# Supplementary material for: Crystal structure of 1,3-bis­{[4-(acetyl­sulfanyl)phenyl]ethynyl}azulene
Source: Acta Crystallogr E Crystallogr Commun. 2015 Dec 31;71(Pt 12):o1099–100. doi: 10.1107/S2056989016000323 (PMC4719999; doi:10.1107/S2056989016000323)
Supplement: Supplementary file 1 [file e-71-o1099-sup1.cif]

##############################################################################
#                                                                            #
# This CIF contains the data in a paper accepted for publication in          #
# Acta Crystallographica Section E. It conforms to the requirements of       #
# Notes for Authors for Acta Crystallographica Section E, and has been       #
# peer reviewed under the auspices of the IUCr Commission on Journals.       #
#                                                                            #
# Full details of the Crystallographic Information File format               #
# are given in the paper "The Crystallographic Information File (CIF):       #
# a New Standard Archive File for Crystallography" by S. R. Hall, F. H.      #
# Allen and I. D. Brown [Acta Cryst. (1991), A47, 655-685].                  #
#                                                                            #
# The current version of the core CIF dictionary is obtainable from          #
# ftp://ftp.iucr.org/pub/cif_core.dic.                                       #
#                                                                            #
# Software is freely available for graphical display of the structure(s)     #
# in this CIF. For information consult the CIF software page                 #
# http://www.iucr.org/resources/cif/software.                                #
#                                                                            #
# This file may be used for bona fide research purposes within the           #
# scientific community so long as proper attribution is given to the journal # 
# article from which it was obtained.                                        #
#                                                                            #
##############################################################################
data_I
_audit_creation_method     SHELXL-2013
_chemical_name_systematic
                             '1,3-Bis{[4-(acetylsulfanyl)phenyl]ethynyl}azulene'
_chemical_name_common     ?
_chemical_formula_moiety     'C30 H20 O2 S2'
_chemical_formula_sum     'C30 H20 O2 S2'
_chemical_formula_iupac     'C30 H20 O2 S2'
_chemical_formula_weight     476.58
_chemical_melting_point     ?
_shelx_space_group_comment
;
The symmetry employed for this shelxl refinement is uniquely defined
by the following loop, which should always be used as a source of
symmetry information in preference to the above space-group names.
They are only intended as comments.
;
_space_group_crystal_system     monoclinic
_space_group_name_H-M_alt     'P 21/n'
_space_group_name_Hall     '-P 2yn'
loop_
    _space_group_symop_operation_xyz
    'x, y, z'
    '-x+1/2, y+1/2, -z+1/2'
    '-x, -y, -z'
    'x-1/2, -y-1/2, z-1/2'
_cell_length_a     13.7674(3)
_cell_length_b     8.9849(2)
_cell_length_c     19.7586(4)
_cell_angle_alpha     90
_cell_angle_beta     104.0220(10)
_cell_angle_gamma     90
_cell_volume     2371.28(9)
_cell_formula_units_Z     4
_cell_measurement_reflns_used     8057
_cell_measurement_theta_min     2.50
_cell_measurement_theta_max     28.02
_cell_measurement_temperature     100(2)
_exptl_crystal_description     irregular
_exptl_crystal_colour     green
_exptl_crystal_size_max     0.240
_exptl_crystal_size_mid     0.230
_exptl_crystal_size_min     0.150
_exptl_crystal_density_diffrn     1.335
_exptl_crystal_density_meas     ?
_exptl_crystal_density_method     ?
_exptl_crystal_F_000     992
_exptl_absorpt_coefficient_mu     0.251
_exptl_absorpt_correction_type     multi-scan
_exptl_absorpt_process_details
;
(SADABS; Bruker, 2008)
;
_shelx_estimated_absorpt_T_min     0.942
_shelx_estimated_absorpt_T_max     0.963
_exptl_absorpt_correction_T_min     0.9423
_exptl_absorpt_correction_T_max     0.9634
_exptl_special_details     ?
_diffrn_ambient_temperature     100(2)
_diffrn_radiation_type     MoK\a
_diffrn_radiation_wavelength     0.71073
_diffrn_measurement_device_type     'Bruker Kappa APEX CCD'
_diffrn_measurement_method     'phi and omega scans'
_diffrn_detector_area_resol_mean     ?
_diffrn_reflns_number     36340
_diffrn_reflns_av_R_equivalents     0.0392
_diffrn_reflns_theta_min     2.503
_diffrn_reflns_theta_max     28.344
_diffrn_reflns_theta_full     25.242
_diffrn_measured_fraction_theta_max     0.998
_diffrn_measured_fraction_theta_full     0.998
_diffrn_reflns_limit_h_min     -18
_diffrn_reflns_limit_h_max     18
_diffrn_reflns_limit_k_min     -12
_diffrn_reflns_limit_k_max     11
_diffrn_reflns_limit_l_min     -26
_diffrn_reflns_limit_l_max     26
_refine_special_details     ?
_reflns_number_total     5898
_reflns_number_gt     4422
_reflns_threshold_expression     'I > 2\s(I)'
_refine_ls_structure_factor_coef     Fsqd
_refine_ls_matrix_type     full
_refine_ls_R_factor_all     0.0680
_refine_ls_R_factor_gt     0.0458
_refine_ls_wR_factor_gt     0.1155
_refine_ls_wR_factor_ref     0.1301
_refine_ls_goodness_of_fit_ref     1.027
_refine_ls_restrained_S_all     1.027
_refine_ls_number_reflns     5898
_refine_ls_number_parameters     309
_refine_ls_number_restraints     0
_refine_ls_hydrogen_treatment     constr
_refine_ls_weighting_scheme     calc
_refine_ls_weighting_details
              'w=1/[\s^2^(Fo^2^)+(0.0658P)^2^+1.3470P] where P=(Fo^2^+2Fc^2^)/3'
_atom_sites_solution_hydrogens     geom
_atom_sites_solution_primary     ?
_atom_sites_solution_secondary     ?
_refine_ls_shift/su_max     0.001
_refine_ls_shift/su_mean     0.000
_refine_diff_density_max     0.444
_refine_diff_density_min     -0.267
_refine_ls_extinction_method     none
_refine_ls_extinction_coef     .
loop_
    _atom_type_symbol
    _atom_type_description
    _atom_type_scat_dispersion_real
    _atom_type_scat_dispersion_imag
    _atom_type_scat_source
    'C' 'C' 0.0033 0.0016
                         'International Tables Vol C Tables 4.2.6.8 and 6.1.1.4'
    'H' 'H' 0.0000 0.0000
                         'International Tables Vol C Tables 4.2.6.8 and 6.1.1.4'
    'O' 'O' 0.0106 0.0060
                         'International Tables Vol C Tables 4.2.6.8 and 6.1.1.4'
    'S' 'S' 0.1246 0.1234
                         'International Tables Vol C Tables 4.2.6.8 and 6.1.1.4'
_computing_data_collection     'APEX2 (Bruker AXS)'
_computing_cell_refinement
;
SAINT (Sheldrick, 2008)
;
_computing_data_reduction
;
SAINT (Sheldrick, 2008)
;
_computing_structure_solution
;
SHELXS-97 (Sheldrick, 2008)
;
_computing_structure_refinement
;
SHELXL-2015 (Sheldrick, 2015)
;
_computing_molecular_graphics
;
ORTEP-3 for Windows (Farrugia, 2012)
;
_computing_publication_material
;
SHELXTL (Sheldrick, 2008)
;
loop_
    _atom_site_type_symbol
    _atom_site_label
    _atom_site_fract_x
    _atom_site_fract_y
    _atom_site_fract_z
    _atom_site_U_iso_or_equiv
    _atom_site_adp_type
    _atom_site_calc_flag
    _atom_site_occupancy
    _atom_site_disorder_assembly
    _atom_site_disorder_group
    S S1 1.37569(4) 0.11544(6) 0.58441(3) 0.03405(15) Uani d 1 . .
    S S2 0.55913(4) -0.42293(6) 1.10153(3) 0.03144(14) Uani d 1 . .
    O O1 1.43557(12) 0.39449(19) 0.60090(9) 0.0418(4) Uani d 1 . .
    O O2 0.52513(12) -0.17076(16) 1.16136(8) 0.0361(4) Uani d 1 . .
    C C1 0.93413(13) 0.2985(2) 0.81129(9) 0.0229(4) Uani d 1 . .
    C C2 0.91025(14) 0.1731(2) 0.84616(10) 0.0248(4) Uani d 1 . .
    H H2 0.9425 0.0791 0.8485 0.030 Uiso calc 1 . .
    C C3 0.83172(14) 0.2075(2) 0.87699(10) 0.0235(4) Uani d 1 . .
    C C4 0.80547(13) 0.3585(2) 0.86356(9) 0.0224(4) Uani d 1 . .
    C C5 0.73471(14) 0.4346(2) 0.88954(10) 0.0258(4) Uani d 1 . .
    H H5 0.7021 0.3782 0.9182 0.031 Uiso calc 1 . .
    C C6 0.70505(15) 0.5828(2) 0.87924(11) 0.0286(4) Uani d 1 . .
    H H6 0.6574 0.6156 0.9036 0.034 Uiso calc 1 . .
    C C7 0.73635(14) 0.6887(2) 0.83792(10) 0.0281(4) Uani d 1 . .
    H H7 0.7048 0.7831 0.8366 0.034 Uiso calc 1 . .
    C C8 0.80679(15) 0.6777(2) 0.79820(10) 0.0279(4) Uani d 1 . .
    H H8 0.8147 0.7643 0.7725 0.033 Uiso calc 1 . .
    C C9 0.86748(14) 0.5575(2) 0.79079(10) 0.0244(4) Uani d 1 . .
    H H9 0.9129 0.5744 0.7623 0.029 Uiso calc 1 . .
    C C10 0.86986(13) 0.4173(2) 0.81964(9) 0.0217(4) Uani d 1 . .
    C C11 1.01077(14) 0.2995(2) 0.77358(10) 0.0235(4) Uani d 1 . .
    C C12 1.07506(14) 0.2876(2) 0.74377(10) 0.0252(4) Uani d 1 . .
    C C13 1.15323(13) 0.2606(2) 0.70827(10) 0.0222(4) Uani d 1 . .
    C C14 1.15694(14) 0.3358(2) 0.64730(10) 0.0261(4) Uani d 1 . .
    H H14 1.1120 0.4155 0.6312 0.031 Uiso calc 1 . .
    C C15 1.22577(14) 0.2948(2) 0.61000(10) 0.0272(4) Uani d 1 . .
    H H15 1.2263 0.3440 0.5675 0.033 Uiso calc 1 . .
    C C16 1.29404(13) 0.1821(2) 0.63447(10) 0.0242(4) Uani d 1 . .
    C C17 1.29573(14) 0.1142(2) 0.69783(10) 0.0270(4) Uani d 1 . .
    H H17 1.3454 0.0420 0.7163 0.032 Uiso calc 1 . .
    C C18 1.22522(14) 0.1517(2) 0.73400(10) 0.0269(4) Uani d 1 . .
    H H18 1.2256 0.1031 0.7768 0.032 Uiso calc 1 . .
    C C19 1.44675(15) 0.2760(3) 0.57564(11) 0.0328(5) Uani d 1 . .
    C C20 1.52157(17) 0.2459(3) 0.53316(12) 0.0483(7) Uani d 1 . .
    H H20A 1.4865 0.2112 0.4866 0.072 Uiso calc 1 . .
    H H20B 1.5688 0.1692 0.5562 0.072 Uiso calc 1 . .
    H H20C 1.5582 0.3375 0.5289 0.072 Uiso calc 1 . .
    C C21 0.78423(15) 0.1054(2) 0.91530(9) 0.0243(4) Uani d 1 . .
    C C22 0.74797(15) 0.0199(2) 0.94649(10) 0.0275(4) Uani d 1 . .
    C C23 0.70236(14) -0.0862(2) 0.98362(10) 0.0246(4) Uani d 1 . .
    C C24 0.76034(15) -0.1665(2) 1.03950(10) 0.0284(4) Uani d 1 . .
    H H24 0.8306 -0.1504 1.0535 0.034 Uiso calc 1 . .
    C C25 0.71595(15) -0.2691(2) 1.07442(11) 0.0289(4) Uani d 1 . .
    H H25 0.7557 -0.3248 1.1119 0.035 Uiso calc 1 . .
    C C26 0.61271(15) -0.2908(2) 1.05464(10) 0.0268(4) Uani d 1 . .
    C C27 0.55486(15) -0.2111(2) 1.00026(11) 0.0318(5) Uani d 1 . .
    H H27 0.4845 -0.2261 0.9870 0.038 Uiso calc 1 . .
    C C28 0.59931(15) -0.1085(2) 0.96468(11) 0.0308(4) Uani d 1 . .
    H H28 0.5592 -0.0532 0.9272 0.037 Uiso calc 1 . .
    C C29 0.52713(14) -0.3041(2) 1.16535(10) 0.0261(4) Uani d 1 . .
    C C30 0.50479(17) -0.3905(2) 1.22472(11) 0.0341(5) Uani d 1 . .
    H H30A 0.5636 -0.3895 1.2643 0.051 Uiso calc 1 . .
    H H30B 0.4883 -0.4935 1.2100 0.051 Uiso calc 1 . .
    H H30C 0.4479 -0.3451 1.2387 0.051 Uiso calc 1 . .
loop_
    _atom_site_aniso_label
    _atom_site_aniso_U_11
    _atom_site_aniso_U_22
    _atom_site_aniso_U_33
    _atom_site_aniso_U_12
    _atom_site_aniso_U_13
    _atom_site_aniso_U_23
    S1 0.0321(3) 0.0331(3) 0.0435(3) 0.0021(2) 0.0220(2) -0.0023(2)
    S2 0.0425(3) 0.0203(2) 0.0379(3) -0.0023(2) 0.0221(2) 0.0025(2)
    O1 0.0341(8) 0.0477(10) 0.0446(9) -0.0138(7) 0.0117(7) -0.0013(8)
    O2 0.0478(9) 0.0248(8) 0.0381(8) 0.0010(7) 0.0152(7) 0.0001(6)
    C1 0.0234(9) 0.0222(9) 0.0244(9) -0.0025(7) 0.0085(7) -0.0004(7)
    C2 0.0276(9) 0.0225(9) 0.0260(9) -0.0003(7) 0.0097(7) -0.0001(8)
    C3 0.0246(9) 0.0238(9) 0.0233(9) -0.0034(7) 0.0083(7) 0.0004(7)
    C4 0.0224(8) 0.0239(9) 0.0217(9) -0.0023(7) 0.0069(7) -0.0007(7)
    C5 0.0232(9) 0.0301(10) 0.0266(9) -0.0025(8) 0.0108(7) -0.0010(8)
    C6 0.0259(9) 0.0312(11) 0.0309(10) 0.0015(8) 0.0114(8) -0.0043(8)
    C7 0.0273(9) 0.0266(10) 0.0293(10) 0.0039(8) 0.0048(8) -0.0027(8)
    C8 0.0314(10) 0.0241(10) 0.0277(10) 0.0006(8) 0.0062(8) 0.0041(8)
    C9 0.0259(9) 0.0261(10) 0.0224(9) -0.0024(7) 0.0082(7) 0.0002(7)
    C10 0.0208(8) 0.0237(9) 0.0213(8) -0.0023(7) 0.0067(7) -0.0012(7)
    C11 0.0265(9) 0.0180(9) 0.0269(9) -0.0045(7) 0.0083(7) -0.0018(7)
    C12 0.0272(9) 0.0179(9) 0.0309(10) -0.0011(7) 0.0078(8) -0.0020(7)
    C13 0.0222(8) 0.0193(9) 0.0267(9) -0.0021(7) 0.0093(7) -0.0034(7)
    C14 0.0234(9) 0.0230(10) 0.0331(10) 0.0033(7) 0.0093(8) 0.0033(8)
    C15 0.0283(9) 0.0271(10) 0.0284(10) 0.0010(8) 0.0111(8) 0.0059(8)
    C16 0.0217(8) 0.0241(10) 0.0293(9) -0.0010(7) 0.0113(7) -0.0016(8)
    C17 0.0244(9) 0.0240(10) 0.0335(10) 0.0033(7) 0.0085(8) 0.0027(8)
    C18 0.0293(10) 0.0256(10) 0.0279(10) 0.0009(8) 0.0108(8) 0.0023(8)
    C19 0.0232(9) 0.0482(14) 0.0265(10) -0.0047(9) 0.0051(8) 0.0029(9)
    C20 0.0271(11) 0.084(2) 0.0374(12) -0.0038(12) 0.0152(9) 0.0081(13)
    C21 0.0329(10) 0.0213(9) 0.0204(9) 0.0035(8) 0.0095(7) -0.0006(7)
    C22 0.0301(10) 0.0246(10) 0.0304(10) 0.0002(8) 0.0126(8) -0.0050(8)
    C23 0.0321(10) 0.0181(9) 0.0284(9) -0.0015(7) 0.0169(8) -0.0030(7)
    C24 0.0273(9) 0.0285(10) 0.0318(10) -0.0006(8) 0.0115(8) 0.0010(8)
    C25 0.0325(10) 0.0262(10) 0.0304(10) 0.0028(8) 0.0124(8) 0.0046(8)
    C26 0.0357(10) 0.0184(9) 0.0314(10) -0.0013(8) 0.0181(8) 0.0002(8)
    C27 0.0253(9) 0.0294(11) 0.0424(12) -0.0021(8) 0.0117(8) 0.0057(9)
    C28 0.0309(10) 0.0271(10) 0.0358(11) 0.0019(8) 0.0110(8) 0.0096(9)
    C29 0.0248(9) 0.0233(10) 0.0311(10) -0.0001(7) 0.0085(8) 0.0012(8)
    C30 0.0416(12) 0.0305(11) 0.0355(11) 0.0012(9) 0.0195(9) 0.0028(9)
_geom_special_details
;
All e.s.d.'s (except the e.s.d. in the dihedral angle between two l.s. planes)
are estimated using the full covariance matrix. The cell e.s.d.'s are taken
into account individually in the estimation of e.s.d.'s in distances, angles
and torsion angles; correlations between e.s.d.'s in cell parameters are only
used when they are defined by crystal symmetry. An approximate (isotropic)
treatment of cell e.s.d.'s is used for estimating e.s.d.'s involving l.s.
planes.
;
loop_
    _geom_bond_atom_site_label_1
    _geom_bond_atom_site_label_2
    _geom_bond_site_symmetry_2
    _geom_bond_distance
    _geom_bond_publ_flag
    S1 C16 . 1.7716(19) ?
    S1 C19 . 1.775(2) ?
    S2 C26 . 1.7727(19) ?
    S2 C29 . 1.787(2) ?
    O1 C19 . 1.201(3) ?
    O2 C29 . 1.201(2) ?
    C1 C2 . 1.401(3) ?
    C1 C10 . 1.421(3) ?
    C1 C11 . 1.432(2) ?
    C2 C3 . 1.398(3) ?
    C2 H2 . 0.9500 ?
    C3 C4 . 1.413(3) ?
    C3 C21 . 1.443(3) ?
    C4 C5 . 1.386(3) ?
    C4 C10 . 1.480(2) ?
    C5 C6 . 1.393(3) ?
    C5 H5 . 0.9500 ?
    C6 C7 . 1.388(3) ?
    C6 H6 . 0.9500 ?
    C7 C8 . 1.391(3) ?
    C7 H7 . 0.9500 ?
    C8 C9 . 1.394(3) ?
    C8 H8 . 0.9500 ?
    C9 C10 . 1.380(3) ?
    C9 H9 . 0.9500 ?
    C11 C12 . 1.181(3) ?
    C12 C13 . 1.440(3) ?
    C13 C14 . 1.393(3) ?
    C13 C18 . 1.398(3) ?
    C14 C15 . 1.384(3) ?
    C14 H14 . 0.9500 ?
    C15 C16 . 1.387(3) ?
    C15 H15 . 0.9500 ?
    C16 C17 . 1.387(3) ?
    C17 C18 . 1.380(3) ?
    C17 H17 . 0.9500 ?
    C18 H18 . 0.9500 ?
    C19 C20 . 1.503(3) ?
    C20 H20A . 0.9800 ?
    C20 H20B . 0.9800 ?
    C20 H20C . 0.9800 ?
    C21 C22 . 1.170(3) ?
    C22 C23 . 1.437(3) ?
    C23 C28 . 1.391(3) ?
    C23 C24 . 1.396(3) ?
    C24 C25 . 1.380(3) ?
    C24 H24 . 0.9500 ?
    C25 C26 . 1.394(3) ?
    C25 H25 . 0.9500 ?
    C26 C27 . 1.374(3) ?
    C27 C28 . 1.388(3) ?
    C27 H27 . 0.9500 ?
    C28 H28 . 0.9500 ?
    C29 C30 . 1.500(3) ?
    C30 H30A . 0.9800 ?
    C30 H30B . 0.9800 ?
    C30 H30C . 0.9800 ?
loop_
    _geom_angle_atom_site_label_1
    _geom_angle_atom_site_label_2
    _geom_angle_atom_site_label_3
    _geom_angle_site_symmetry_1
    _geom_angle_site_symmetry_3
    _geom_angle
    _geom_angle_publ_flag
    C16 S1 C19 . . 102.66(10) ?
    C26 S2 C29 . . 100.01(9) ?
    C2 C1 C10 . . 108.67(16) ?
    C2 C1 C11 . . 123.48(17) ?
    C10 C1 C11 . . 127.85(17) ?
    C3 C2 C1 . . 109.57(17) ?
    C3 C2 H2 . . 125.2 ?
    C1 C2 H2 . . 125.2 ?
    C2 C3 C4 . . 108.68(16) ?
    C2 C3 C21 . . 125.77(18) ?
    C4 C3 C21 . . 125.55(17) ?
    C5 C4 C3 . . 125.09(17) ?
    C5 C4 C10 . . 128.00(18) ?
    C3 C4 C10 . . 106.88(16) ?
    C4 C5 C6 . . 128.65(18) ?
    C4 C5 H5 . . 115.7 ?
    C6 C5 H5 . . 115.7 ?
    C7 C6 C5 . . 128.24(18) ?
    C7 C6 H6 . . 115.9 ?
    C5 C6 H6 . . 115.9 ?
    C6 C7 C8 . . 129.88(19) ?
    C6 C7 H7 . . 115.1 ?
    C8 C7 H7 . . 115.1 ?
    C7 C8 C9 . . 129.18(19) ?
    C7 C8 H8 . . 115.4 ?
    C9 C8 H8 . . 115.4 ?
    C10 C9 C8 . . 128.20(18) ?
    C10 C9 H9 . . 115.9 ?
    C8 C9 H9 . . 115.9 ?
    C9 C10 C1 . . 126.22(17) ?
    C9 C10 C4 . . 127.60(17) ?
    C1 C10 C4 . . 106.17(16) ?
    C12 C11 C1 . . 174.3(2) ?
    C11 C12 C13 . . 175.5(2) ?
    C14 C13 C18 . . 118.85(17) ?
    C14 C13 C12 . . 121.86(17) ?
    C18 C13 C12 . . 119.23(17) ?
    C15 C14 C13 . . 120.34(18) ?
    C15 C14 H14 . . 119.8 ?
    C13 C14 H14 . . 119.8 ?
    C14 C15 C16 . . 120.16(17) ?
    C14 C15 H15 . . 119.9 ?
    C16 C15 H15 . . 119.9 ?
    C15 C16 C17 . . 119.82(17) ?
    C15 C16 S1 . . 121.35(15) ?
    C17 C16 S1 . . 118.76(15) ?
    C18 C17 C16 . . 120.01(18) ?
    C18 C17 H17 . . 120.0 ?
    C16 C17 H17 . . 120.0 ?
    C17 C18 C13 . . 120.56(18) ?
    C17 C18 H18 . . 119.7 ?
    C13 C18 H18 . . 119.7 ?
    O1 C19 C20 . . 124.5(2) ?
    O1 C19 S1 . . 123.40(16) ?
    C20 C19 S1 . . 112.13(18) ?
    C19 C20 H20A . . 109.5 ?
    C19 C20 H20B . . 109.5 ?
    H20A C20 H20B . . 109.5 ?
    C19 C20 H20C . . 109.5 ?
    H20A C20 H20C . . 109.5 ?
    H20B C20 H20C . . 109.5 ?
    C22 C21 C3 . . 178.1(2) ?
    C21 C22 C23 . . 178.9(2) ?
    C28 C23 C24 . . 119.25(17) ?
    C28 C23 C22 . . 120.10(18) ?
    C24 C23 C22 . . 120.64(18) ?
    C25 C24 C23 . . 120.20(18) ?
    C25 C24 H24 . . 119.9 ?
    C23 C24 H24 . . 119.9 ?
    C24 C25 C26 . . 119.92(19) ?
    C24 C25 H25 . . 120.0 ?
    C26 C25 H25 . . 120.0 ?
    C27 C26 C25 . . 120.30(18) ?
    C27 C26 S2 . . 121.48(15) ?
    C25 C26 S2 . . 118.21(15) ?
    C26 C27 C28 . . 119.96(19) ?
    C26 C27 H27 . . 120.0 ?
    C28 C27 H27 . . 120.0 ?
    C27 C28 C23 . . 120.36(19) ?
    C27 C28 H28 . . 119.8 ?
    C23 C28 H28 . . 119.8 ?
    O2 C29 C30 . . 124.21(19) ?
    O2 C29 S2 . . 123.75(16) ?
    C30 C29 S2 . . 112.03(14) ?
    C29 C30 H30A . . 109.5 ?
    C29 C30 H30B . . 109.5 ?
    H30A C30 H30B . . 109.5 ?
    C29 C30 H30C . . 109.5 ?
    H30A C30 H30C . . 109.5 ?
    H30B C30 H30C . . 109.5 ?
loop_
    _geom_torsion_atom_site_label_1
    _geom_torsion_atom_site_label_2
    _geom_torsion_atom_site_label_3
    _geom_torsion_atom_site_label_4
    _geom_torsion_site_symmetry_1
    _geom_torsion_site_symmetry_2
    _geom_torsion_site_symmetry_3
    _geom_torsion_site_symmetry_4
    _geom_torsion
    _geom_torsion_publ_flag
    C10 C1 C2 C3 . . . . 0.1(2) ?
    C11 C1 C2 C3 . . . . -179.26(17) ?
    C1 C2 C3 C4 . . . . -1.4(2) ?
    C1 C2 C3 C21 . . . . 177.71(18) ?
    C2 C3 C4 C5 . . . . -175.89(18) ?
    C21 C3 C4 C5 . . . . 5.0(3) ?
    C2 C3 C4 C10 . . . . 2.2(2) ?
    C21 C3 C4 C10 . . . . -176.99(17) ?
    C3 C4 C5 C6 . . . . 179.6(2) ?
    C10 C4 C5 C6 . . . . 1.9(3) ?
    C4 C5 C6 C7 . . . . 3.0(4) ?
    C5 C6 C7 C8 . . . . -2.4(4) ?
    C6 C7 C8 C9 . . . . -2.1(4) ?
    C7 C8 C9 C10 . . . . 2.4(4) ?
    C8 C9 C10 C1 . . . . -179.16(19) ?
    C8 C9 C10 C4 . . . . 2.5(3) ?
    C2 C1 C10 C9 . . . . -177.39(18) ?
    C11 C1 C10 C9 . . . . 1.9(3) ?
    C2 C1 C10 C4 . . . . 1.2(2) ?
    C11 C1 C10 C4 . . . . -179.46(18) ?
    C5 C4 C10 C9 . . . . -5.5(3) ?
    C3 C4 C10 C9 . . . . 176.53(18) ?
    C5 C4 C10 C1 . . . . 175.89(19) ?
    C3 C4 C10 C1 . . . . -2.1(2) ?
    C18 C13 C14 C15 . . . . 5.1(3) ?
    C12 C13 C14 C15 . . . . -172.25(18) ?
    C13 C14 C15 C16 . . . . -2.4(3) ?
    C14 C15 C16 C17 . . . . -2.5(3) ?
    C14 C15 C16 S1 . . . . 174.31(15) ?
    C19 S1 C16 C15 . . . . 61.42(18) ?
    C19 S1 C16 C17 . . . . -121.78(17) ?
    C15 C16 C17 C18 . . . . 4.4(3) ?
    S1 C16 C17 C18 . . . . -172.40(15) ?
    C16 C17 C18 C13 . . . . -1.6(3) ?
    C14 C13 C18 C17 . . . . -3.1(3) ?
    C12 C13 C18 C17 . . . . 174.31(18) ?
    C16 S1 C19 O1 . . . . 0.8(2) ?
    C16 S1 C19 C20 . . . . -179.13(15) ?
    C28 C23 C24 C25 . . . . 1.4(3) ?
    C22 C23 C24 C25 . . . . -179.43(18) ?
    C23 C24 C25 C26 . . . . -1.1(3) ?
    C24 C25 C26 C27 . . . . 0.3(3) ?
    C24 C25 C26 S2 . . . . -179.55(15) ?
    C29 S2 C26 C27 . . . . -86.86(18) ?
    C29 S2 C26 C25 . . . . 92.98(17) ?
    C25 C26 C27 C28 . . . . 0.1(3) ?
    S2 C26 C27 C28 . . . . 179.98(16) ?
    C26 C27 C28 C23 . . . . 0.2(3) ?
    C24 C23 C28 C27 . . . . -1.0(3) ?
    C22 C23 C28 C27 . . . . 179.86(19) ?
    C26 S2 C29 O2 . . . . 14.4(2) ?
    C26 S2 C29 C30 . . . . -164.72(15) ?
loop_
    _geom_hbond_atom_site_label_D
    _geom_hbond_atom_site_label_H
    _geom_hbond_atom_site_label_A
    _geom_hbond_site_symmetry_A
    _geom_hbond_distance_DH
    _geom_hbond_distance_HA
    _geom_hbond_distance_DA
    _geom_hbond_angle_DHA
    C2 H2 O1 2_746 0.95 2.40 3.285(3) 155
    C17 H1 Cg1 . 0.95 2.69 3.612(3) 164.9
    C20 H20B Cg2 2_746 0.98 2.76 3.692(3) 159
_shelx_hkl_file
;
  -1   0   0   -0.04    0.01
  -1   0   0   -0.03    0.01
  -1   0   0   -0.04    0.01
   1   0   0   -0.04    0.02
   1   0   0   -0.03    0.00
   1   0   0   -0.02    0.01
   1   0   0   -0.03    0.01
  -1   0   0   -0.04    0.01
  -1   0   0   -0.04    0.01
   2   0   0   27.02    0.67
  -2   0   0   25.28    0.72
  -2   0   0   25.11    0.66
  -2   0   0   26.30    0.69
   2   0   0   26.29    0.72
   2   0   0   26.72    0.69
  -3   0   0   -0.02    0.11
   3   0   0    0.05    0.11
  -3   0   0    0.14    0.10
   3   0   0    0.08    0.10
   3   0   0   -0.07    0.03
  -3   0   0    0.08    0.10
   3   0   0    0.11    0.11
  -3   0   0    0.05    0.11
  -3   0   0   -0.08    0.11
  -4   0   0  104.78    2.87
  -4   0   0  105.24    2.73
   4   0   0  111.14    2.66
  -4   0   0  107.94    2.64
   4   0   0  108.38    2.73
  -4   0   0  108.59    2.68
  -5   0   0   -0.11    0.12
  -5   0   0    0.19    0.14
  -5   0   0    0.15    0.13
   5   0   0   -0.05    0.09
   5   0   0    0.11    0.10
   5   0   0    0.03    0.11
   5   0   0   -0.06    0.12
  -5   0   0   -0.15    0.12
  -6   0   0   41.31    1.13
  -6   0   0   41.52    1.17
   6   0   0   41.07    1.20
   6   0   0   40.96    1.16
  -6   0   0   44.18    1.24
   6   0   0   42.72    1.17
  -6   0   0   41.57    1.14
   6   0   0   42.14    1.10
   7   0   0    0.12    0.15
  -7   0   0    0.31    0.17
   7   0   0    0.07    0.16
  -7   0   0   -0.20    0.18
   7   0   0   -0.07    0.12
  -7   0   0   -0.03    0.15
  -7   0   0    0.15    0.17
   7   0   0   -0.11    0.14
   8   0   0    0.98    0.19
  -8   0   0    0.78    0.20
  -8   0   0    0.82    0.21
   8   0   0    1.09    0.22
   8   0   0    0.72    0.14
  -8   0   0    1.02    0.23
   8   0   0    0.85    0.18
  -9   0   0   -0.17    0.22
  -9   0   0   -0.09    0.21
  -9   0   0   -0.29    0.22
   9   0   0    0.15    0.22
   9   0   0    0.03    0.19
   9   0   0    0.28    0.18
   9   0   0    0.00    0.13
 -10   0   0    0.75    0.29
 -10   0   0    1.06    0.30
 -10   0   0    1.42    0.28
  10   0   0    1.00    0.24
  10   0   0    0.70    0.24
  10   0   0    0.90    0.27
 -11   0   0    0.06    0.32
 -11   0   0    0.01    0.28
  11   0   0   -0.30    0.21
 -11   0   0   -0.31    0.27
  11   0   0    0.12    0.27
 -12   0   0   15.49    0.68
  12   0   0   15.52    0.67
  12   0   0   14.59    0.65
 -12   0   0   14.70    0.75
 -13   0   0    0.19    0.30
  13   0   0   -0.44    0.24
 -13   0   0    0.02    0.31
 -13   0   0   -0.33    0.30
  13   0   0    0.17    0.23
 -14   0   0   11.08    0.71
  14   0   0   10.16    0.59
 -14   0   0    9.43    0.63
 -14   0   0    9.57    0.70
 -15   0   0   -0.19    0.32
 -15   0   0   -0.08    0.36
  15   0   0   -0.11    0.27
 -16   0   0    5.22    0.55
 -16   0   0    4.40    0.55
  16   0   0    3.84    0.43
  17   0   0    0.37    0.33
 -17   0   0   -0.26    0.40
 -17   0   0   -0.04    0.44
   0  -1   0   -0.70    0.03
   0  -1   0   -0.68    0.02
   0  -1   0   -0.63    0.03
   0   1   0   -0.59    0.02
  -1  -1   0    0.97    0.06
   1  -1   0    1.00    0.08
   1  -1   0    1.03    0.08
   1  -1   0    0.93    0.08
   1  -1   0    1.19    0.08
  -1  -1   0    1.02    0.07
   1  -1   0    1.03    0.09
  -1   1   0    1.18    0.09
   1   1   0    1.04    0.07
  -1   1   0    1.10    0.09
   1   1   0    0.80    0.05
   1   1   0    1.00    0.07
  -1   1   0    0.93    0.08
  -2  -1   0  362.06    8.77
  -2  -1   0  357.23    8.49
  -2  -1   0  359.21    9.19
   2  -1   0  357.44    8.97
   2  -1   0  345.06    8.77
   2  -1   0  319.18    8.81
   2  -1   0  344.65    9.15
  -2  -1   0  356.45    8.61
   2  -1   0  356.86    9.27
   2  -1   0  355.14    8.61
   2   1   0  360.45    8.76
  -2   1   0  350.96    9.21
  -2   1   0  352.78    8.82
  -2   1   0  353.15    8.82
   2   1   0  354.75    9.21
   2   1   0  354.15    8.47
  -2   1   0  361.22    8.98
  -2   1   0  348.69    9.15
  -3  -1   0  151.77    3.67
  -3  -1   0  153.12    3.79
   3  -1   0  150.82    4.02
   3  -1   0  154.53    3.75
   3  -1   0  149.26    3.83
  -3  -1   0  153.57    3.98
  -3   1   0  148.57    4.02
  -3   1   0  150.39    3.83
  -3   1   0  153.87    3.76
  -3   1   0  149.90    4.02
   3   1   0  153.14    3.79
   3   1   0  155.91    3.66
  -3   1   0  155.68    3.90
  -4  -1   0   67.74    1.70
   4  -1   0   68.47    1.80
  -4  -1   0   70.49    1.86
  -4  -1   0   69.35    1.77
   4  -1   0   64.80    1.78
   4  -1   0   67.64    1.88
   4  -1   0   70.56    1.75
  -4  -1   0   71.94    1.72
  -4   1   0   68.19    1.89
  -4   1   0   65.69    1.74
  -4   1   0   68.85    1.89
   4   1   0   65.25    1.83
  -4   1   0   71.12    1.85
   4   1   0   70.24    1.76
  -4   1   0   68.75    1.80
  -4   1   0   69.24    1.76
  -5  -1   0   10.15    0.40
   5  -1   0   10.02    0.41
   5  -1   0    9.71    0.40
   5  -1   0   10.15    0.41
   5  -1   0   10.10    0.36
  -5  -1   0   10.06    0.35
  -5  -1   0    9.71    0.35
  -5   1   0    9.33    0.42
  -5   1   0    9.57    0.41
  -5   1   0   10.11    0.40
   5   1   0    9.57    0.36
   5   1   0    9.06    0.35
  -5   1   0   10.70    0.44
  -5   1   0    9.59    0.38
  -5   1   0    9.61    0.42
  -6  -1   0   31.86    0.91
  -6  -1   0   32.60    0.90
   6  -1   0   34.05    0.97
   6  -1   0   32.87    0.96
   6  -1   0   32.75    1.00
  -6  -1   0   31.76    0.98
   6  -1   0   32.77    0.91
  -6   1   0   31.90    1.01
   6   1   0   33.19    0.94
   6   1   0   33.26    0.92
  -6   1   0   33.75    1.02
  -6   1   0   32.04    0.94
  -6   1   0   33.94    1.02
  -6   1   0   32.15    0.97
  -6   1   0   31.60    0.93
  -7  -1   0   58.39    1.60
   7  -1   0   61.82    1.69
   7  -1   0   59.75    1.68
  -7  -1   0   63.76    1.75
   7  -1   0   62.18    1.62
  -7  -1   0   63.65    1.63
  -7   1   0   64.67    1.66
   7   1   0   59.76    1.69
  -7   1   0   59.61    1.69
  -7   1   0   61.04    1.64
  -7   1   0   61.55    1.78
   7   1   0   60.54    1.64
  -7   1   0   62.30    1.77
   8  -1   0    7.05    0.41
  -8  -1   0    7.08    0.43
   8  -1   0    5.82    0.38
  -8  -1   0    6.83    0.38
  -8  -1   0    6.70    0.37
   8   1   0    6.83    0.36
  -8   1   0    7.01    0.41
   8   1   0    6.27    0.34
  -8   1   0    6.38    0.43
   8   1   0    6.57    0.36
  -8   1   0    7.10    0.45
  -8   1   0    7.07    0.39
  -8   1   0    5.85    0.39
   9  -1   0   12.20    0.59
  -9  -1   0   13.60    0.61
   9  -1   0   12.32    0.55
  -9  -1   0   12.82    0.52
  -9  -1   0   11.63    0.54
  -9   1   0   13.22    0.63
   9   1   0   12.34    0.52
  -9   1   0   13.15    0.58
  -9   1   0   11.28    0.63
   9   1   0   12.65    0.52
  -9   1   0   12.21    0.58
  -9   1   0   11.92    0.55
 -10  -1   0    1.21    0.26
 -10  -1   0    0.78    0.30
  10  -1   0    1.06    0.28
  10  -1   0    0.48    0.24
  10  -1   0    1.14    0.25
 -10  -1   0    0.77    0.28
  10   1   0    0.81    0.24
  10   1   0    0.79    0.23
 -10   1   0    0.93    0.26
 -10   1   0    0.65    0.27
 -10   1   0    1.64    0.31
 -10   1   0    1.20    0.32
 -10   1   0    0.96    0.31
 -11  -1   0   -0.14    0.28
  11  -1   0    0.14    0.29
  11  -1   0    0.22    0.24
 -11  -1   0    0.34    0.28
 -11   1   0    0.30    0.28
  11   1   0   -0.20    0.22
 -11   1   0    0.38    0.30
 -11   1   0    0.01    0.30
 -11   1   0    0.35    0.34
  11   1   0   -0.08    0.25
  12  -1   0    0.10    0.28
 -12  -1   0    0.74    0.33
  12  -1   0    0.31    0.23
 -12  -1   0    0.51    0.28
  12   1   0    0.63    0.22
 -12   1   0    0.53    0.30
 -12   1   0    0.93    0.36
  12   1   0    0.16    0.23
 -12   1   0    0.73    0.32
  13  -1   0   10.74    0.61
 -13  -1   0   10.98    0.61
 -13  -1   0   11.28    0.68
 -13   1   0   10.78    0.62
  13   1   0   11.43    0.55
 -13   1   0   11.66    0.71
 -13   1   0   11.23    0.71
  13   1   0   10.77    0.56
  14  -1   0   23.45    0.93
 -14  -1   0   22.87    0.93
 -14  -1   0   22.27    0.99
 -14   1   0   22.62    1.03
  14   1   0   23.19    0.87
 -14   1   0   22.87    0.94
  14   1   0   24.28    0.86
 -14   1   0   24.76    1.07
  15  -1   0    2.45    0.39
 -15  -1   0    2.32    0.42
 -15  -1   0    2.53    0.47
  15   1   0    2.41    0.33
  15   1   0    2.62    0.35
 -15   1   0    2.51    0.47
 -15   1   0    2.56    0.44
  16  -1   0   -0.14    0.31
 -16  -1   0    0.17    0.37
 -16  -1   0    0.43    0.38
  16   1   0    0.19    0.28
 -16   1   0    0.09    0.38
 -16   1   0    0.02    0.38
 -17  -1   0    1.77    0.47
  17  -1   0    1.61    0.39
 -17  -1   0    1.88    0.50
 -17   1   0    1.88    0.50
 -17   1   0    1.74    0.46
  17   1   0    1.51    0.35
   0  -2   0  468.12   10.99
   0  -2   0  466.34   10.94
   0  -2   0  437.42   11.60
   0  -2   0  444.03   11.64
   0   2   0  428.23   11.69
   0   2   0  439.78   11.11
   0   2   0  452.57   10.97
   0   2   0  427.58   11.55
   1  -2   0    4.85    0.29
   1  -2   0    5.85    0.27
   1  -2   0    5.19    0.28
  -1  -2   0    5.11    0.27
   1  -2   0    5.44    0.30
   1  -2   0    5.63    0.31
  -1  -2   0    5.30    0.23
  -1  -2   0    5.15    0.25
   1  -2   0    5.41    0.27
  -1  -2   0    5.41    0.26
  -1   2   0    5.69    0.29
  -1   2   0    4.68    0.31
  -1   2   0    5.28    0.26
   1   2   0    4.62    0.21
   1   2   0    5.48    0.21
   1   2   0    5.47    0.25
  -1   2   0    5.26    0.29
   2  -2   0   15.79    0.52
   2  -2   0   16.05    0.55
  -2  -2   0   16.36    0.50
   2  -2   0   15.79    0.55
  -2  -2   0   16.08    0.46
   2  -2   0   16.39    0.56
  -2  -2   0   16.34    0.53
   2  -2   0   16.86    0.51
  -2  -2   0   15.48    0.51
   2  -2   0   15.98    0.55
  -2   2   0   17.01    0.54
   2   2   0   16.62    0.48
   2   2   0   16.07    0.45
  -2   2   0   16.00    0.53
  -2   2   0   16.03    0.51
  -2   2   0   16.93    0.52
  -2   2   0   15.87    0.55
  -2   2   0   16.18    0.57
   3  -2   0   34.92    0.96
  -3  -2   0   34.35    0.91
   3  -2   0   34.85    0.99
  -3  -2   0   35.56    0.99
  -3  -2   0   35.47    0.91
   3  -2   0   34.78    1.00
   3  -2   0   33.46    1.04
   3  -2   0   35.33    1.00
  -3   2   0   35.06    1.00
   3   2   0   35.50    0.88
  -3   2   0   35.72    1.04
  -3   2   0   34.63    1.04
  -3   2   0   34.45    0.96
  -3   2   0   35.88    1.00
  -3   2   0   36.12    1.01
   3   2   0   36.47    0.94
   4  -2   0   28.56    0.89
   4  -2   0   28.00    0.85
  -4  -2   0   27.91    0.75
  -4  -2   0   28.55    0.76
   4  -2   0   28.95    0.86
   4  -2   0   28.98    0.86
   4  -2   0   26.73    0.81
  -4  -2   0   29.03    0.83
  -4   2   0   28.25    0.90
  -4   2   0   27.35    0.88
   4   2   0   28.79    0.71
  -4   2   0   27.89    0.85
  -4   2   0   28.79    0.82
  -4   2   0   28.81    0.82
  -4   2   0   28.97    0.87
   4   2   0   27.85    0.78
   5  -2   0   33.17    0.97
  -5  -2   0   34.10    1.00
  -5  -2   0   34.16    0.91
  -5  -2   0   32.37    0.91
   5  -2   0   34.72    1.06
   5  -2   0   33.75    1.01
  -5   2   0   35.00    0.98
   5   2   0   34.41    0.95
  -5   2   0   35.85    0.99
  -5   2   0   34.20    1.04
  -5   2   0   33.32    1.06
   5   2   0   35.15    0.94
  -5   2   0   33.64    1.00
  -5   2   0   35.64    1.06
  -6  -2   0    9.40    0.36
   6  -2   0    8.79    0.45
  -6  -2   0    9.21    0.41
  -6  -2   0    8.94    0.35
  -6  -2   0    8.88    0.36
   6  -2   0    9.43    0.46
   6   2   0    9.23    0.36
  -6   2   0    9.41    0.44
  -6   2   0    8.59    0.42
  -6   2   0    8.73    0.42
  -6   2   0    8.88    0.44
  -6   2   0    8.61    0.48
  -7  -2   0   22.26    0.69
  -7  -2   0   21.70    0.68
  -7  -2   0   22.93    0.68
   7  -2   0   21.27    0.77
  -7  -2   0   23.15    0.76
   7  -2   0   21.85    0.79
   7  -2   0   21.24    0.75
  -7   2   0   21.32    0.75
  -7   2   0   23.72    0.83
  -7   2   0   23.12    0.75
  -7   2   0   21.92    0.77
  -7   2   0   22.51    0.79
   7   2   0   22.05    0.68
   8  -2   0    3.52    0.32
   8  -2   0    3.20    0.33
  -8  -2   0    2.88    0.26
  -8  -2   0    3.13    0.26
  -8  -2   0    3.39    0.28
   8  -2   0    2.92    0.29
  -8  -2   0    2.38    0.28
  -8   2   0    3.58    0.35
  -8   2   0    2.76    0.31
  -8   2   0    2.58    0.30
  -8   2   0    2.87    0.35
   8   2   0    3.24    0.24
  -8   2   0    2.75    0.30
   9  -2   0    3.44    0.35
  -9  -2   0    2.87    0.33
  -9  -2   0    2.91    0.30
   9  -2   0    2.51    0.33
  -9  -2   0    3.27    0.30
   9  -2   0    2.86    0.32
  -9   2   0    3.05    0.34
   9   2   0    3.23    0.27
  -9   2   0    2.89    0.36
  -9   2   0    2.90    0.34
  -9   2   0    2.98    0.35
  -9   2   0    3.16    0.39
  10  -2   0    0.17    0.23
 -10  -2   0    0.39    0.24
 -10  -2   0    0.23    0.26
  10  -2   0    0.43    0.26
 -10  -2   0    0.31    0.28
  10  -2   0    0.03    0.28
 -10   2   0    0.64    0.33
  10   2   0    0.56    0.21
  10   2   0    0.12    0.22
 -10   2   0    0.43    0.29
 -10   2   0    0.14    0.28
 -10   2   0    0.27    0.29
  11  -2   0   25.37    0.96
  11  -2   0   25.69    0.96
 -11  -2   0   27.01    1.00
 -11  -2   0   25.49    0.90
  11   2   0   26.58    0.86
 -11   2   0   24.91    0.96
  11   2   0   27.23    0.86
 -11   2   0   24.91    0.95
 -11   2   0   25.65    1.06
 -11   2   0   26.57    1.05
  12  -2   0    1.24    0.32
 -12  -2   0    1.40    0.35
 -12  -2   0    1.39    0.31
 -12   2   0    0.68    0.31
  12   2   0    1.53    0.25
 -12   2   0    2.01    0.40
 -12   2   0    0.67    0.31
  12   2   0    1.54    0.27
 -12   2   0    1.63    0.35
 -13  -2   0    0.15    0.30
 -13  -2   0    0.30    0.32
  13  -2   0    0.64    0.31
 -13   2   0   -0.03    0.35
 -13   2   0    0.12    0.31
 -13   2   0    0.30    0.33
  13   2   0    0.71    0.26
  13   2   0    0.32    0.22
  14  -2   0   -0.04    0.30
 -14  -2   0    0.13    0.34
 -14  -2   0   -0.05    0.31
 -14   2   0   -0.36    0.35
 -14   2   0   -0.49    0.33
  14   2   0    0.10    0.22
 -14   2   0   -0.56    0.28
  14   2   0   -0.03    0.23
  15  -2   0    1.18    0.36
 -15  -2   0    2.85    0.46
 -15  -2   0    2.02    0.41
 -15   2   0    1.59    0.46
  15   2   0    1.78    0.30
 -15   2   0    2.02    0.43
  15   2   0    2.59    0.31
 -16  -2   0    4.22    0.51
  16  -2   0    4.32    0.49
 -16  -2   0    4.29    0.53
  16   2   0    2.82    0.34
 -16   2   0    4.07    0.58
  16   2   0    3.14    0.34
 -16   2   0    3.77    0.53
  17  -2   0    1.18    0.39
 -17  -2   0    1.19    0.43
 -17  -2   0    1.33    0.47
 -17   2   0    0.54    0.42
 -17   2   0    0.82    0.51
  17   2   0    0.54    0.26
  17   2   0    0.51    0.28
   0  -3   0   -0.05    0.13
   0  -3   0   -0.03    0.14
   0  -3   0    0.03    0.12
   0  -3   0   -0.11    0.15
   0   3   0   -0.05    0.13
   0   3   0    0.01    0.12
   0   3   0   -0.09    0.11
  -1  -3   0   33.21    0.98
   1  -3   0   33.54    0.99
  -1  -3   0   32.73    0.93
   1  -3   0   32.39    0.95
   1  -3   0   32.86    0.99
  -1  -3   0   34.43    0.90
   1  -3   0   32.64    0.92
   1  -3   0   32.72    0.94
  -1  -3   0   33.09    0.97
   1   3   0   33.56    0.87
  -1   3   0   32.20    0.90
  -1   3   0   31.79    0.98
   1   3   0   34.22    0.93
  -2  -3   0  154.26    3.92
  -2  -3   0  156.31    4.12
   2  -3   0  157.00    3.89
   2  -3   0  155.45    4.00
   2  -3   0  151.05    4.15
   2  -3   0  160.85    3.97
  -2  -3   0  154.86    4.12
  -2  -3   0  154.15    3.85
   2  -3   0  160.29    4.17
  -2   3   0  157.90    4.16
  -2   3   0  157.66    3.88
   2   3   0  154.18    3.81
  -2   3   0  162.01    4.01
   2   3   0  149.96    4.10
   2   3   0  151.74    3.91
  -2   3   0  158.20    3.96
  -3  -3   0    2.63    0.17
   3  -3   0    2.67    0.23
  -3  -3   0    2.50    0.20
   3  -3   0    2.52    0.22
   3  -3   0    2.39    0.23
  -3  -3   0    2.52    0.20
   3  -3   0    3.21    0.26
   3  -3   0    2.55    0.23
  -3   3   0    2.69    0.24
  -3   3   0    2.80    0.24
   3   3   0    2.46    0.16
  -3   3   0    3.02    0.25
  -3   3   0    2.50    0.22
   3   3   0    2.79    0.18
  -3   3   0    2.32    0.23
  -4  -3   0    2.87    0.21
  -4  -3   0    2.48    0.17
   4  -3   0    2.27    0.25
   4  -3   0    2.22    0.22
   4  -3   0    2.54    0.23
  -4  -3   0    2.67    0.22
   4  -3   0    2.60    0.27
   4   3   0    2.61    0.15
  -4   3   0    2.62    0.25
  -4   3   0    2.65    0.25
  -4   3   0    2.75    0.25
   4   3   0    3.05    0.19
  -4   3   0    2.40    0.23
  -5  -3   0    7.91    0.32
   5  -3   0    7.20    0.43
   5  -3   0    8.19    0.43
  -5  -3   0    8.00    0.37
   5  -3   0    7.94    0.43
   5  -3   0    7.71    0.40
  -5   3   0    8.29    0.43
  -5   3   0    8.33    0.41
  -5   3   0    8.17    0.47
  -5   3   0    7.66    0.41
   5   3   0    8.43    0.33
  -5   3   0    7.51    0.39
   6  -3   0    4.29    0.33
  -6  -3   0    3.83    0.25
  -6  -3   0    3.73    0.26
   6  -3   0    4.06    0.35
  -6  -3   0    3.72    0.28
   6  -3   0    3.92    0.34
  -6   3   0    4.21    0.32
  -6   3   0    4.32    0.35
  -6   3   0    3.45    0.31
  -6   3   0    4.39    0.33
  -6   3   0    4.07    0.34
   6   3   0    3.86    0.27
  -7  -3   0   -0.15    0.18
  -7  -3   0    0.12    0.16
   7  -3   0    0.24    0.19
   7  -3   0   -0.06    0.21
   7  -3   0   -0.15    0.22
  -7  -3   0    0.16    0.15
  -7   3   0   -0.16    0.21
  -7   3   0    0.23    0.23
  -7   3   0    0.00    0.20
  -7   3   0    0.03    0.20
   7   3   0    0.26    0.15
  -7   3   0   -0.19    0.21
   8  -3   0    0.79    0.27
  -8  -3   0    0.58    0.19
  -8  -3   0    0.61    0.24
  -8  -3   0    0.67    0.19
   8  -3   0    0.46    0.28
  -8  -3   0    0.72    0.22
   8   3   0    0.93    0.19
  -8   3   0    0.59    0.26
  -8   3   0    0.88    0.30
  -8   3   0    0.71    0.26
  -8   3   0    0.55    0.26
  -8   3   0    0.97    0.27
  -9  -3   0   -0.10    0.20
  -9  -3   0    0.37    0.26
   9  -3   0    0.43    0.30
  -9  -3   0    0.40    0.25
   9  -3   0    0.14    0.28
   9  -3   0    0.25    0.23
  -9   3   0    0.27    0.28
   9   3   0    0.10    0.19
  -9   3   0    0.09    0.28
  -9   3   0    0.73    0.30
  -9   3   0   -0.05    0.31
  -9   3   0    0.16    0.26
  10  -3   0    0.02    0.29
 -10  -3   0    0.48    0.29
 -10  -3   0    0.32    0.29
  10  -3   0    0.28    0.31
 -10   3   0    0.13    0.34
  10   3   0   -0.02    0.20
 -10   3   0    0.07    0.28
 -10   3   0    0.64    0.29
 -10   3   0    0.20    0.28
  11  -3   0    0.48    0.31
 -11  -3   0    0.44    0.27
 -11  -3   0   -0.02    0.28
 -11   3   0    0.60    0.35
  11   3   0    0.44    0.21
  11   3   0    0.39    0.20
 -11   3   0    0.59    0.32
 -11   3   0    1.08    0.33
 -11   3   0    0.56    0.32
 -12  -3   0    0.19    0.29
  12  -3   0   -0.17    0.29
 -12  -3   0   -0.25    0.27
  12   3   0   -0.02    0.18
 -12   3   0   -0.21    0.29
 -12   3   0    0.16    0.34
 -12   3   0   -0.20    0.29
  12   3   0   -0.33    0.19
 -12   3   0   -0.06    0.28
  13  -3   0    3.01    0.43
 -13  -3   0    3.04    0.42
 -13  -3   0    2.57    0.38
 -13   3   0    2.63    0.43
  13   3   0    3.12    0.30
  13   3   0    2.30    0.27
 -13   3   0    2.94    0.48
 -13   3   0    1.71    0.42
  14  -3   0    6.58    0.56
 -14  -3   0    7.16    0.54
 -14  -3   0    6.89    0.58
  14   3   0    6.17    0.40
 -14   3   0    6.57    0.58
  14   3   0    6.67    0.40
 -14   3   0    4.83    0.56
 -14   3   0    6.80    0.67
 -15  -3   0    7.52    0.59
 -15  -3   0    7.86    0.63
  15  -3   0    6.87    0.60
  15   3   0    7.79    0.43
 -15   3   0    6.92    0.61
  15   3   0    7.12    0.42
 -15   3   0    6.90    0.70
  16  -3   0    6.01    0.59
 -16  -3   0    6.68    0.63
 -16  -3   0    5.77    0.57
  16   3   0    6.68    0.40
 -16   3   0    7.80    0.75
  16   3   0    7.43    0.41
 -16   3   0    6.00    0.63
 -17  -3   0    0.83    0.45
  17  -3   0    0.27    0.38
 -17  -3   0    0.16    0.41
 -17   3   0    0.71    0.44
 -17   3   0    0.24    0.49
  17   3   0    0.35    0.22
  17   3   0    0.62    0.23
   0  -4   0  119.49    3.34
   0  -4   0  123.84    3.19
   0  -4   0  124.74    3.12
   0  -4   0  124.74    3.35
   0   4   0  127.20    3.19
   0   4   0  126.81    3.10
   0   4   0  120.21    3.33
   1  -4   0   13.99    0.56
  -1  -4   0   14.29    0.54
   1  -4   0   13.29    0.55
  -1  -4   0   13.32    0.52
   1  -4   0   13.86    0.50
  -1  -4   0   13.68    0.47
   1  -4   0   14.07    0.52
   1  -4   0   14.24    0.54
  -1  -4   0   14.00    0.51
  -1   4   0   13.15    0.49
   1   4   0   14.11    0.44
  -1   4   0   14.75    0.49
  -1   4   0   13.51    0.52
   1   4   0   14.31    0.51
  -2  -4   0    7.43    0.35
  -2  -4   0    6.51    0.36
   2  -4   0    6.45    0.39
  -2  -4   0    6.77    0.32
  -2  -4   0    7.65    0.37
   2  -4   0    7.46    0.41
   2  -4   0    7.19    0.36
   2   4   0    6.86    0.32
  -2   4   0    7.03    0.35
   2   4   0    7.21    0.26
  -2   4   0    7.14    0.37
   2   4   0    7.41    0.35
  -2   4   0    6.39    0.37
  -3  -4   0    6.28    0.34
   3  -4   0    5.60    0.39
   3  -4   0    5.69    0.40
  -3  -4   0    6.02    0.34
  -3  -4   0    5.91    0.30
   3  -4   0    6.69    0.37
   3   4   0    6.23    0.26
  -3   4   0    6.02    0.38
  -3   4   0    6.16    0.37
  -3   4   0    5.69    0.36
  -3   4   0    5.68    0.35
   3   4   0    6.10    0.33
   4  -4   0    5.61    0.40
   4  -4   0    5.60    0.38
  -4  -4   0    5.51    0.29
  -4  -4   0    5.49    0.35
  -4  -4   0    6.03    0.34
   4  -4   0    6.60    0.39
   4   4   0    5.05    0.30
  -4   4   0    5.62    0.36
   4   4   0    5.42    0.23
  -4   4   0    6.06    0.38
  -4   4   0    5.66    0.40
  -4   4   0    5.68    0.38
   5  -4   0   41.91    1.24
  -5  -4   0   40.08    1.20
  -5  -4   0   40.09    1.10
   5  -4   0   38.60    1.21
   5  -4   0   40.98    1.29
  -5  -4   0   40.11    1.20
   5   4   0   40.95    1.12
  -5   4   0   38.22    1.21
  -5   4   0   39.76    1.22
  -5   4   0   39.81    1.29
  -5   4   0   40.66    1.18
  -5   4   0   40.55    1.18
   6  -4   0    0.81    0.23
   6  -4   0    1.24    0.29
   6  -4   0    1.18    0.28
   6  -4   0    0.82    0.23
  -6  -4   0    0.68    0.22
  -6  -4   0    0.96    0.18
  -6  -4   0    1.12    0.20
  -6   4   0    0.74    0.24
  -6   4   0    1.29    0.26
  -6   4   0    1.23    0.26
  -6   4   0    0.72    0.24
   6   4   0    0.73    0.17
  -6   4   0    0.93    0.24
   7  -4   0    7.79    0.47
   7  -4   0    8.33    0.54
   7  -4   0    7.70    0.52
  -7  -4   0    7.43    0.38
  -7  -4   0    7.35    0.45
  -7   4   0    8.18    0.58
   7   4   0    8.33    0.38
  -7   4   0    7.21    0.48
  -7   4   0    7.97    0.53
  -7   4   0    8.00    0.48
  -7   4   0    8.11    0.49
  -8  -4   0    0.42    0.25
   8  -4   0   -0.01    0.23
   8  -4   0    0.16    0.27
   8  -4   0    0.70    0.30
  -8  -4   0    0.10    0.20
  -8   4   0    0.42    0.31
  -8   4   0   -0.08    0.25
  -8   4   0    0.17    0.27
  -8   4   0   -0.05    0.24
  -8   4   0    0.31    0.30
   8   4   0   -0.14    0.17
   9  -4   0    2.18    0.40
  -9  -4   0    2.05    0.30
   9  -4   0    2.67    0.39
  -9  -4   0    2.52    0.35
  -9   4   0    2.54    0.37
  -9   4   0    2.31    0.37
  -9   4   0    2.44    0.42
   9   4   0    2.53    0.25
  -9   4   0    2.10    0.38
  -9   4   0    1.95    0.34
 -10  -4   0    8.89    0.50
 -10  -4   0    8.96    0.58
  10  -4   0    9.03    0.62
  10  -4   0    9.85    0.62
 -10   4   0    7.93    0.56
 -10   4   0    9.50    0.58
 -10   4   0    9.79    0.69
  10   4   0    9.53    0.43
 -10   4   0    7.75    0.58
 -11  -4   0    3.19    0.35
 -11  -4   0    3.41    0.39
  11  -4   0    3.18    0.43
 -11   4   0    3.30    0.47
 -11   4   0    3.05    0.43
  11   4   0    3.70    0.28
 -11   4   0    3.16    0.42
 -11   4   0    3.82    0.43
  12  -4   0    9.43    0.64
 -12  -4   0   10.80    0.56
 -12  -4   0   10.61    0.62
  12   4   0    9.94    0.45
 -12   4   0   10.35    0.69
  12   4   0    9.65    0.44
 -12   4   0    9.56    0.61
 -12   4   0   10.05    0.74
 -12   4   0    9.26    0.63
  13  -4   0    9.26    0.64
 -13  -4   0    9.06    0.58
 -13  -4   0    9.23    0.62
 -13   4   0    9.96    0.64
 -13   4   0    8.27    0.66
  13   4   0    9.40    0.42
 -13   4   0    9.79    0.76
  13   4   0    8.73    0.43
  14  -4   0    1.30    0.39
 -14  -4   0    0.55    0.34
 -14  -4   0    0.99    0.37
 -14   4   0    0.59    0.35
 -14   4   0    1.14    0.46
  14   4   0    0.92    0.21
 -14   4   0    0.58    0.37
  14   4   0    0.41    0.20
  15  -4   0    1.87    0.42
 -15  -4   0    1.30    0.40
 -15  -4   0    1.29    0.41
 -15   4   0    2.82    0.54
  15   4   0    0.94    0.20
  15   4   0    1.55    0.22
 -15   4   0    1.53    0.43
 -16  -4   0    1.19    0.46
 -16  -4   0    1.64    0.43
  16  -4   0    1.66    0.46
 -16   4   0    1.23    0.46
 -16   4   0    2.72    0.59
   0  -5   0   -0.16    0.18
   0  -5   0   -0.03    0.18
   0  -5   0   -0.24    0.19
   0  -5   0    0.09    0.22
   0   5   0    0.05    0.16
   0   5   0   -0.02    0.15
   0   5   0    0.12    0.17
  -1  -5   0   13.65    0.56
   1  -5   0   15.09    0.60
   1  -5   0   14.83    0.63
   1  -5   0   14.99    0.56
  -1  -5   0   14.98    0.61
  -1  -5   0   13.94    0.59
  -1   5   0   14.14    0.58
  -1   5   0   14.65    0.52
  -1   5   0   13.52    0.58
   1   5   0   14.87    0.57
   1   5   0   14.66    0.48
  -2  -5   0    1.48    0.25
  -2  -5   0    1.85    0.23
   2  -5   0    1.40    0.24
   2  -5   0    1.96    0.30
   2  -5   0    1.58    0.24
   2   5   0    2.15    0.24
  -2   5   0    1.65    0.23
   2   5   0    1.64    0.15
   2   5   0    1.92    0.21
  -2   5   0    1.67    0.25
   3  -5   0   58.33    1.64
  -3  -5   0   54.71    1.66
   3  -5   0   57.01    1.64
  -3  -5   0   56.93    1.67
   3  -5   0   59.09    1.74
  -3  -5   0   57.10    1.54
  -3   5   0   58.28    1.58
  -3   5   0   57.09    1.64
  -3   5   0   55.04    1.70
   3   5   0   57.80    1.57
  -4  -5   0    0.06    0.16
  -4  -5   0    0.05    0.21
   4  -5   0    0.03    0.20
   4  -5   0    0.21    0.24
   4  -5   0    0.20    0.26
  -4  -5   0   -0.06    0.18
  -4   5   0   -0.06    0.21
  -4   5   0   -0.04    0.22
  -4   5   0    0.18    0.21
  -4   5   0    0.04    0.19
   4   5   0    0.06    0.11
  -4   5   0    0.05    0.21
   4   5   0    0.20    0.18
   5  -5   0   23.14    0.86
  -5  -5   0   22.90    0.83
   5  -5   0   23.27    0.89
  -5  -5   0   24.93    0.86
   5  -5   0   25.30    0.93
  -5  -5   0   23.96    0.76
  -5   5   0   24.94    0.85
  -5   5   0   24.69    0.86
  -5   5   0   24.34    0.87
   5   5   0   24.51    0.77
  -5   5   0   25.30    0.93
   6  -5   0    9.63    0.62
   6  -5   0    9.15    0.55
  -6  -5   0    9.37    0.50
  -6  -5   0    8.81    0.44
   6  -5   0    9.92    0.55
  -6  -5   0    9.86    0.53
  -6   5   0    9.37    0.55
  -6   5   0    9.87    0.57
  -6   5   0   10.04    0.53
   6   5   0   10.13    0.45
  -6   5   0    9.32    0.63
  -7  -5   0   31.18    1.07
   7  -5   0   32.99    1.14
   7  -5   0   33.21    1.18
  -7  -5   0   30.92    1.05
  -7   5   0   31.23    1.12
  -7   5   0   33.01    1.20
   7   5   0   32.60    0.95
  -7   5   0   29.90    1.08
  -7   5   0   30.79    1.08
  -7   5   0   32.04    1.06
   8  -5   0    0.40    0.34
  -8  -5   0    0.07    0.29
  -8  -5   0    0.05    0.22
   8  -5   0    0.35    0.31
  -8   5   0    0.42    0.34
  -8   5   0    0.03    0.28
  -8   5   0    0.38    0.32
  -8   5   0    0.09    0.30
  -8   5   0    0.13    0.32
   8   5   0    0.22    0.19
   9  -5   0   18.33    0.86
   9  -5   0   17.74    0.81
  -9  -5   0   17.77    0.76
  -9   5   0   18.58    0.90
  -9   5   0   17.31    0.85
  -9   5   0   18.24    0.78
  -9   5   0   17.40    0.82
   9   5   0   17.99    0.62
  -9   5   0   18.76    0.84
 -10  -5   0    5.23    0.42
 -10  -5   0    4.89    0.43
  10  -5   0    4.77    0.50
  10   5   0    5.43    0.34
 -10   5   0    6.06    0.55
 -10   5   0    4.57    0.46
 -10   5   0    5.42    0.48
 -10   5   0    5.27    0.51
  11  -5   0   -0.37    0.32
 -11  -5   0   -0.07    0.30
 -11  -5   0   -0.27    0.28
 -11   5   0   -0.27    0.32
 -11   5   0    0.28    0.36
 -11   5   0   -0.06    0.28
  11   5   0   -0.21    0.17
 -11   5   0   -0.14    0.31
 -12  -5   0    5.47    0.46
  12  -5   0    6.13    0.58
 -12  -5   0    5.67    0.52
 -12   5   0    5.38    0.60
 -12   5   0    5.35    0.56
 -12   5   0    5.01    0.51
 -12   5   0    5.52    0.55
  12   5   0    5.81    0.32
  12   5   0    5.60    0.33
  13  -5   0   11.73    0.75
 -13  -5   0   10.06    0.65
 -13  -5   0    9.21    0.59
 -13   5   0    8.68    0.70
 -13   5   0   10.68    0.73
 -13   5   0   11.23    0.81
  13   5   0   10.00    0.40
 -13   5   0   10.00    0.66
 -14  -5   0    1.01    0.38
 -14  -5   0    0.06    0.34
  14  -5   0    1.11    0.41
 -14   5   0    1.19    0.47
 -14   5   0    1.14    0.41
 -15  -5   0    3.82    0.52
  15  -5   0    4.11    0.54
 -15  -5   0    3.41    0.47
 -15   5   0    3.30    0.52
 -15   5   0    3.74    0.62
 -16  -5   0    1.06    0.47
  16  -5   0    1.54    0.48
 -16  -5   0    0.95    0.41
 -16   5   0    1.06    0.52
 -16   5   0    1.57    0.47
   0  -6   0   21.34    0.84
   0  -6   0   19.37    0.81
   0  -6   0   21.86    0.79
   0  -6   0   21.35    0.78
   0   6   0   21.53    0.68
   0   6   0   18.76    0.76
   0   6   0   20.17    0.75
   1  -6   0   67.43    1.92
   1  -6   0   61.64    1.80
  -1  -6   0   60.87    1.77
  -1  -6   0   62.57    1.87
  -1  -6   0   63.15    1.88
   1  -6   0   62.04    1.80
   1   6   0   63.94    1.65
   1   6   0   63.12    1.81
   1   6   0   61.68    1.76
  -1   6   0   63.24    1.79
  -1   6   0   64.82    1.71
  -1   6   0   60.07    1.84
  -2  -6   0    8.40    0.52
  -2  -6   0    8.57    0.51
   2  -6   0    7.42    0.51
   2  -6   0    7.65    0.49
   2  -6   0    8.78    0.54
   2   6   0    7.86    0.46
  -2   6   0    7.51    0.50
  -2   6   0    9.05    0.45
   2   6   0    7.24    0.42
  -2   6   0    7.90    0.47
  -2   6   0    7.84    0.43
   2   6   0    8.15    0.32
  -3  -6   0    2.51    0.34
  -3  -6   0    2.42    0.30
   3  -6   0    2.70    0.39
   3  -6   0    2.62    0.32
   3  -6   0    1.83    0.31
  -3   6   0    2.40    0.32
  -3   6   0    2.04    0.30
  -3   6   0    2.68    0.33
  -3   6   0    2.45    0.34
   3   6   0    2.35    0.24
   3   6   0    2.67    0.29
  -4  -6   0   12.91    0.60
   4  -6   0   12.07    0.66
  -4  -6   0   13.47    0.64
   4  -6   0   13.06    0.71
   4  -6   0   12.89    0.61
  -4   6   0   13.26    0.63
   4   6   0   13.23    0.44
  -4   6   0   11.61    0.57
  -4   6   0   12.27    0.67
  -4   6   0   12.66    0.61
   4   6   0   11.54    0.53
   4   6   0   12.79    0.44
  -5  -6   0    3.27    0.37
   5  -6   0    3.47    0.44
   5  -6   0    3.29    0.37
   5  -6   0    3.65    0.43
  -5  -6   0    3.30    0.34
  -5   6   0    3.49    0.38
  -5   6   0    3.58    0.40
   5   6   0    3.57    0.31
  -5   6   0    3.22    0.41
  -5   6   0    3.53    0.37
   6  -6   0    1.52    0.35
   6  -6   0    1.79    0.38
  -6  -6   0    1.63    0.33
  -6  -6   0    1.56    0.29
  -6   6   0    1.52    0.34
   6   6   0    1.60    0.25
  -6   6   0    2.05    0.39
  -6   6   0    1.76    0.35
  -6   6   0    2.02    0.36
  -7  -6   0    5.68    0.46
   7  -6   0    5.64    0.53
   7  -6   0    6.65    0.55
  -7   6   0    5.75    0.54
  -7   6   0    6.29    0.52
  -7   6   0    6.50    0.49
  -7   6   0    5.61    0.49
   7   6   0    5.62    0.38
   8  -6   0    3.93    0.48
  -8  -6   0    3.11    0.38
   8  -6   0    3.58    0.46
  -8   6   0    4.10    0.44
  -8   6   0    3.98    0.46
   8   6   0    3.53    0.28
  -8   6   0    2.98    0.46
  -8   6   0    3.39    0.40
   9  -6   0    1.90    0.40
  -9  -6   0    1.78    0.34
   9  -6   0    2.32    0.42
  -9   6   0    2.57    0.42
  -9   6   0    2.87    0.46
  -9   6   0    2.28    0.39
   9   6   0    2.30    0.24
  -9   6   0    2.03    0.38
 -10  -6   0    0.40    0.30
 -10  -6   0    0.94    0.32
  10  -6   0    1.23    0.39
 -10   6   0    1.03    0.37
  10   6   0    1.14    0.20
 -10   6   0    1.42    0.42
 -10   6   0    0.32    0.33
 -10   6   0    1.41    0.36
  11  -6   0    4.33    0.54
 -11  -6   0    5.74    0.46
 -11  -6   0    5.15    0.48
 -11   6   0    5.07    0.55
  11   6   0    5.42    0.30
 -11   6   0    5.78    0.62
 -11   6   0    4.11    0.49
 -11   6   0    5.53    0.56
  12  -6   0    6.32    0.62
 -12  -6   0    7.19    0.58
 -12  -6   0    6.77    0.52
 -12   6   0    8.01    0.63
 -12   6   0    7.96    0.65
 -12   6   0    7.89    0.71
 -12   6   0    7.66    0.64
 -13  -6   0    0.48    0.38
 -13  -6   0    0.57    0.35
  13  -6   0    0.19    0.38
 -13   6   0    0.33    0.36
 -13   6   0    0.48    0.39
 -13   6   0    0.03    0.37
 -13   6   0   -0.79    0.32
 -14  -6   0    4.66    0.53
 -14  -6   0    4.81    0.54
  14  -6   0    4.31    0.57
 -14   6   0    4.73    0.56
 -14   6   0    5.31    0.69
 -15  -6   0   -0.43    0.39
  15  -6   0    0.00    0.41
 -15  -6   0   -0.03    0.38
 -15   6   0   -0.72    0.44
 -15   6   0    0.46    0.41
   0  -7   0    0.17    0.29
   0  -7   0    0.48    0.34
   0   7   0    0.34    0.24
   0   7   0    0.08    0.19
   0   7   0   -0.04    0.18
   0   7   0    0.12    0.24
   1  -7   0    3.40    0.45
   1  -7   0    3.12    0.39
  -1  -7   0    4.18    0.45
   1  -7   0    3.41    0.40
   1   7   0    3.31    0.32
  -1   7   0    3.76    0.33
  -1   7   0    4.19    0.39
  -1   7   0    3.81    0.37
   1   7   0    3.77    0.28
   1   7   0    3.35    0.36
  -1   7   0    3.85    0.37
   2  -7   0   21.05    0.92
   2  -7   0   18.81    0.85
   2  -7   0   20.47    0.82
  -2  -7   0   20.26    0.88
  -2   7   0   18.14    0.80
   2   7   0   19.76    0.60
  -2   7   0   20.20    0.83
   2   7   0   20.15    0.61
   2   7   0   19.26    0.69
  -2   7   0   21.35    0.75
   2   7   0   20.97    0.76
  -2   7   0   20.27    0.77
   3  -7   0    0.87    0.33
   3  -7   0    0.57    0.29
   3  -7   0    0.38    0.37
  -3  -7   0    0.18    0.31
  -3   7   0    0.43    0.29
  -3   7   0    0.33    0.28
   3   7   0    0.32    0.25
  -3   7   0    0.47    0.31
   3   7   0    0.39    0.21
   4  -7   0    3.80    0.45
  -4  -7   0    3.61    0.43
   4  -7   0    4.48    0.49
   4   7   0    3.62    0.35
  -4   7   0    4.17    0.41
  -4   7   0    4.54    0.43
   4   7   0    4.68    0.31
   4   7   0    4.27    0.25
  -4   7   0    3.49    0.42
  -5  -7   0    0.74    0.32
   5  -7   0    0.04    0.29
   5  -7   0   -0.02    0.35
  -5   7   0   -0.07    0.27
  -5   7   0    0.12    0.30
   5   7   0    0.17    0.22
  -5   7   0    0.26    0.30
  -6  -7   0    0.25    0.31
   6  -7   0    0.14    0.35
   6  -7   0   -0.07    0.31
  -6   7   0    0.24    0.31
  -6   7   0    0.19    0.30
   6   7   0   -0.05    0.20
  -6   7   0    0.24    0.31
  -6   7   0    0.15    0.28
  -7  -7   0    1.62    0.36
   7  -7   0    0.95    0.35
   7  -7   0    2.70    0.44
  -7   7   0    1.55    0.37
  -7   7   0    1.78    0.37
   7   7   0    1.86    0.26
  -7   7   0    2.86    0.42
  -7   7   0    1.96    0.36
   8  -7   0    5.52    0.54
  -8  -7   0    5.90    0.50
   8  -7   0    6.44    0.59
  -8   7   0    6.32    0.59
   8   7   0    5.47    0.37
  -8   7   0    5.07    0.51
  -8   7   0    6.49    0.52
  -8   7   0    5.05    0.48
  -9  -7   0    2.25    0.40
   9  -7   0    2.02    0.43
   9  -7   0    2.05    0.44
  -9   7   0    1.90    0.39
  -9   7   0    2.67    0.42
  -9   7   0    3.79    0.48
   9   7   0    2.28    0.25
  -9   7   0    1.50    0.43
  10  -7   0    4.58    0.55
 -10  -7   0    3.65    0.46
 -10   7   0    3.67    0.47
 -10   7   0    3.64    0.46
 -10   7   0    3.70    0.50
  10   7   0    4.08    0.27
 -10   7   0    4.63    0.58
 -11  -7   0    0.36    0.33
 -11  -7   0   -0.07    0.30
 -11   7   0    0.03    0.34
 -11   7   0   -0.24    0.36
 -11   7   0   -0.13    0.32
 -11   7   0    0.31    0.34
 -12  -7   0    0.83    0.40
 -12  -7   0    1.58    0.39
 -12   7   0    1.47    0.44
 -12   7   0    0.91    0.43
 -12   7   0    0.22    0.37
 -12   7   0    0.66    0.38
 -13  -7   0    2.14    0.44
 -13  -7   0    2.12    0.47
 -13   7   0    1.90    0.51
 -13   7   0    2.27    0.46
 -13   7   0    1.64    0.48
 -14  -7   0    4.38    0.55
 -14  -7   0    4.79    0.54
 -14   7   0    4.83    0.59
   0  -8   0   15.25    0.80
   0   8   0   15.15    0.64
   0   8   0   15.29    0.58
   1  -8   0    2.85    0.45
  -1  -8   0    3.02    0.45
   1   8   0    2.88    0.35
  -1   8   0    2.70    0.35
   1   8   0    3.52    0.34
   1   8   0    3.82    0.27
  -1   8   0    3.08    0.31
  -2  -8   0    2.64    0.41
   2  -8   0    1.95    0.41
   2   8   0    2.10    0.32
  -2   8   0    1.54    0.32
  -2   8   0    1.82    0.29
   2   8   0    2.25    0.28
   3  -8   0    0.39    0.33
  -3  -8   0   -0.41    0.32
  -3   8   0   -0.01    0.24
   3   8   0   -0.24    0.18
   3   8   0    0.01    0.23
  -3   8   0    0.34    0.28
  -4  -8   0    5.12    0.49
   4  -8   0    5.58    0.56
   4   8   0    5.30    0.29
   4   8   0    5.64    0.31
  -4   8   0    4.80    0.43
   4   8   0    4.95    0.40
  -4   8   0    5.54    0.48
  -5  -8   0   16.12    0.79
   5  -8   0   15.01    0.83
  -5   8   0   17.16    0.76
   5   8   0   16.36    0.67
  -5   8   0   16.95    0.72
  -6  -8   0    1.92    0.38
   6  -8   0    2.72    0.44
  -6   8   0    2.50    0.41
  -6   8   0    2.07    0.36
   6   8   0    2.16    0.29
  -7  -8   0    5.63    0.52
   7  -8   0    6.16    0.62
  -7   8   0    4.84    0.51
   7   8   0    5.14    0.38
  -7   8   0    5.31    0.50
   8  -8   0    3.77    0.54
  -8  -8   0    3.64    0.45
  -8   8   0    3.11    0.45
   8   8   0    3.77    0.31
  -8   8   0    3.49    0.47
  -8   8   0    3.68    0.47
  -9  -8   0    0.20    0.34
  -9   8   0    0.00    0.32
  -9   8   0   -0.01    0.35
  -9   8   0   -0.01    0.34
   9   8   0    0.21    0.20
 -10  -8   0    1.66    0.40
  10   8   0    1.62    0.20
 -10   8   0    2.02    0.44
 -10   8   0    1.67    0.41
 -10   8   0    1.26    0.39
 -11  -8   0    0.35    0.35
 -11  -8   0   -0.18    0.34
 -11   8   0   -0.09    0.35
 -11   8   0    0.12    0.36
 -11   8   0    0.38    0.39
 -12  -8   0    0.45    0.40
 -12  -8   0    1.39    0.42
 -12   8   0    0.70    0.44
 -12   8   0    0.60    0.41
 -13  -8   0    0.44    0.39
 -13  -8   0   -0.17    0.41
 -13   8   0    0.32    0.40
 -13   8   0   -0.78    0.41
   0  -9   0    0.16    0.36
   0   9   0   -0.02    0.26
  -1  -9   0    1.15    0.39
   1  -9   0    0.86    0.37
  -1   9   0    0.88    0.24
   1   9   0    1.52    0.29
  -1   9   0    1.26    0.32
  -2  -9   0   12.13    0.74
   2  -9   0   12.26    0.78
  -2   9   0   13.21    0.59
   2   9   0   13.19    0.56
  -2   9   0   12.08    0.63
   3  -9   0   -0.17    0.38
  -3  -9   0   -0.01    0.35
  -3   9   0    0.41    0.26
  -3   9   0    0.10    0.30
   3   9   0    0.13    0.20
   4  -9   0    3.97    0.53
  -4  -9   0    3.54    0.48
  -4   9   0    4.43    0.42
   4   9   0    4.76    0.41
  -4   9   0    4.13    0.46
   4   9   0    4.15    0.28
  -5  -9   0    8.22    0.64
   5  -9   0    9.52    0.75
   5   9   0    7.87    0.50
  -5   9   0    7.92    0.59
  -5   9   0    8.14    0.57
   6  -9   0    4.49    0.59
  -6  -9   0    3.63    0.49
   6   9   0    4.16    0.38
  -6   9   0    4.06    0.46
  -6   9   0    4.77    0.50
  -7  -9   0    2.36    0.43
   7  -9   0    1.15    0.45
   7   9   0    2.14    0.29
  -7   9   0    1.97    0.40
  -7   9   0    1.90    0.41
   8  -9   0    0.05    0.39
  -8  -9   0    0.58    0.37
   8   9   0    0.30    0.22
  -8   9   0    0.35    0.33
  -8   9   0    0.49    0.37
  -9  -9   0    0.26    0.37
  -9   9   0    1.20    0.41
  -9   9   0    0.55    0.36
   9   9   0    0.82    0.21
 -10  -9   0   -0.39    0.39
 -10   9   0   -0.01    0.37
 -10   9   0   -0.05    0.35
 -11  -9   0    0.82    0.42
 -11   9   0    0.94    0.45
 -11   9   0    0.44    0.40
   0 -10   0   21.54    1.04
   0  10   0   23.36    0.86
  -1 -10   0    0.94    0.44
   1 -10   0    0.19    0.39
   1  10   0   -0.20    0.24
  -1  10   0   -0.01    0.28
   2 -10   0    2.30    0.50
  -2 -10   0    1.80    0.45
   2  10   0    2.42    0.30
  -2  10   0    1.70    0.35
  -3 -10   0   11.05    0.76
   3 -10   0   10.76    0.79
   3  10   0   10.93    0.46
  -3  10   0   10.75    0.64
  -4 -10   0    0.54    0.40
   4 -10   0   -0.42    0.38
  -4  10   0   -0.47    0.29
   5 -10   0    0.45    0.44
  -5 -10   0    0.36    0.37
  -5  10   0    0.55    0.28
  -5  10   0   -0.25    0.31
   6 -10   0    0.84    0.46
  -6 -10   0    0.57    0.41
  -6  10   0    1.42    0.37
  -6  10   0    0.57    0.38
   6  10   0    1.04    0.28
  -7 -10   0   -0.21    0.38
   7 -10   0   -0.49    0.37
  -7  10   0    0.75    0.34
   7  10   0    0.48    0.25
  -7  10   0   -0.01    0.37
  -8 -10   0    0.08    0.40
  -8  10   0    0.08    0.36
  -8  10   0   -0.20    0.36
   8  10   0    0.02    0.22
  -9 -10   0    1.05    0.46
  -9  10   0    1.49    0.46
  -9  10   0    1.23    0.42
   0 -11   0   -0.49    0.39
   0  11   0   -0.27    0.27
  -1 -11   0    1.67    0.50
   1 -11   0    1.57    0.49
  -1  11   0    1.37    0.34
   1  11   0    1.20    0.29
   2 -11   0    4.90    0.64
  -2 -11   0    4.45    0.59
   2  11   0    5.68    0.39
  -2  11   0    5.18    0.49
   3 -11   0    0.86    0.47
  -3 -11   0    0.64    0.44
  -3  11   0    0.42    0.35
   3  11   0    0.48    0.18
   4 -11   0    2.98    0.58
  -4 -11   0    3.20    0.55
  -4  11   0    3.53    0.47
  -5 -11   0    0.22    0.45
   5 -11   0    2.47    0.57
  -5  11   0    1.91    0.44
   6 -11   0    3.18    0.60
  -6 -11   0    3.02    0.56
  -6  11   0    1.66    0.44
  -7 -11   0    0.58    0.46
  -7  11   0   -0.25    0.38
   0 -12   0    0.42    0.50
 -17   0   1    1.12    0.42
 -17   0   1    0.80    0.45
  17   0  -1    0.94    0.36
 -16   0   1    0.46    0.38
 -16   0   1   -0.17    0.38
  16   0  -1   -0.09    0.31
 -15   0   1    0.74    0.38
  15   0  -1   -0.21    0.29
 -15   0   1   -0.01    0.33
 -15   0   1    0.64    0.35
 -14   0   1    0.34    0.37
  14   0  -1    0.16    0.29
 -14   0   1    0.04    0.30
 -14   0   1   -0.26    0.31
 -13   0   1   -0.05    0.29
  13   0  -1    0.15    0.28
 -13   0   1   -0.18    0.31
  13   0  -1    0.12    0.24
  12   0  -1   -0.12    0.22
 -12   0   1   -0.13    0.32
 -12   0   1    0.63    0.32
  12   0  -1   -0.04    0.27
 -11   0   1    0.39    0.31
 -11   0   1    0.38    0.29
  11   0  -1    0.23    0.23
 -11   0   1    0.34    0.27
  11   0  -1    0.36    0.29
  10   0  -1    0.39    0.22
  10   0  -1    0.18    0.20
 -10   0   1   -0.40    0.24
 -10   0   1    0.33    0.28
  10   0  -1   -0.20    0.22
  10   0  -1   -0.11    0.16
 -10   0   1   -0.52    0.23
  -9   0   1    6.58    0.42
   9   0  -1    7.40    0.45
  -9   0   1    7.72    0.45
   9   0  -1    7.07    0.43
  -9   0   1    7.97    0.50
  -9   0   1    6.26    0.44
   9   0  -1    6.84    0.34
   9   0  -1    6.57    0.41
   8   0  -1    0.06    0.14
  -8   0   1    0.12    0.19
   8   0  -1   -0.15    0.16
  -8   0   1    0.05    0.19
  -8   0   1    0.19    0.17
   8   0  -1   -0.02    0.18
   8   0  -1    0.00    0.14
  -8   0   1   -0.13    0.20
  -7   0   1    1.14    0.20
  -7   0   1    0.86    0.21
  -7   0   1    1.19    0.20
   7   0  -1    1.03    0.18
  -7   0   1    0.71    0.19
   7   0  -1    1.00    0.16
   6   0  -1    0.03    0.12
  -6   0   1    0.00    0.13
   6   0  -1    0.01    0.13
  -6   0   1    0.04    0.16
  -6   0   1    0.20    0.15
   6   0  -1    0.01    0.04
  -6   0   1   -0.04    0.14
   5   0  -1   90.17    2.28
   5   0  -1   87.89    2.22
  -5   0   1   86.97    2.20
  -5   0   1   87.59    2.24
  -5   0   1   88.51    2.40
  -5   0   1   87.97    2.28
  -4   0   1    0.14    0.15
  -4   0   1    0.15    0.15
   4   0  -1    0.02    0.12
  -4   0   1    0.23    0.13
   4   0  -1   -0.06    0.12
   4   0  -1    0.02    0.12
  -4   0   1   -0.26    0.13
   4   0  -1   -0.01    0.12
   3   0  -1  144.22    3.60
   3   0  -1  141.92    3.49
  -3   0   1  145.01    3.61
   3   0  -1  145.92    3.54
   3   0  -1  138.96    3.78
  -3   0   1  148.31    3.55
  -3   0   1  146.29    3.50
  -3   0   1  143.37    3.79
  -2   0   1   -0.09    0.03
  -2   0   1    0.07    0.05
  -2   0   1    0.03    0.05
   2   0  -1   -0.01    0.05
   2   0  -1    0.04    0.06
  -2   0   1    0.05    0.05
  -2   0   1    0.07    0.06
   2   0  -1    0.09    0.05
   2   0  -1    0.00    0.01
   1   0  -1   -0.07    0.01
  -1   0   1   -0.09    0.01
  -1   0   1   -0.11    0.02
   1   0  -1   -0.09    0.02
  -1   0   1   -0.06    0.01
  -1   0   1   -0.08    0.01
   1   0  -1   -0.09    0.01
  -1   0   1   -0.08    0.02
   1   0  -1   -0.09    0.02
   0   0  -1   -0.01    0.00
   0   0  -1    0.00    0.00
   0   0   1    0.00    0.01
   0   0  -1    0.00    0.01
   0   0   1    0.00    0.00
   0   0   1    0.00    0.01
   0   0   1    0.00    0.00
   0   0  -1    0.00    0.00
  -2   0  -1    0.11    0.06
   2   0   1    0.08    0.05
  -2   0  -1    0.01    0.06
   2   0   1    0.05    0.05
  -2   0  -1    0.11    0.05
  -2   0  -1   -0.03    0.06
   2   0   1    0.01    0.05
  -2   0  -1    0.02    0.05
   2   0   1    0.01    0.05
   3   0   1   22.95    0.58
   3   0   1   21.70    0.63
  -3   0  -1   22.63    0.64
   3   0   1   22.21    0.65
  -3   0  -1   22.58    0.67
  -3   0  -1   23.51    0.61
   3   0   1   22.78    0.64
  -3   0  -1   22.08    0.67
   4   0   1    0.10    0.12
  -4   0  -1    0.00    0.13
  -4   0  -1   -0.04    0.12
   4   0   1   -0.05    0.11
   4   0   1    0.00    0.11
  -4   0  -1   -0.03    0.13
  -4   0  -1    0.11    0.12
   4   0   1    0.00    0.08
   5   0   1   10.65    0.31
  -5   0  -1   11.30    0.37
   5   0   1   10.00    0.38
   5   0   1   10.67    0.38
  -5   0  -1   10.35    0.38
  -5   0  -1   10.57    0.40
  -5   0  -1   10.43    0.42
   5   0   1   10.83    0.39
  -5   0  -1   10.16    0.40
   6   0   1   -0.01    0.13
  -6   0  -1    0.17    0.14
  -6   0  -1    0.10    0.16
   6   0   1    0.17    0.13
  -6   0  -1   -0.08    0.13
   6   0   1    0.09    0.09
  -6   0  -1   -0.12    0.13
   6   0   1   -0.11    0.14
  -7   0  -1   65.85    1.75
   7   0   1   66.27    1.78
  -7   0  -1   66.22    1.73
   7   0   1   66.54    1.66
   7   0   1   67.13    1.84
   7   0   1   66.50    1.78
  -7   0  -1   68.30    1.89
  -8   0  -1    0.01    0.18
   8   0   1   -0.11    0.15
   8   0   1   -0.06    0.18
  -8   0  -1   -0.02    0.19
   8   0   1    0.08    0.16
  -8   0  -1   -0.07    0.20
  -9   0  -1   11.30    0.54
   9   0   1   12.54    0.53
  -9   0  -1   11.29    0.53
   9   0   1   11.90    0.50
   9   0   1   10.60    0.50
  -9   0  -1   12.08    0.60
 -10   0  -1   -0.31    0.25
 -10   0  -1    0.10    0.25
 -10   0  -1    0.13    0.29
  10   0   1    0.01    0.21
  10   0   1   -0.19    0.23
  11   0   1    0.99    0.27
 -11   0  -1    1.29    0.32
 -11   0  -1    1.31    0.36
 -11   0  -1    1.54    0.36
  11   0   1    1.81    0.32
  12   0   1    0.05    0.20
  12   0   1    0.04    0.24
 -12   0  -1    0.08    0.27
 -12   0  -1    0.10    0.31
 -12   0  -1    0.34    0.30
 -13   0  -1    9.09    0.64
 -13   0  -1    8.85    0.64
  13   0   1    9.11    0.53
 -13   0  -1    8.20    0.57
  13   0   1    9.56    0.53
 -14   0  -1    0.27    0.34
  14   0   1   -0.17    0.23
 -14   0  -1   -0.14    0.34
 -14   0  -1    0.18    0.31
  14   0   1    0.19    0.28
 -15   0  -1   10.85    0.65
  15   0   1   10.49    0.59
 -15   0  -1   10.86    0.72
  16   0   1   -0.02    0.28
 -16   0  -1   -0.24    0.37
 -16   0  -1    0.23    0.36
 -17   0  -1   -0.14    0.44
  17   0   1    0.51    0.32
 -17   0  -1    0.60    0.43
 -17  -1   1   -0.41    0.41
 -17  -1   1    0.59    0.40
  17  -1  -1    0.22    0.35
 -17   1   1   -0.13    0.43
  17   1  -1    0.56    0.32
 -17   1   1   -0.54    0.38
 -16  -1   1    3.28    0.54
  16  -1  -1    3.53    0.45
 -16  -1   1    4.17    0.50
  16   1  -1    3.39    0.40
 -16   1   1    2.19    0.52
 -16   1   1    2.41    0.46
 -15  -1   1    0.99    0.37
 -15  -1   1    1.29    0.41
  15  -1  -1    1.47    0.37
 -15   1   1    1.28    0.40
  15   1  -1    0.85    0.32
 -15   1   1    1.53    0.43
 -15   1   1    1.63    0.40
  14  -1  -1    0.34    0.32
 -14  -1   1    0.15    0.35
 -14  -1   1    0.60    0.34
  14   1  -1    0.57    0.28
 -14   1   1    0.74    0.35
  14   1  -1    0.79    0.26
 -14   1   1    0.42    0.39
 -14   1   1   -0.10    0.32
 -13  -1   1   34.00    1.17
 -13  -1   1   36.15    1.29
  13  -1  -1   33.44    1.18
  13   1  -1   34.09    1.14
 -13   1   1   36.46    1.31
  13   1  -1   34.98    1.12
 -13   1   1   34.12    1.20
 -13   1   1   35.37    1.29
  12  -1  -1   21.02    0.80
 -12  -1   1   20.45    0.89
  12  -1  -1   19.52    0.82
 -12  -1   1   18.97    0.78
  12   1  -1   19.91    0.77
 -12   1   1   19.47    0.86
 -12   1   1   20.39    0.91
  12   1  -1   20.97    0.76
 -12   1   1   19.53    0.83
 -12   1   1   19.16    0.88
 -11  -1   1    3.95    0.43
  11  -1  -1    3.71    0.40
 -11  -1   1    3.54    0.37
  11  -1  -1    4.08    0.38
 -11  -1   1    3.39    0.39
 -11   1   1    3.39    0.41
 -11   1   1    3.43    0.44
 -11   1   1    3.22    0.39
  11   1  -1    3.25    0.34
 -11   1   1    3.16    0.43
  11   1  -1    3.56    0.36
  10  -1  -1    3.03    0.36
 -10  -1   1    3.64    0.39
 -10  -1   1    3.37    0.35
  10  -1  -1    3.11    0.33
 -10  -1   1    3.84    0.35
 -10   1   1    3.63    0.40
  10   1  -1    3.60    0.32
 -10   1   1    3.59    0.36
 -10   1   1    3.09    0.36
 -10   1   1    3.42    0.36
  10   1  -1    3.69    0.34
 -10   1   1    4.27    0.43
  10   1  -1    3.61    0.29
  -9  -1   1    0.03    0.23
  -9  -1   1    0.17    0.21
   9  -1  -1    0.03    0.20
   9  -1  -1    0.12    0.19
  -9  -1   1    0.14    0.22
   9  -1  -1    0.17    0.24
   9   1  -1    0.28    0.19
  -9   1   1    0.06    0.23
   9   1  -1    0.31    0.17
  -9   1   1    0.43    0.22
  -9   1   1    0.09    0.26
  -9   1   1    0.42    0.23
   8  -1  -1    5.33    0.37
  -8  -1   1    5.66    0.39
  -8  -1   1    4.97    0.33
  -8  -1   1    5.46    0.36
   8  -1  -1    5.02    0.36
   8  -1  -1    5.74    0.39
  -8   1   1    4.93    0.35
  -8   1   1    4.58    0.34
   8   1  -1    4.85    0.31
   8   1  -1    4.93    0.31
  -8   1   1    5.11    0.39
  -8   1   1    5.64    0.37
   7  -1  -1   -0.13    0.17
   7  -1  -1    0.09    0.15
  -7  -1   1   -0.12    0.17
  -7  -1   1    0.12    0.14
  -7  -1   1    0.14    0.15
   7  -1  -1   -0.01    0.16
  -7  -1   1    0.01    0.18
  -7   1   1   -0.10    0.19
  -7   1   1    0.02    0.18
   7   1  -1    0.06    0.14
  -7   1   1   -0.10    0.14
   7   1  -1   -0.04    0.13
  -7   1   1    0.09    0.18
  -6  -1   1    4.46    0.28
  -6  -1   1    3.95    0.28
   6  -1  -1    4.22    0.30
  -6  -1   1    4.58    0.30
   6  -1  -1    4.86    0.31
   6  -1  -1    3.96    0.27
  -6  -1   1    4.39    0.27
   6  -1  -1    3.88    0.25
  -6  -1   1    3.97    0.27
   6   1  -1    4.47    0.28
  -6   1   1    4.12    0.29
  -6   1   1    3.93    0.27
  -6   1   1    4.16    0.27
   6   1  -1    4.43    0.26
  -6   1   1    3.75    0.30
   6   1  -1    3.78    0.24
   5  -1  -1   29.46    0.82
   5  -1  -1   29.09    0.90
   5  -1  -1   27.89    0.86
  -5  -1   1   27.94    0.81
  -5  -1   1   28.20    0.84
  -5  -1   1   28.83    0.80
  -5  -1   1   29.76    0.82
  -5  -1   1   30.47    0.89
  -5   1   1   29.75    0.87
   5   1  -1   30.57    0.79
  -5   1   1   29.30    0.91
   5   1  -1   28.71    0.83
  -5   1   1   30.30    0.84
  -5   1   1   28.90    0.84
   4  -1  -1    3.08    0.21
  -4  -1   1    3.34    0.19
   4  -1  -1    3.09    0.24
   4  -1  -1    3.39    0.24
  -4  -1   1    3.21    0.22
  -4  -1   1    3.41    0.23
  -4  -1   1    3.27    0.22
  -4  -1   1    3.35    0.21
  -4   1   1    3.41    0.22
  -4   1   1    3.39    0.23
   4   1  -1    2.96    0.20
  -4   1   1    3.11    0.24
   4   1  -1    3.39    0.24
  -4   1   1    3.33    0.22
  -3  -1   1   49.94    1.39
   3  -1  -1   52.36    1.42
  -3  -1   1   49.00    1.29
   3  -1  -1   52.04    1.36
  -3  -1   1   50.44    1.30
   3  -1  -1   51.78    1.42
   3  -1  -1   50.48    1.32
  -3  -1   1   50.34    1.28
   3  -1  -1   50.04    1.34
  -3  -1   1   49.32    1.33
   3  -1  -1   51.18    1.31
  -3   1   1   49.65    1.31
  -3   1   1   50.98    1.36
   3   1  -1   51.89    1.32
  -3   1   1   51.89    1.32
  -3   1   1   53.67    1.35
  -3   1   1   51.03    1.42
  -2  -1   1   22.80    0.65
   2  -1  -1   21.57    0.66
  -2  -1   1   22.70    0.62
   2  -1  -1   22.57    0.63
   2  -1  -1   22.52    0.67
   2  -1  -1   22.48    0.61
   2  -1  -1   23.54    0.62
  -2  -1   1   22.87    0.60
  -2  -1   1   22.07    0.59
   2  -1  -1   22.53    0.63
  -2   1   1   22.67    0.63
   2   1  -1   21.91    0.59
   2   1  -1   22.66    0.65
  -2   1   1   23.28    0.63
  -2   1   1   23.54    0.67
  -2   1   1   21.68    0.61
  -2   1   1   23.06    0.62
   2   1  -1   23.08    0.62
  -2   1   1   22.28    0.67
   1  -1  -1   21.79    0.56
   1  -1  -1   20.49    0.59
   1  -1  -1   20.63    0.56
   1  -1  -1   20.46    0.55
  -1  -1   1   18.71    0.59
  -1  -1   1   22.36    0.55
   1   1  -1   20.62    0.59
  -1   1   1   21.19    0.55
  -1   1   1   21.15    0.55
   1   1  -1   20.74    0.54
  -1   1   1   20.89    0.59
   0  -1   1   11.25    0.29
   0  -1   1    8.50    0.30
   0   1   1   10.61    0.29
   0   1  -1   10.50    0.30
   0   1  -1   10.36    0.31
   0   1   1    9.62    0.26
   0   1  -1    8.52    0.30
   0   1   1   10.67    0.26
   0   1   1   10.83    0.26
   0   1   1    8.86    0.27
   1  -1   1    1.19    0.09
   1  -1   1    0.93    0.09
   1  -1   1    1.03    0.10
   1  -1   1    0.68    0.08
   1  -1   1    0.89    0.09
  -1  -1  -1    0.96    0.06
  -1   1  -1    0.78    0.09
   1   1   1    1.10    0.06
  -1   1  -1    0.55    0.07
  -1   1  -1    0.98    0.10
  -1   1  -1    1.06    0.10
  -1   1  -1    0.98    0.10
   2  -1   1    0.02    0.11
  -2  -1  -1    0.06    0.06
   2  -1   1    0.09    0.09
  -2  -1  -1    0.00    0.05
   2  -1   1   -0.04    0.02
   2  -1   1    0.10    0.11
   2  -1   1   -0.12    0.10
   2  -1   1   -0.04    0.10
  -2   1  -1    0.19    0.09
  -2   1  -1    0.06    0.10
  -2   1  -1    0.02    0.09
  -2   1  -1   -0.06    0.10
   2   1   1    0.13    0.06
  -2   1  -1    0.08    0.10
  -2   1  -1   -0.14    0.10
   3  -1   1   63.09    1.66
   3  -1   1   64.58    1.70
   3  -1   1   63.85    1.73
   3  -1   1   63.86    1.65
  -3  -1  -1   63.40    1.69
   3  -1   1   62.00    1.61
  -3  -1  -1   64.11    1.55
   3   1   1   64.78    1.60
  -3   1  -1   64.18    1.66
  -3   1  -1   61.71    1.74
  -3   1  -1   64.40    1.62
  -3   1  -1   63.13    1.74
   4  -1   1   95.69    2.66
  -4  -1  -1   98.63    2.63
  -4  -1  -1   98.48    2.42
   4  -1   1   96.76    2.55
   4  -1   1   98.99    2.48
  -4  -1  -1  102.69    2.44
   4  -1   1  102.07    2.55
  -4   1  -1   98.96    2.68
  -4   1  -1  102.32    2.50
   4   1   1   98.95    2.49
  -4   1  -1  100.01    2.55
  -4   1  -1  100.46    2.68
  -4   1  -1  101.09    2.62
   4   1   1   96.76    2.59
  -5  -1  -1   63.83    1.70
   5  -1   1   63.11    1.65
  -5  -1  -1   62.29    1.57
   5  -1   1   61.32    1.64
   5  -1   1   61.40    1.59
  -5  -1  -1   60.28    1.55
  -5   1  -1   61.80    1.66
  -5   1  -1   61.40    1.74
   5   1   1   60.88    1.65
  -5   1  -1   60.34    1.73
   5   1   1   63.44    1.60
  -5   1  -1   61.36    1.71
   5   1   1   62.87    1.60
  -5   1  -1   62.64    1.62
   6  -1   1    2.69    0.25
   6  -1   1    2.74    0.20
  -6  -1  -1    3.09    0.20
   6  -1   1    2.85    0.24
  -6  -1  -1    2.72    0.22
  -6  -1  -1    2.50    0.19
  -6   1  -1    2.43    0.23
  -6   1  -1    2.85    0.23
   6   1   1    2.65    0.19
  -6   1  -1    2.58    0.27
   6   1   1    2.70    0.20
  -6   1  -1    2.50    0.23
  -6   1  -1    2.50    0.25
  -6   1  -1    2.31    0.25
   7  -1   1    4.30    0.29
   7  -1   1    4.31    0.31
  -7  -1  -1    4.13    0.29
  -7  -1  -1    4.31    0.32
   7  -1   1    3.84    0.26
  -7  -1  -1    3.94    0.28
  -7   1  -1    3.94    0.33
  -7   1  -1    4.49    0.33
  -7   1  -1    3.90    0.30
  -7   1  -1    4.06    0.30
  -7   1  -1    3.89    0.32
   7   1   1    3.84    0.28
  -7   1  -1    4.25    0.30
   7   1   1    4.51    0.28
  -8  -1  -1    0.18    0.20
   8  -1   1    0.15    0.15
   8  -1   1    0.24    0.18
   8  -1   1    0.21    0.20
  -8  -1  -1    0.25    0.17
   8  -1   1    0.10    0.18
  -8  -1  -1    0.28    0.18
  -8   1  -1    0.33    0.21
  -8   1  -1    0.12    0.22
   8   1   1    0.25    0.16
  -8   1  -1    0.04    0.19
   8   1   1    0.11    0.17
  -8   1  -1    0.14    0.18
  -8   1  -1    0.28    0.22
  -8   1  -1    0.61    0.22
   9  -1   1    2.10    0.28
  -9  -1  -1    1.97    0.26
   9  -1   1    2.37    0.28
  -9  -1  -1    2.28    0.30
  -9  -1  -1    2.42    0.28
   9  -1   1    2.30    0.21
   9  -1   1    2.45    0.30
  -9   1  -1    2.03    0.33
  -9   1  -1    2.80    0.34
   9   1   1    2.54    0.25
   9   1   1    2.30    0.26
  -9   1  -1    2.74    0.31
  -9   1  -1    2.68    0.32
 -10  -1  -1    2.50    0.30
 -10  -1  -1    2.08    0.31
  10  -1   1    2.00    0.21
  10  -1   1    2.02    0.30
  10  -1   1    2.03    0.32
 -10  -1  -1    2.27    0.34
 -10   1  -1    2.25    0.32
  10   1   1    2.37    0.29
  10   1   1    2.10    0.26
 -10   1  -1    2.01    0.32
 -10   1  -1    1.75    0.35
 -10   1  -1    2.58    0.38
  11  -1   1   -0.09    0.28
 -11  -1  -1   -0.01    0.30
  11  -1   1    0.11    0.24
 -11  -1  -1    0.09    0.28
 -11   1  -1   -0.39    0.27
 -11   1  -1    0.08    0.31
 -11   1  -1    0.23    0.32
  11   1   1   -0.03    0.22
 -11   1  -1   -0.40    0.30
  11   1   1    0.49    0.22
  12  -1   1    2.55    0.35
 -12  -1  -1    2.62    0.38
 -12  -1  -1    3.19    0.38
  12  -1   1    3.02    0.33
 -12   1  -1    3.24    0.42
 -12   1  -1    3.20    0.39
 -12   1  -1    3.28    0.43
  12   1   1    3.16    0.33
  12   1   1    3.11    0.31
 -13  -1  -1    5.16    0.46
 -13  -1  -1    5.46    0.51
  13  -1   1    4.39    0.43
  13   1   1    5.81    0.40
 -13   1  -1    5.39    0.53
  13   1   1    5.23    0.40
 -13   1  -1    5.31    0.54
 -13   1  -1    6.23    0.50
  14  -1   1    4.31    0.44
 -14  -1  -1    4.48    0.51
 -14  -1  -1    4.49    0.47
 -14  -1  -1    3.62    0.49
  14   1   1    4.18    0.38
 -14   1  -1    4.84    0.54
  14   1   1    5.12    0.38
 -14   1  -1    4.11    0.51
 -14   1  -1    4.20    0.48
 -15  -1  -1    2.42    0.44
  15  -1   1    2.26    0.37
 -15  -1  -1    1.37    0.38
 -15   1  -1    2.27    0.43
  15   1   1    2.04    0.30
  15   1   1    1.49    0.31
 -15   1  -1    1.95    0.46
  16  -1   1    3.23    0.43
 -16  -1  -1    3.08    0.50
 -16  -1  -1    3.37    0.50
  16   1   1    2.83    0.34
  16   1   1    2.54    0.34
 -16   1  -1    3.04    0.53
 -16   1  -1    2.93    0.47
 -17  -1  -1   -0.48    0.37
  17  -1   1   -0.06    0.34
 -17  -1  -1    0.34    0.44
 -17   1  -1   -0.06    0.45
  17   1   1    0.15    0.27
 -17   1  -1    0.24    0.40
 -17  -2   1   -0.09    0.42
 -17  -2   1   -0.62    0.39
  17  -2  -1    0.33    0.38
 -17   2   1    0.02    0.40
 -17   2   1   -0.12    0.44
  17   2  -1   -0.30    0.27
  16  -2  -1    0.62    0.36
 -16  -2   1    1.76    0.43
 -16  -2   1    1.73    0.45
 -16   2   1    0.91    0.44
 -16   2   1    0.94    0.41
  16   2  -1    1.26    0.31
 -15  -2   1    2.13    0.45
 -15  -2   1    1.64    0.40
  15  -2  -1    1.84    0.40
 -15   2   1    1.38    0.47
  15   2  -1    1.74    0.30
 -15   2   1    1.81    0.41
  15   2  -1    1.41    0.30
 -15   2   1    0.84    0.37
  14  -2  -1    9.83    0.64
 -14  -2   1    9.25    0.67
 -14  -2   1    9.10    0.60
 -14   2   1    8.88    0.69
  14   2  -1   10.25    0.54
 -14   2   1   10.03    0.64
 -14   2   1    8.99    0.72
  14   2  -1    9.36    0.52
 -13  -2   1    0.07    0.32
 -13  -2   1    0.10    0.30
  13  -2  -1    0.00    0.28
  13   2  -1    0.22    0.23
 -13   2   1   -0.26    0.33
  13   2  -1    0.15    0.25
 -13   2   1   -0.20    0.26
 -13   2   1    0.02    0.31
  12  -2  -1   13.76    0.70
 -12  -2   1   12.46    0.61
 -12  -2   1   13.01    0.68
 -12   2   1   12.07    0.70
  12   2  -1   13.40    0.58
 -12   2   1   12.65    0.69
 -12   2   1   13.57    0.76
  12   2  -1   14.28    0.59
 -12   2   1   11.82    0.65
 -11  -2   1    0.33    0.33
  11  -2  -1    0.22    0.30
 -11  -2   1   -0.20    0.27
 -11   2   1    0.00    0.30
  11   2  -1    0.38    0.23
 -11   2   1   -0.44    0.32
 -11   2   1    0.55    0.30
 -11   2   1    0.49    0.32
 -10  -2   1   29.43    0.96
  10  -2  -1   28.10    1.01
 -10  -2   1   31.62    1.07
  10  -2  -1   31.18    1.05
 -10  -2   1   30.32    0.97
  10  -2  -1   29.78    1.07
 -10   2   1   29.19    1.02
  10   2  -1   30.38    0.94
 -10   2   1   29.69    1.12
 -10   2   1   28.47    1.02
 -10   2   1   29.23    1.07
 -10   2   1   29.52    1.01
  -9  -2   1   36.34    1.07
   9  -2  -1   37.20    1.14
   9  -2  -1   32.69    1.14
  -9  -2   1   36.18    1.16
  -9  -2   1   33.95    1.05
   9  -2  -1   35.30    1.17
  -9   2   1   35.45    1.12
   9   2  -1   36.24    1.06
  -9   2   1   35.06    1.15
  -9   2   1   36.31    1.12
  -9   2   1   34.91    1.20
  -9   2   1   34.55    1.18
   8  -2  -1    9.29    0.48
  -8  -2   1    8.90    0.43
  -8  -2   1    9.13    0.44
  -8  -2   1    9.14    0.44
   8  -2  -1    9.60    0.51
  -8  -2   1   10.14    0.48
   8  -2  -1    9.11    0.50
  -8   2   1   10.18    0.51
  -8   2   1    8.95    0.51
  -8   2   1    8.79    0.47
   8   2  -1    9.38    0.43
  -8   2   1    8.31    0.47
  -8   2   1    9.60    0.55
   7  -2  -1    3.31    0.31
  -7  -2   1    3.39    0.29
  -7  -2   1    3.52    0.26
  -7  -2   1    3.22    0.26
  -7  -2   1    3.50    0.25
   7  -2  -1    3.31    0.31
   7   2  -1    3.30    0.23
   7   2  -1    3.54    0.24
   7   2  -1    3.25    0.24
  -7   2   1    3.01    0.29
  -7   2   1    3.14    0.32
  -7   2   1    3.35    0.30
  -7   2   1    3.50    0.31
  -7   2   1    4.07    0.32
  -6  -2   1    8.78    0.37
   6  -2  -1    9.06    0.43
  -6  -2   1    8.99    0.42
   6  -2  -1    9.88    0.46
  -6  -2   1    9.20    0.38
  -6  -2   1    9.57    0.37
  -6   2   1    9.15    0.42
  -6   2   1    9.54    0.45
  -6   2   1    9.56    0.46
   6   2  -1    8.96    0.33
  -6   2   1    8.95    0.46
  -6   2   1    9.31    0.44
   6   2  -1    8.70    0.37
  -5  -2   1    2.48    0.18
   5  -2  -1    2.47    0.25
  -5  -2   1    2.81    0.20
   5  -2  -1    2.58    0.25
  -5  -2   1    2.39    0.22
   5  -2  -1    2.36    0.22
  -5  -2   1    2.59    0.19
  -5   2   1    2.48    0.24
  -5   2   1    2.64    0.24
   5   2  -1    2.36    0.19
  -5   2   1    2.41    0.23
   5   2  -1    2.58    0.16
  -5   2   1    2.31    0.23
  -5   2   1    2.71    0.24
   4  -2  -1   11.89    0.42
   4  -2  -1   12.00    0.46
   4  -2  -1   11.43    0.46
  -4  -2   1   12.42    0.42
  -4  -2   1   11.99    0.39
  -4  -2   1   12.63    0.41
   4  -2  -1   11.29    0.47
  -4  -2   1   12.37    0.45
  -4   2   1   11.14    0.46
  -4   2   1   12.74    0.47
  -4   2   1   11.77    0.50
  -4   2   1   12.61    0.45
   4   2  -1   11.83    0.38
   4   2  -1   12.71    0.42
  -4   2   1   12.71    0.45
   3  -2  -1   11.69    0.42
  -3  -2   1   11.24    0.43
   3  -2  -1   11.64    0.46
  -3  -2   1   11.73    0.38
   3  -2  -1   12.28    0.46
  -3  -2   1   11.31    0.40
   3  -2  -1   11.74    0.46
   3  -2  -1   12.54    0.46
   3  -2  -1   11.67    0.41
  -3   2   1   11.13    0.47
   3   2  -1   12.01    0.37
  -3   2   1   11.99    0.44
   3   2  -1   11.72    0.35
  -3   2   1   11.67    0.42
  -3   2   1   11.61    0.45
   3   2  -1   11.12    0.40
  -3   2   1   11.68    0.41
   2  -2  -1   68.75    1.78
   2  -2  -1   65.62    1.85
   2  -2  -1   67.50    1.73
  -2  -2   1   70.36    1.84
   2  -2  -1   68.06    1.78
   2  -2  -1   64.87    1.86
  -2  -2   1   69.86    1.84
  -2  -2   1   69.09    1.75
  -2  -2   1   66.47    1.71
   2   2  -1   69.75    1.70
  -2   2   1   67.66    1.71
  -2   2   1   69.41    1.73
  -2   2   1   68.92    1.78
  -2   2   1   65.35    1.77
  -2   2   1   69.05    1.77
   2   2  -1   68.33    1.75
  -2   2   1   65.04    1.85
  -1  -2   1   18.53    0.58
  -1  -2   1   18.09    0.53
  -1  -2   1   19.22    0.59
   1  -2  -1   18.74    0.55
   1  -2  -1   17.96    0.54
  -1  -2   1   18.82    0.55
   1  -2  -1   17.13    0.59
   1  -2  -1   18.76    0.56
   1  -2  -1   18.55    0.59
   1   2  -1   19.23    0.55
   1   2  -1   16.56    0.57
   1   2  -1   18.60    0.53
  -1   2   1   18.90    0.54
  -1   2   1   18.67    0.54
  -1   2   1   18.92    0.55
  -1   2   1   18.51    0.59
   0  -2  -1   -0.13    0.12
   0  -2   1    0.15    0.12
   0  -2   1   -0.07    0.15
   0  -2  -1    0.16    0.11
   0  -2   1    0.12    0.13
   0  -2  -1   -0.03    0.10
   0  -2  -1    0.03    0.12
   0  -2   1   -0.03    0.10
   0   2  -1    0.13    0.13
   0   2   1    0.17    0.11
   0   2  -1    0.00    0.07
   0   2  -1    0.03    0.12
   0   2   1    0.06    0.04
   0   2   1    0.01    0.11
   0   2  -1    0.17    0.14
   0   2   1    0.01    0.09
  -1  -2  -1   87.45    2.21
   1  -2   1   85.81    2.21
   1  -2   1   89.26    2.37
  -1  -2  -1   88.60    2.16
   1  -2   1   89.13    2.29
  -1  -2  -1   87.29    2.32
   1  -2   1   88.51    2.25
  -1  -2  -1   86.25    2.32
   1  -2   1   86.66    2.36
   1   2   1   91.52    2.21
  -1   2  -1   86.68    2.21
  -1   2  -1   87.12    2.36
  -1   2  -1   89.55    2.29
  -1   2  -1   86.41    2.36
   1   2   1   87.94    2.12
   1   2   1   86.08    2.30
   2  -2   1  369.18    9.59
  -2  -2  -1  363.35    9.61
  -2  -2  -1  360.51    8.93
  -2  -2  -1  365.10    9.53
   2  -2   1  366.08    9.59
   2  -2   1  369.20    9.12
   2  -2   1  367.53    9.27
   2  -2   1  357.25    8.98
   2  -2   1  374.44    9.13
  -2   2  -1  381.94    8.98
  -2   2  -1  361.29    9.59
  -2   2  -1  368.28    9.59
   2   2   1  361.71    9.16
  -2   2  -1  381.71    9.28
  -2   2  -1  375.49    9.13
   3  -2   1    1.93    0.21
   3  -2   1    2.04    0.18
  -3  -2  -1    2.13    0.13
   3  -2   1    2.15    0.22
  -3  -2  -1    2.22    0.16
   3  -2   1    1.99    0.19
   3  -2   1    2.06    0.20
  -3   2  -1    2.06    0.21
  -3   2  -1    2.03    0.22
  -3   2  -1    1.71    0.19
  -3   2  -1    2.27    0.21
   3   2   1    2.20    0.13
  -3   2  -1    2.45    0.22
  -4  -2  -1    6.56    0.26
   4  -2   1    7.29    0.37
   4  -2   1    6.18    0.36
   4  -2   1    7.20    0.34
   4  -2   1    7.72    0.38
  -4  -2  -1    7.00    0.30
  -4   2  -1    7.66    0.39
  -4   2  -1    7.24    0.36
  -4   2  -1    7.45    0.36
   4   2   1    7.16    0.26
  -4   2  -1    7.01    0.34
  -4   2  -1    7.51    0.39
  -5  -2  -1    3.60    0.22
   5  -2   1    4.33    0.30
   5  -2   1    4.60    0.32
  -5  -2  -1    3.50    0.25
   5  -2   1    3.82    0.26
  -5   2  -1    3.79    0.28
  -5   2  -1    4.19    0.29
  -5   2  -1    3.47    0.26
  -5   2  -1    3.84    0.29
  -5   2  -1    4.17    0.31
   5   2   1    3.81    0.21
   6  -2   1    9.16    0.43
   6  -2   1    9.00    0.45
  -6  -2  -1    9.05    0.39
   6  -2   1    9.09    0.45
  -6  -2  -1    9.37    0.34
  -6  -2  -1    8.87    0.36
  -6   2  -1    8.64    0.47
  -6   2  -1    9.35    0.44
   6   2   1    9.59    0.34
  -6   2  -1    9.38    0.42
  -6   2  -1    9.20    0.49
  -6   2  -1    9.32    0.46
  -6   2  -1    8.82    0.42
  -7  -2  -1    8.10    0.38
   7  -2   1    8.67    0.46
  -7  -2  -1    9.56    0.36
   7  -2   1    8.46    0.45
   7  -2   1    8.31    0.44
  -7  -2  -1    9.88    0.44
  -7   2  -1    9.21    0.48
  -7   2  -1    8.94    0.49
  -7   2  -1    8.54    0.47
  -7   2  -1    9.42    0.46
  -7   2  -1    8.22    0.45
   7   2   1    9.11    0.36
  -7   2  -1    9.73    0.45
   8  -2   1    3.02    0.29
  -8  -2  -1    3.32    0.26
   8  -2   1    2.47    0.31
   8  -2   1    2.72    0.30
  -8  -2  -1    3.18    0.29
  -8  -2  -1    3.06    0.26
   8   2   1    3.02    0.24
  -8   2  -1    3.37    0.35
  -8   2  -1    2.95    0.33
  -8   2  -1    3.27    0.33
  -8   2  -1    3.16    0.32
   8   2   1    3.12    0.23
  -8   2  -1    3.27    0.32
  -8   2  -1    3.00    0.35
   9  -2   1    1.50    0.28
  -9  -2  -1    1.66    0.28
  -9  -2  -1    1.78    0.27
   9  -2   1    1.73    0.27
  -9  -2  -1    1.88    0.24
  -9  -2  -1    2.27    0.26
   9  -2   1    1.40    0.31
   9   2   1    1.72    0.22
  -9   2  -1    2.13    0.31
  -9   2  -1    1.74    0.34
  -9   2  -1    1.59    0.32
  -9   2  -1    1.61    0.31
  -9   2  -1    2.01    0.32
   9   2   1    1.63    0.22
 -10  -2  -1    0.15    0.24
  10  -2   1   -0.09    0.26
 -10  -2  -1   -0.35    0.25
  10  -2   1   -0.14    0.22
  10   2   1   -0.07    0.20
  10   2   1    0.28    0.19
 -10   2  -1   -0.18    0.28
 -10   2  -1    0.12    0.32
 -10   2  -1   -0.21    0.28
 -10   2  -1   -0.17    0.28
  11  -2   1    7.99    0.56
  11  -2   1    7.61    0.53
 -11  -2  -1    7.70    0.50
 -11  -2  -1    7.91    0.55
  11   2   1    7.62    0.42
 -11   2  -1    6.40    0.56
 -11   2  -1    8.21    0.60
 -11   2  -1    6.29    0.50
  11   2   1    7.64    0.42
 -11   2  -1    7.58    0.53
 -12  -2  -1    2.31    0.34
  12  -2   1    1.68    0.35
 -12  -2  -1    2.18    0.36
 -12   2  -1    1.72    0.39
  12   2   1    2.83    0.27
  12   2   1    2.22    0.26
 -12   2  -1    1.82    0.39
 -12   2  -1    1.79    0.36
 -13  -2  -1    0.28    0.29
  13  -2   1    0.19    0.31
 -13  -2  -1    0.16    0.32
 -13   2  -1   -0.35    0.33
  13   2   1   -0.04    0.20
  13   2   1   -0.15    0.21
 -13   2  -1   -0.16    0.31
 -13   2  -1    0.09    0.31
  14  -2   1    2.33    0.38
 -14  -2  -1    1.82    0.38
 -14  -2  -1    1.70    0.41
 -14   2  -1    2.38    0.42
  14   2   1    1.57    0.26
 -14   2  -1    2.59    0.48
  14   2   1    2.08    0.28
 -14   2  -1    2.46    0.44
 -15  -2  -1    4.51    0.48
  15  -2   1    3.65    0.46
 -15  -2  -1    3.79    0.50
 -15   2  -1    4.30    0.52
 -15   2  -1    3.36    0.53
  15   2   1    3.59    0.32
  15   2   1    3.02    0.32
 -16  -2  -1    0.43    0.40
 -16  -2  -1    0.62    0.38
  16  -2   1    0.70    0.35
 -16   2  -1    0.22    0.39
 -16   2  -1    0.63    0.47
  16   2   1    0.56    0.25
  16   2   1    0.80    0.25
  17  -2   1    0.37    0.37
 -17  -2  -1    0.23    0.42
 -17  -2  -1    0.18    0.40
  17   2   1    0.20    0.23
 -17   2  -1   -0.10    0.43
  17   2   1   -0.29    0.22
 -17   2  -1    0.26    0.41
 -17  -3   1    6.80    0.64
 -17  -3   1    6.72    0.69
  17  -3  -1    6.24    0.63
 -17   3   1    6.79    0.67
 -17   3   1    5.48    0.71
  17   3  -1    7.60    0.46
  17   3  -1    6.84    0.45
 -16  -3   1   -0.43    0.37
  16  -3  -1    0.55    0.39
 -16  -3   1    0.92    0.38
 -16   3   1    1.02    0.42
  16   3  -1    0.92    0.27
 -16   3   1   -0.20    0.42
  16   3  -1    0.23    0.25
 -15  -3   1    0.80    0.37
  15  -3  -1    0.76    0.38
 -15  -3   1    1.07    0.40
  15   3  -1    0.93    0.25
 -15   3   1    1.71    0.43
  15   3  -1    0.78    0.27
 -15   3   1    0.70    0.42
 -14  -3   1    2.29    0.39
  14  -3  -1    2.63    0.43
 -14  -3   1    1.93    0.43
 -14   3   1    2.68    0.50
 -14   3   1    2.60    0.45
  14   3  -1    1.83    0.28
  14   3  -1    2.02    0.30
 -14   3   1    2.31    0.43
  13  -3  -1    7.89    0.59
 -13  -3   1    7.45    0.53
 -13  -3   1    6.41    0.55
  13   3  -1    7.04    0.44
 -13   3   1    6.63    0.57
 -13   3   1    6.89    0.56
 -13   3   1    7.16    0.60
 -13   3   1    7.14    0.64
  13   3  -1    7.51    0.45
 -12  -3   1    2.57    0.39
  12  -3  -1    2.59    0.40
 -12  -3   1    2.07    0.35
  12   3  -1    2.16    0.29
  12   3  -1    2.77    0.28
 -12   3   1    2.48    0.39
 -12   3   1    3.71    0.49
 -12   3   1    2.74    0.41
 -12   3   1    3.40    0.42
 -11  -3   1    3.62    0.41
  11  -3  -1    3.85    0.45
 -11  -3   1    3.33    0.38
 -11   3   1    3.10    0.42
  11   3  -1    3.67    0.31
 -11   3   1    3.97    0.43
 -11   3   1    3.33    0.45
 -11   3   1    3.36    0.43
  10  -3  -1    1.31    0.33
 -10  -3   1    1.22    0.31
 -10  -3   1    1.65    0.34
  10  -3  -1    1.78    0.37
 -10   3   1    0.74    0.31
 -10   3   1    0.93    0.34
 -10   3   1    1.60    0.40
 -10   3   1    1.58    0.35
  10   3  -1    0.88    0.23
 -10   3   1    1.29    0.32
  -9  -3   1    2.49    0.31
  -9  -3   1    2.64    0.29
   9  -3  -1    2.80    0.37
  -9  -3   1    2.08    0.33
   9  -3  -1    2.66    0.35
  -9   3   1    2.99    0.36
   9   3  -1    3.00    0.28
  -9   3   1    2.92    0.41
  -9   3   1    2.46    0.35
  -9   3   1    2.75    0.37
  -9   3   1    2.70    0.36
   8  -3  -1    3.01    0.35
  -8  -3   1    3.24    0.30
   8  -3  -1    2.39    0.30
  -8  -3   1    2.42    0.31
  -8  -3   1    2.82    0.27
   8  -3  -1    3.12    0.35
  -8   3   1    2.79    0.33
  -8   3   1    2.33    0.31
   8   3  -1    2.97    0.26
  -8   3   1    3.00    0.37
  -8   3   1    2.44    0.33
  -8   3   1    2.59    0.32
   7  -3  -1   17.16    0.69
  -7  -3   1   15.93    0.62
   7  -3  -1   16.64    0.65
  -7  -3   1   15.67    0.56
   7  -3  -1   15.54    0.64
  -7  -3   1   15.67    0.56
  -7  -3   1   15.56    0.55
  -7   3   1   16.25    0.64
   7   3  -1   15.29    0.56
  -7   3   1   16.13    0.65
   7   3  -1   15.92    0.46
  -7   3   1   16.71    0.64
  -7   3   1   15.68    0.70
  -7   3   1   16.07    0.63
  -6  -3   1    9.34    0.44
  -6  -3   1    8.67    0.39
   6  -3  -1    8.29    0.46
   6  -3  -1    9.16    0.46
   6  -3  -1    9.00    0.47
   6   3  -1    8.87    0.38
  -6   3   1    9.61    0.46
  -6   3   1    8.58    0.44
  -6   3   1    9.39    0.49
  -6   3   1    8.69    0.45
  -6   3   1    9.11    0.48
   6   3  -1    9.13    0.32
   5  -3  -1   15.89    0.64
   5  -3  -1   15.41    0.57
   5  -3  -1   16.01    0.61
  -5  -3   1   16.33    0.58
   5  -3  -1   15.61    0.61
  -5  -3   1   15.74    0.51
  -5   3   1   15.42    0.59
  -5   3   1   16.44    0.65
  -5   3   1   15.09    0.59
  -5   3   1   15.84    0.59
   5   3  -1   15.51    0.47
   5   3  -1   16.52    0.53
  -5   3   1   15.47    0.58
  -4  -3   1    0.84    0.16
  -4  -3   1    0.69    0.17
   4  -3  -1    0.92    0.21
   4  -3  -1    0.93    0.17
   4  -3  -1    0.62    0.19
  -4  -3   1    0.99    0.14
   4   3  -1    0.73    0.08
  -4   3   1    0.86    0.18
  -4   3   1    0.80    0.17
  -4   3   1    0.90    0.19
  -4   3   1    1.12    0.18
  -4   3   1    0.66    0.18
   4   3  -1    1.02    0.12
  -4   3   1    0.82    0.18
   4   3  -1    1.04    0.15
  -3  -3   1   -0.01    0.13
  -3  -3   1    0.18    0.15
   3  -3  -1   -0.02    0.13
   3  -3  -1   -0.04    0.14
  -3  -3   1    0.17    0.13
   3  -3  -1    0.34    0.17
  -3  -3   1    0.12    0.12
   3  -3  -1   -0.05    0.15
   3   3  -1    0.28    0.13
  -3   3   1    0.10    0.15
  -3   3   1    0.05    0.14
  -3   3   1   -0.03    0.13
   3   3  -1    0.11    0.10
  -3   3   1    0.27    0.17
   3   3  -1    0.01    0.09
  -3   3   1    0.30    0.16
  -3   3   1    0.11    0.14
   2  -3  -1   64.91    1.74
  -2  -3   1   64.24    1.80
   2  -3  -1   67.82    1.84
  -2  -3   1   67.26    1.81
   2  -3  -1   63.24    1.70
   2  -3  -1   64.76    1.74
  -2  -3   1   65.50    1.67
  -2  -3   1   64.15    1.72
   2  -3  -1   62.40    1.82
   2   3  -1   67.67    1.72
  -2   3   1   64.59    1.81
  -2   3   1   65.30    1.69
  -2   3   1   65.64    1.74
  -2   3   1   64.82    1.67
   2   3  -1   66.82    1.65
  -1  -3   1  165.58    4.39
   1  -3  -1  163.88    4.18
  -1  -3   1  162.27    4.10
   1  -3  -1  166.82    4.10
  -1  -3   1  162.38    4.39
  -1  -3   1  167.78    4.18
   1  -3  -1  169.11    4.40
   1  -3  -1  168.06    4.39
   1  -3  -1  164.38    4.22
  -1   3   1  168.96    4.18
  -1   3   1  165.63    4.09
  -1   3   1  169.21    4.04
   1   3  -1  166.12    4.17
   1   3  -1  164.78    4.09
  -1   3   1  161.05    4.38
   1   3  -1  166.05    4.38
   0  -3  -1    1.10    0.17
   0  -3  -1    1.19    0.17
   0  -3   1    1.25    0.18
   0  -3  -1    1.54    0.19
   0  -3  -1    1.38    0.15
   0  -3   1    1.21    0.15
   0  -3   1    1.00    0.19
   0  -3   1    1.28    0.17
   0   3  -1    1.48    0.18
   0   3  -1    1.40    0.17
   0   3   1    1.61    0.17
   0   3   1    1.46    0.15
   0   3   1    1.38    0.14
   1  -3   1   33.33    0.96
  -1  -3  -1   32.13    0.91
   1  -3   1   34.40    1.01
  -1  -3  -1   33.06    0.96
   1  -3   1   33.11    0.95
  -1  -3  -1   32.96    0.96
   1  -3   1   32.49    1.00
   1  -3   1   33.29    0.92
  -1  -3  -1   33.50    0.88
   1   3   1   33.15    0.84
   1   3   1   32.31    0.91
   1   3   1   32.40    0.85
  -1   3  -1   33.05    0.99
   1   3   1   31.93    0.93
  -1   3  -1   32.27    0.91
  -1   3  -1   33.66    0.95
  -2  -3  -1    1.50    0.15
   2  -3   1    1.28    0.21
  -2  -3  -1    1.34    0.13
   2  -3   1    1.37    0.19
   2  -3   1    1.55    0.19
   2  -3   1    1.39    0.19
   2  -3   1    1.46    0.17
  -2  -3  -1    1.32    0.16
   2   3   1    1.46    0.15
   2   3   1    1.27    0.10
   2   3   1    1.47    0.10
  -2   3  -1    1.49    0.19
  -2   3  -1    1.38    0.21
  -2   3  -1    1.13    0.18
  -2   3  -1    1.35    0.19
  -3  -3  -1   10.30    0.39
   3  -3   1   11.01    0.45
  -3  -3  -1   10.19    0.38
   3  -3   1   10.53    0.43
   3  -3   1    9.92    0.45
  -3  -3  -1    9.96    0.32
   3  -3   1   10.53    0.48
  -3   3  -1   10.35    0.43
  -3   3  -1   10.00    0.41
   3   3   1   10.18    0.35
  -3   3  -1   10.22    0.43
  -3   3  -1   10.28    0.48
   4  -3   1    1.00    0.20
   4  -3   1    1.32    0.19
  -4  -3  -1    1.11    0.16
   4  -3   1    1.06    0.19
  -4  -3  -1    1.48    0.12
   4  -3   1    1.34    0.23
  -4   3  -1    1.60    0.21
  -4   3  -1    0.95    0.22
  -4   3  -1    1.26    0.20
  -4   3  -1    1.28    0.21
   4   3   1    1.45    0.14
   5  -3   1    2.91    0.28
  -5  -3  -1    2.78    0.19
   5  -3   1    2.06    0.26
   5  -3   1    2.95    0.26
   5  -3   1    2.44    0.29
  -5  -3  -1    2.75    0.17
  -5  -3  -1    2.85    0.22
   5   3   1    3.08    0.21
  -5   3  -1    2.68    0.27
  -5   3  -1    2.74    0.28
  -5   3  -1    2.78    0.27
  -5   3  -1    2.69    0.29
  -6  -3  -1    2.07    0.18
   6  -3   1    1.93    0.26
   6  -3   1    1.80    0.25
  -6  -3  -1    1.61    0.16
   6  -3   1    0.99    0.20
   6  -3   1    1.85    0.27
  -6  -3  -1    1.99    0.22
  -6   3  -1    1.79    0.26
  -6   3  -1    1.54    0.26
  -6   3  -1    1.96    0.24
  -6   3  -1    1.90    0.26
   6   3   1    1.98    0.16
   7  -3   1   16.71    0.69
   7  -3   1   16.60    0.68
  -7  -3  -1   15.23    0.53
  -7  -3  -1   16.02    0.60
  -7  -3  -1   15.75    0.54
  -7   3  -1   17.54    0.64
  -7   3  -1   16.32    0.69
  -7   3  -1   17.22    0.70
   7   3   1   16.10    0.51
  -7   3  -1   15.99    0.65
  -7   3  -1   15.24    0.66
  -8  -3  -1    8.08    0.40
   8  -3   1    7.91    0.52
   8  -3   1    7.72    0.49
  -8  -3  -1    7.61    0.38
  -8  -3  -1    8.49    0.47
  -8  -3  -1    7.40    0.40
   8  -3   1    7.44    0.51
   8   3   1    8.10    0.36
  -8   3  -1    8.27    0.52
  -8   3  -1    7.51    0.53
  -8   3  -1    7.89    0.52
  -8   3  -1    7.10    0.47
  -8   3  -1    8.11    0.53
   9  -3   1   27.51    1.02
  -9  -3  -1   29.28    0.89
   9  -3   1   29.71    1.03
  -9  -3  -1   26.75    0.87
   9  -3   1   27.42    0.99
  -9  -3  -1   27.78    0.88
  -9  -3  -1   29.31    0.98
  -9   3  -1   27.70    1.04
  -9   3  -1   29.19    1.00
   9   3   1   28.75    0.85
  -9   3  -1   29.77    1.03
  -9   3  -1   31.08    1.09
   9   3   1   28.34    0.84
  -9   3  -1   29.13    0.99
  10  -3   1   10.59    0.62
 -10  -3  -1    9.57    0.51
 -10  -3  -1    9.93    0.59
 -10   3  -1   10.68    0.65
  10   3   1   10.03    0.44
  10   3   1   10.36    0.44
 -10   3  -1   10.05    0.56
 -10   3  -1   10.59    0.63
 -10   3  -1   10.77    0.70
 -11  -3  -1   10.87    0.60
  11  -3   1   11.01    0.65
 -11  -3  -1   11.63    0.54
 -11   3  -1   10.03    0.65
  11   3   1   10.16    0.44
 -11   3  -1   10.16    0.64
 -11   3  -1   11.65    0.66
  11   3   1   10.48    0.44
 -11   3  -1   10.81    0.60
  12  -3   1    4.24    0.45
 -12  -3  -1    6.16    0.48
 -12  -3  -1    4.41    0.41
  12   3   1    4.22    0.30
 -12   3  -1    4.95    0.48
 -12   3  -1    5.12    0.54
 -12   3  -1    3.55    0.45
 -12   3  -1    3.95    0.46
  12   3   1    4.40    0.30
  13  -3   1    4.35    0.47
 -13  -3  -1    4.19    0.46
 -13  -3  -1    3.90    0.43
  13   3   1    4.81    0.33
 -13   3  -1    3.52    0.45
 -13   3  -1    3.95    0.52
  13   3   1    4.17    0.30
 -13   3  -1    4.16    0.54
 -14  -3  -1    0.14    0.33
  14  -3   1    0.77    0.36
 -14  -3  -1    1.15    0.36
  14   3   1    0.52    0.19
 -14   3  -1    0.40    0.40
 -14   3  -1    1.21    0.40
 -14   3  -1    1.02    0.40
  14   3   1    0.60    0.20
  15  -3   1    1.56    0.40
 -15  -3  -1    1.29    0.41
 -15  -3  -1    1.35    0.38
  15   3   1    1.29    0.22
  15   3   1    1.47    0.22
 -15   3  -1    1.08    0.41
 -15   3  -1    0.92    0.46
 -16  -3  -1    2.88    0.50
 -16  -3  -1    3.06    0.49
  16  -3   1    3.02    0.48
 -16   3  -1    2.51    0.51
  16   3   1    3.53    0.25
 -16   3  -1    4.85    0.65
 -17  -3  -1    0.54    0.40
  17  -3   1    0.16    0.38
 -17  -3  -1   -0.19    0.41
 -17   3  -1   -0.04    0.40
 -17   3  -1    0.55    0.49
  16  -4  -1   -0.12    0.40
 -16  -4   1    0.27    0.39
 -16  -4   1    0.34    0.42
 -16   4   1   -0.23    0.39
  16   4  -1   -0.02    0.21
  16   4  -1   -0.26    0.22
 -16   4   1    0.74    0.49
 -15  -4   1    5.21    0.52
 -15  -4   1    4.18    0.53
  15  -4  -1    3.85    0.52
  15   4  -1    4.99    0.35
 -15   4   1    4.89    0.62
  15   4  -1    3.99    0.34
 -15   4   1    5.08    0.56
 -14  -4   1    1.60    0.40
 -14  -4   1    1.08    0.37
  14  -4  -1    1.03    0.39
  14   4  -1    1.04    0.24
 -14   4   1    1.44    0.44
  14   4  -1    0.81    0.24
 -14   4   1    2.13    0.43
 -14   4   1    0.64    0.36
  13  -4  -1    0.23    0.34
 -13  -4   1    0.08    0.33
 -13  -4   1   -0.20    0.30
  13   4  -1   -0.12    0.21
 -13   4   1    0.47    0.40
 -13   4   1   -0.15    0.32
 -13   4   1    0.03    0.34
  13   4  -1    0.09    0.21
 -13   4   1   -0.45    0.33
 -12  -4   1    0.58    0.33
 -12  -4   1    0.33    0.30
  12  -4  -1    0.46    0.34
 -12   4   1    0.29    0.36
 -12   4   1    0.48    0.32
 -12   4   1   -0.09    0.30
  12   4  -1    0.81    0.22
 -12   4   1    0.64    0.33
  11  -4  -1    3.63    0.45
 -11  -4   1    4.19    0.43
 -11  -4   1    5.33    0.43
 -11   4   1    4.71    0.48
  11   4  -1    4.57    0.33
 -11   4   1    3.77    0.44
 -11   4   1    4.31    0.48
 -11   4   1    4.99    0.53
 -10  -4   1    3.70    0.42
 -10  -4   1    2.86    0.36
  10  -4  -1    3.55    0.44
  10  -4  -1    3.06    0.44
  10   4  -1    3.46    0.30
 -10   4   1    4.38    0.46
 -10   4   1    3.70    0.42
 -10   4   1    3.94    0.49
 -10   4   1    4.08    0.43
   9  -4  -1    1.76    0.37
  -9  -4   1    1.99    0.32
  -9  -4   1    1.68    0.33
   9  -4  -1    2.25    0.37
  -9   4   1    2.37    0.37
   9   4  -1    1.80    0.25
  -9   4   1    1.74    0.35
  -9   4   1    1.81    0.40
  -9   4   1    1.51    0.36
  -9   4   1    2.09    0.37
  -8  -4   1   22.93    0.78
   8  -4  -1   22.93    0.93
   8  -4  -1   21.85    0.87
  -8  -4   1   23.08    0.84
   8  -4  -1   22.61    0.90
   8   4  -1   23.05    0.74
  -8   4   1   22.04    0.88
  -8   4   1   23.04    0.85
  -8   4   1   21.93    0.87
  -8   4   1   22.14    0.87
  -8   4   1   24.22    0.97
  -7  -4   1   -0.07    0.17
  -7  -4   1    0.02    0.23
   7  -4  -1    0.21    0.27
  -7  -4   1   -0.04    0.19
   7  -4  -1   -0.23    0.18
   7  -4  -1    0.05    0.27
  -7   4   1    0.06    0.26
   7   4  -1   -0.11    0.17
  -7   4   1   -0.07    0.24
  -7   4   1    0.11    0.25
  -7   4   1   -0.29    0.23
  -7   4   1   -0.07    0.26
   6  -4  -1    3.74    0.33
   6  -4  -1    3.75    0.35
  -6  -4   1    3.89    0.33
  -6  -4   1    4.27    0.28
  -6  -4   1    4.02    0.30
   6  -4  -1    4.32    0.39
  -6   4   1    4.35    0.36
  -6   4   1    3.23    0.31
  -6   4   1    3.88    0.37
  -6   4   1    4.11    0.35
  -6   4   1    4.61    0.37
   6   4  -1    3.83    0.27
   6   4  -1    4.20    0.23
  -5  -4   1    8.03    0.37
   5  -4  -1    9.20    0.49
  -5  -4   1    8.63    0.42
   5  -4  -1    8.23    0.43
  -5  -4   1    8.90    0.44
   5  -4  -1    9.73    0.52
  -5   4   1    8.62    0.44
  -5   4   1    8.92    0.49
   5   4  -1    7.91    0.32
   5   4  -1    8.31    0.38
  -5   4   1    7.46    0.46
  -5   4   1    8.90    0.44
  -5   4   1    8.71    0.52
   4  -4  -1   15.05    0.57
  -4  -4   1   14.09    0.58
  -4  -4   1   14.63    0.52
   4  -4  -1   15.62    0.62
  -4  -4   1   14.30    0.57
   4  -4  -1   16.32    0.65
   4   4  -1   14.21    0.53
  -4   4   1   15.28    0.57
  -4   4   1   16.01    0.62
   4   4  -1   15.29    0.47
  -4   4   1   14.53    0.61
  -4   4   1   15.54    0.57
  -4   4   1   16.28    0.62
  -4   4   1   15.32    0.56
  -3  -4   1   36.76    1.10
  -3  -4   1   38.35    1.06
   3  -4  -1   37.96    1.14
   3  -4  -1   39.38    1.12
  -3  -4   1   39.44    1.16
   3  -4  -1   37.09    1.20
  -3  -4   1   36.72    1.15
  -3   4   1   38.10    1.13
   3   4  -1   38.12    1.00
   3   4  -1   39.81    1.09
  -3   4   1   38.78    1.09
  -3   4   1   36.69    1.18
  -3   4   1   38.97    1.12
  -3   4   1   38.10    1.09
  -2  -4   1    4.50    0.32
  -2  -4   1    4.17    0.31
   2  -4  -1    4.24    0.31
   2  -4  -1    3.89    0.30
   2  -4  -1    4.32    0.31
  -2  -4   1    3.81    0.27
  -2  -4   1    3.84    0.26
   2  -4  -1    4.61    0.33
  -2   4   1    4.42    0.33
   2   4  -1    4.03    0.23
  -2   4   1    4.21    0.27
   2   4  -1    4.27    0.29
  -2   4   1    4.56    0.29
  -1  -4   1    0.29    0.18
   1  -4  -1    0.16    0.15
   1  -4  -1    0.51    0.17
  -1  -4   1    0.19    0.14
   1  -4  -1    0.00    0.16
  -1  -4   1    0.25    0.16
  -1  -4   1    0.08    0.15
   1  -4  -1    0.11    0.15
   1  -4  -1   -0.22    0.17
  -1   4   1    0.22    0.15
  -1   4   1    0.30    0.16
   1   4  -1    0.06    0.15
  -1   4   1    0.07    0.13
  -1   4   1    0.12    0.15
   1   4  -1    0.18    0.13
   1   4  -1    0.17    0.14
   0  -4  -1    1.04    0.16
   0  -4   1    1.17    0.21
   0  -4  -1    1.24    0.19
   0  -4  -1    1.17    0.21
   0  -4   1    1.28    0.20
   0  -4  -1    1.31    0.19
   0  -4   1    1.17    0.18
   0  -4   1    1.60    0.21
   0   4  -1    1.32    0.18
   0   4   1    1.34    0.17
   0   4   1    1.32    0.18
   0   4  -1    1.24    0.19
   0   4   1    1.15    0.15
   0   4  -1    1.34    0.19
  -1  -4  -1    4.54    0.30
   1  -4   1    4.78    0.32
  -1  -4  -1    4.05    0.27
  -1  -4  -1    4.88    0.27
  -1  -4  -1    4.20    0.29
   1  -4   1    3.83    0.30
   1  -4   1    4.61    0.33
   1   4   1    4.35    0.25
   1   4   1    4.93    0.29
  -1   4  -1    4.69    0.28
  -1   4  -1    4.64    0.34
   1   4   1    4.38    0.21
   1   4   1    4.55    0.28
   2  -4   1    0.57    0.20
   2  -4   1    0.49    0.18
  -2  -4  -1    0.84    0.14
  -2  -4  -1    0.72    0.19
   2  -4   1    0.77    0.20
  -2  -4  -1    0.83    0.16
  -2   4  -1    0.61    0.20
   2   4   1    0.95    0.12
  -2   4  -1    0.66    0.18
   2   4   1    0.74    0.13
  -2   4  -1    0.75    0.20
   2   4   1    0.76    0.16
   3  -4   1   16.40    0.61
   3  -4   1   14.59    0.64
   3  -4   1   16.00    0.60
  -3  -4  -1   15.46    0.55
  -3  -4  -1   15.77    0.50
  -3  -4  -1   16.09    0.56
  -3   4  -1   15.06    0.56
  -3   4  -1   16.17    0.62
   3   4   1   15.62    0.42
  -3   4  -1   15.40    0.60
   3   4   1   15.65    0.43
   3   4   1   16.19    0.52
  -3   4  -1   15.55    0.63
   4  -4   1   57.56    1.65
   4  -4   1   56.99    1.64
  -4  -4  -1   56.26    1.50
  -4  -4  -1   60.68    1.64
   4  -4   1   61.07    1.73
  -4  -4  -1   56.10    1.62
  -4   4  -1   57.07    1.72
  -4   4  -1   58.67    1.65
   4   4   1   56.69    1.52
  -4   4  -1   58.83    1.60
   5  -4   1    0.19    0.20
   5  -4   1   -0.04    0.22
   5  -4   1    0.20    0.23
  -5  -4  -1    0.07    0.13
  -5  -4  -1    0.36    0.15
   5  -4   1   -0.13    0.18
  -5  -4  -1    0.44    0.19
  -5   4  -1    0.07    0.23
  -5   4  -1    0.21    0.21
  -5   4  -1    0.18    0.21
  -5   4  -1   -0.08    0.19
   5   4   1    0.07    0.13
   6  -4   1    4.51    0.36
   6  -4   1    4.61    0.40
   6  -4   1    4.25    0.37
  -6  -4  -1    4.51    0.27
  -6  -4  -1    4.27    0.29
  -6  -4  -1    4.13    0.31
   6  -4   1    3.69    0.34
   6   4   1    4.29    0.28
  -6   4  -1    5.03    0.42
  -6   4  -1    3.83    0.36
  -6   4  -1    3.96    0.36
  -6   4  -1    4.26    0.38
   7  -4   1    0.45    0.28
   7  -4   1    0.02    0.22
   7  -4   1    0.52    0.28
  -7  -4  -1    0.23    0.17
   7  -4   1    0.57    0.24
  -7  -4  -1    0.01    0.22
  -7   4  -1    0.55    0.29
  -7   4  -1    0.13    0.23
   7   4   1    0.43    0.15
  -7   4  -1   -0.15    0.25
  -7   4  -1    0.78    0.29
  -7   4  -1    0.27    0.27
   8  -4   1    6.09    0.47
   8  -4   1    4.24    0.40
  -8  -4  -1    6.17    0.44
   8  -4   1    6.44    0.49
  -8  -4  -1    5.06    0.35
  -8   4  -1    5.81    0.45
  -8   4  -1    5.97    0.49
   8   4   1    6.27    0.32
  -8   4  -1    5.61    0.45
  -8   4  -1    5.54    0.45
  -8   4  -1    6.35    0.52
  -9  -4  -1   18.08    0.72
   9  -4   1   17.51    0.77
   9  -4   1   16.68    0.79
  -9  -4  -1   17.44    0.64
   9   4   1   18.04    0.56
  -9   4  -1   16.93    0.78
  -9   4  -1   17.19    0.76
  -9   4  -1   16.42    0.79
  -9   4  -1   17.25    0.87
  -9   4  -1   16.99    0.80
 -10  -4  -1    6.53    0.49
  10  -4   1    7.45    0.56
 -10  -4  -1    6.29    0.44
 -10   4  -1    7.02    0.56
  10   4   1    6.82    0.32
 -10   4  -1    6.24    0.51
 -10   4  -1    5.93    0.57
 -10   4  -1    6.69    0.54
  10   4   1    6.05    0.32
 -11  -4  -1    3.98    0.37
 -11  -4  -1    4.10    0.42
  11  -4   1    4.40    0.48
 -11   4  -1    3.97    0.46
 -11   4  -1    3.82    0.45
  11   4   1    4.23    0.27
 -11   4  -1    4.34    0.52
  11   4   1    4.51    0.28
 -11   4  -1    4.17    0.45
 -12  -4  -1   -0.03    0.29
 -12  -4  -1    0.05    0.31
  12  -4   1   -0.19    0.31
 -12   4  -1    0.10    0.36
 -12   4  -1    0.43    0.34
 -12   4  -1    0.00    0.33
  12   4   1    0.11    0.15
 -12   4  -1    0.45    0.33
  12   4   1    0.07    0.15
 -13  -4  -1    1.23    0.37
  13  -4   1    0.87    0.36
 -13  -4  -1    1.23    0.33
 -13   4  -1    1.14    0.40
 -13   4  -1    1.22    0.38
 -13   4  -1    1.59    0.44
  13   4   1    1.11    0.16
 -14  -4  -1    7.42    0.56
  14  -4   1    7.04    0.60
 -14  -4  -1    7.41    0.59
 -14   4  -1    9.03    0.74
 -14   4  -1    7.45    0.61
 -15  -4  -1   -0.11    0.32
 -15  -4  -1   -0.76    0.32
  15  -4   1    0.35    0.36
 -15   4  -1    0.19    0.38
 -15   4  -1    0.39    0.44
  16  -4   1    0.10    0.38
 -16  -4  -1    0.48    0.40
 -16  -4  -1    0.40    0.38
 -16   4  -1   -0.20    0.44
 -16   4  -1    0.26    0.43
 -16  -5   1    3.59    0.55
 -16  -5   1    3.08    0.50
  16  -5  -1    3.68    0.56
 -16   5   1    3.92    0.65
 -16   5   1    3.08    0.53
 -15  -5   1    0.36    0.37
  15  -5  -1    0.72    0.41
 -15  -5   1    0.60    0.40
  15   5  -1    1.15    0.21
  15   5  -1    0.91    0.21
 -15   5   1    0.64    0.42
 -15   5   1    0.88    0.41
  14  -5  -1    2.98    0.49
 -14  -5   1    2.38    0.44
 -14  -5   1    1.95    0.41
 -14   5   1    1.65    0.49
 -14   5   1    3.68    0.50
 -14   5   1    2.31    0.45
  14   5  -1    2.45    0.26
  14   5  -1    3.00    0.27
  13  -5  -1   13.23    0.78
 -13  -5   1   11.83    0.66
 -13  -5   1   13.12    0.73
 -13   5   1   13.12    0.78
  13   5  -1   13.44    0.53
 -13   5   1   13.36    0.87
 -13   5   1   12.12    0.77
  13   5  -1   12.22    0.52
 -13   5   1   11.50    0.71
  12  -5  -1    3.13    0.48
 -12  -5   1    3.67    0.41
 -12  -5   1    2.88    0.43
 -12   5   1    4.13    0.52
  12   5  -1    3.11    0.29
 -12   5   1    3.44    0.47
 -12   5   1    2.76    0.46
 -12   5   1    2.47    0.43
 -11  -5   1    6.16    0.52
  11  -5  -1    7.27    0.60
 -11  -5   1    7.03    0.50
 -11   5   1    6.97    0.54
  11   5  -1    8.12    0.41
 -11   5   1    7.23    0.59
 -11   5   1    6.78    0.60
 -11   5   1    6.99    0.57
 -10  -5   1   27.65    1.00
  10  -5  -1   28.07    1.06
  10  -5  -1   24.09    1.05
 -10  -5   1   25.83    0.91
  10   5  -1   25.71    0.84
 -10   5   1   27.15    1.02
 -10   5   1   26.30    1.11
 -10   5   1   25.47    0.98
 -10   5   1   26.06    1.01
  -9  -5   1    4.92    0.44
   9  -5  -1    3.85    0.47
   9  -5  -1    4.79    0.50
  -9  -5   1    4.26    0.40
  -9   5   1    3.76    0.46
  -9   5   1    4.07    0.44
  -9   5   1    4.83    0.51
   9   5  -1    4.45    0.32
  -9   5   1    3.60    0.42
  -9   5   1    3.63    0.45
  -8  -5   1    5.05    0.40
   8  -5  -1    6.39    0.53
  -8  -5   1    4.60    0.43
   8  -5  -1    5.19    0.50
  -8   5   1    4.67    0.48
  -8   5   1    4.87    0.45
  -8   5   1    4.60    0.45
   8   5  -1    5.44    0.35
  -8   5   1    4.71    0.45
  -8   5   1    4.89    0.46
   7  -5  -1   15.90    0.78
   7  -5  -1   15.29    0.69
   7  -5  -1   15.45    0.75
  -7  -5   1   17.41    0.71
  -7  -5   1   14.75    0.67
  -7   5   1   15.70    0.81
  -7   5   1   15.27    0.68
  -7   5   1   15.90    0.73
  -7   5   1   15.43    0.75
   7   5  -1   15.30    0.60
  -7   5   1   15.71    0.70
  -6  -5   1    0.18    0.24
   6  -5  -1    0.46    0.27
   6  -5  -1    0.60    0.22
  -6  -5   1    0.42    0.22
   6  -5  -1    0.77    0.31
   6   5  -1    0.45    0.12
  -6   5   1    0.11    0.28
   6   5  -1    0.46    0.20
  -6   5   1    0.10    0.25
  -6   5   1   -0.04    0.26
  -6   5   1    0.02    0.22
  -6   5   1    0.44    0.27
   5  -5  -1   -0.10    0.20
  -5  -5   1    0.00    0.20
   5  -5  -1   -0.03    0.22
   5  -5  -1    0.62    0.27
  -5  -5   1    0.29    0.25
   5   5  -1   -0.12    0.19
  -5   5   1    0.02    0.22
  -5   5   1   -0.19    0.21
   5   5  -1    0.16    0.13
  -5   5   1    0.39    0.23
  -5   5   1    0.07    0.22
  -5   5   1   -0.02    0.25
   4  -5  -1    3.43    0.34
  -4  -5   1    3.56    0.31
   4  -5  -1    3.72    0.31
   4  -5  -1    3.69    0.37
  -4  -5   1    3.43    0.33
  -4   5   1    3.15    0.32
  -4   5   1    3.36    0.32
   4   5  -1    3.46    0.23
  -4   5   1    3.42    0.32
   4   5  -1    3.25    0.28
  -4   5   1    3.51    0.31
  -4   5   1    3.17    0.31
   3  -5  -1   17.36    0.64
   3  -5  -1   17.09    0.67
  -3  -5   1   16.77    0.66
  -3  -5   1   18.27    0.70
   3  -5  -1   17.87    0.71
  -3   5   1   17.91    0.65
  -3   5   1   17.53    0.62
   3   5  -1   17.11    0.62
  -3   5   1   18.26    0.71
   3   5  -1   17.22    0.52
   3   5  -1   17.90    0.63
   2  -5  -1   10.92    0.52
   2  -5  -1   10.97    0.48
  -2  -5   1   11.05    0.51
  -2  -5   1   10.94    0.48
  -2  -5   1   10.22    0.51
   2  -5  -1   10.61    0.55
   2   5  -1   10.82    0.40
   2   5  -1    9.17    0.42
  -2   5   1   10.95    0.45
  -2   5   1   11.02    0.51
  -2   5   1   10.92    0.49
  -2   5   1   10.15    0.47
   2   5  -1   11.40    0.47
  -1  -5   1    7.92    0.45
  -1  -5   1    8.39    0.47
   1  -5  -1    8.79    0.43
  -1  -5   1    8.27    0.43
   1  -5  -1    7.61    0.43
   1  -5  -1    8.42    0.48
   1  -5  -1    8.40    0.47
  -1   5   1    8.14    0.37
  -1   5   1    7.97    0.45
   1   5  -1    8.38    0.43
  -1   5   1    8.58    0.40
   1   5  -1    8.10    0.36
   1   5  -1    7.80    0.42
  -1   5   1    8.35    0.43
   0  -5   1   25.14    0.86
   0  -5  -1   26.91    0.88
   0  -5   1   24.22    0.89
   0  -5  -1   24.55    0.83
   0  -5   1   26.61    0.90
   0  -5  -1   26.97    0.89
   0  -5   1   25.26    0.84
   0   5   1   25.31    0.74
   0   5   1   26.20    0.77
   0   5  -1   25.43    0.84
   0   5   1   26.45    0.82
   0   5  -1   26.32    0.79
   0   5  -1   25.19    0.86
  -1  -5  -1    4.56    0.34
   1  -5   1    4.39    0.37
   1  -5   1    4.24    0.34
   1  -5   1    4.34    0.34
  -1  -5  -1    4.27    0.32
  -1   5  -1    4.33    0.30
   1   5   1    4.12    0.30
   1   5   1    4.58    0.31
   1   5   1    4.23    0.22
   1   5   1    4.73    0.28
  -1   5  -1    4.13    0.34
  -2  -5  -1    2.30    0.22
  -2  -5  -1    2.16    0.27
  -2  -5  -1    1.98    0.24
   2  -5   1    2.20    0.27
   2  -5   1    2.33    0.29
   2  -5   1    1.97    0.27
   2   5   1    2.31    0.20
  -2   5  -1    2.36    0.27
   2   5   1    2.03    0.22
  -2   5  -1    2.47    0.26
  -2   5  -1    2.29    0.28
   2   5   1    2.30    0.19
  -3  -5  -1    5.35    0.36
   3  -5   1    6.29    0.39
   3  -5   1    6.06    0.43
  -3  -5  -1    5.76    0.39
   3  -5   1    5.24    0.39
  -3  -5  -1    6.18    0.32
   3   5   1    6.05    0.25
  -3   5  -1    6.31    0.39
   3   5   1    6.16    0.26
   3   5   1    5.52    0.33
  -3   5  -1    5.80    0.42
  -3   5  -1    6.16    0.43
   4  -5   1   14.36    0.66
   4  -5   1   14.48    0.63
  -4  -5  -1   14.35    0.59
  -4  -5  -1   14.58    0.58
   4  -5   1   14.49    0.69
  -4  -5  -1   13.92    0.52
  -4   5  -1   14.89    0.60
  -4   5  -1   16.55    0.70
  -4   5  -1   14.44    0.63
   4   5   1   14.29    0.53
   5  -5   1    3.49    0.36
  -5  -5  -1    3.06    0.28
   5  -5   1    2.81    0.38
  -5  -5  -1    2.69    0.24
  -5  -5  -1    2.78    0.31
   5  -5   1    3.24    0.33
   5   5   1    3.20    0.24
  -5   5  -1    3.13    0.36
  -5   5  -1    3.26    0.39
  -5   5  -1    3.31    0.34
   6  -5   1    0.91    0.32
   6  -5   1    0.68    0.29
   6  -5   1    0.82    0.28
  -6  -5  -1    0.81    0.21
  -6  -5  -1    0.38    0.26
  -6  -5  -1    0.94    0.21
  -6   5  -1    0.62    0.29
  -6   5  -1    0.71    0.30
  -6   5  -1    0.92    0.31
  -6   5  -1    0.96    0.32
   6   5   1    0.72    0.18
   7  -5   1    0.37    0.32
   7  -5   1    0.27    0.29
  -7  -5  -1    0.56    0.20
  -7  -5  -1    0.59    0.26
  -7  -5  -1    0.65    0.22
  -7   5  -1    0.14    0.30
  -7   5  -1    0.59    0.32
  -7   5  -1    0.71    0.34
  -7   5  -1   -0.14    0.27
   7   5   1    0.51    0.18
  -8  -5  -1    0.03    0.22
  -8  -5  -1    0.00    0.27
   8  -5   1   -0.10    0.32
   8  -5   1   -0.28    0.28
  -8   5  -1    0.09    0.35
  -8   5  -1   -0.03    0.28
   8   5   1    0.16    0.17
  -8   5  -1   -0.53    0.27
  -8   5  -1    0.04    0.31
  -8   5  -1   -0.31    0.28
  -9  -5  -1    3.48    0.38
   9  -5   1    3.09    0.43
   9  -5   1    3.55    0.45
  -9   5  -1    3.75    0.45
  -9   5  -1    3.77    0.44
   9   5   1    3.90    0.26
  -9   5  -1    3.20    0.45
  -9   5  -1    3.16    0.41
 -10  -5  -1    4.28    0.37
  10  -5   1    3.91    0.46
 -10  -5  -1    4.28    0.41
 -10   5  -1    4.63    0.49
 -10   5  -1    3.45    0.41
  10   5   1    4.50    0.25
 -10   5  -1    4.10    0.51
 -10   5  -1    3.86    0.45
 -11  -5  -1    0.69    0.29
 -11  -5  -1    0.40    0.31
  11  -5   1    0.39    0.31
 -11   5  -1    0.72    0.39
 -11   5  -1    0.46    0.35
 -11   5  -1    0.39    0.34
 -11   5  -1    0.31    0.36
 -12  -5  -1    0.26    0.30
  12  -5   1    0.52    0.37
 -12  -5  -1    0.59    0.33
 -12   5  -1    0.73    0.36
 -12   5  -1    0.99    0.41
 -12   5  -1    0.39    0.33
 -12   5  -1    0.42    0.37
  13  -5   1    0.83    0.38
 -13  -5  -1    0.40    0.32
 -13  -5  -1    0.79    0.32
 -13   5  -1    1.10    0.37
 -13   5  -1    1.05    0.39
 -13   5  -1    0.50    0.42
  14  -5   1    2.77    0.48
 -14  -5  -1    3.52    0.47
 -14  -5  -1    3.20    0.44
 -14   5  -1    2.98    0.50
 -14   5  -1    4.77    0.62
 -15  -5  -1   -0.15    0.36
  15  -5   1    0.31    0.39
 -15  -5  -1    0.27    0.41
 -15   5  -1    0.38    0.45
 -15   5  -1    0.09    0.39
  16  -5   1    1.48    0.46
 -16  -5  -1    2.38    0.48
 -16   5  -1    1.87    0.55
 -16   5  -1    1.95    0.50
 -15  -6   1    0.25    0.41
  15  -6  -1    0.32    0.43
 -15  -6   1   -0.06    0.40
 -15   6   1   -0.60    0.43
 -15   6   1   -0.04    0.39
 -14  -6   1    0.30    0.38
  14  -6  -1   -0.29    0.38
 -14  -6   1    0.07    0.37
 -14   6   1   -0.83    0.33
  14   6  -1   -0.11    0.15
 -14   6   1   -0.44    0.40
 -14   6   1   -0.80    0.40
 -13  -6   1   -0.35    0.33
  13  -6  -1   -0.47    0.35
 -13  -6   1   -0.39    0.33
 -13   6   1    0.58    0.41
 -13   6   1   -0.30    0.30
 -13   6   1   -0.13    0.37
 -13   6   1   -0.09    0.31
  13   6  -1    0.39    0.19
  13   6  -1    0.31    0.19
  12  -6  -1    0.57    0.39
 -12  -6   1    0.80    0.34
 -12  -6   1   -0.08    0.33
 -12   6   1    0.78    0.41
  12   6  -1    0.71    0.22
 -12   6   1    0.14    0.34
 -12   6   1    0.45    0.36
 -12   6   1    0.23    0.39
 -11  -6   1    2.27    0.37
 -11  -6   1    1.68    0.38
  11  -6  -1    2.66    0.47
 -11   6   1    2.72    0.45
 -11   6   1    2.08    0.38
 -11   6   1    3.00    0.50
  11   6  -1    2.09    0.27
 -11   6   1    2.97    0.43
 -10  -6   1   -0.16    0.30
 -10  -6   1   -0.04    0.30
  10  -6  -1    0.18    0.34
 -10   6   1    0.04    0.31
  10   6  -1    0.11    0.20
 -10   6   1    0.21    0.31
 -10   6   1   -0.13    0.34
 -10   6   1    0.04    0.31
   9  -6  -1    7.46    0.61
  -9  -6   1    7.48    0.54
   9  -6  -1    8.04    0.61
   9   6  -1    7.40    0.42
  -9   6   1    7.42    0.57
  -9   6   1    6.83    0.60
  -9   6   1    7.01    0.54
  -9   6   1    8.43    0.59
  -9   6   1    7.27    0.55
  -8  -6   1    5.87    0.48
   8  -6  -1    6.67    0.56
   8  -6  -1    6.95    0.58
  -8   6   1    5.59    0.54
  -8   6   1    4.97    0.47
  -8   6   1    6.71    0.51
   8   6  -1    6.60    0.40
  -8   6   1    5.88    0.50
   7  -6  -1   19.76    0.88
   7  -6  -1   19.38    0.91
  -7  -6   1   18.58    0.81
   7   6  -1   18.08    0.69
  -7   6   1   18.89    0.80
  -7   6   1   18.42    0.82
  -7   6   1   18.75    0.91
  -7   6   1   18.47    0.79
   6  -6  -1   14.76    0.69
  -6  -6   1   14.68    0.70
   6  -6  -1   15.69    0.81
   6  -6  -1   15.09    0.77
  -6  -6   1   15.65    0.71
  -6   6   1   15.79    0.73
  -6   6   1   14.95    0.70
  -6   6   1   16.21    0.81
  -6   6   1   15.86    0.70
   6   6  -1   16.12    0.63
   6   6  -1   16.31    0.48
   5  -6  -1    4.24    0.38
   5  -6  -1    5.11    0.48
  -5  -6   1    5.15    0.41
   5  -6  -1    4.53    0.43
  -5  -6   1    4.80    0.44
   5   6  -1    5.04    0.30
   5   6  -1    5.33    0.36
  -5   6   1    3.88    0.41
  -5   6   1    4.63    0.40
  -5   6   1    4.56    0.41
  -5   6   1    5.31    0.45
  -4  -6   1    0.10    0.29
   4  -6  -1   -0.12    0.24
   4  -6  -1   -0.04    0.22
  -4  -6   1    0.18    0.22
   4  -6  -1   -0.10    0.31
  -4   6   1    0.31    0.24
   4   6  -1   -0.03    0.21
  -4   6   1    0.14    0.25
  -4   6   1    0.62    0.25
  -4   6   1    0.44    0.27
   3  -6  -1    1.87    0.29
   3  -6  -1    2.90    0.35
  -3  -6   1    2.11    0.35
   3  -6  -1    2.33    0.38
  -3  -6   1    2.27    0.30
   3   6  -1    1.97    0.25
  -3   6   1    1.97    0.31
   3   6  -1    2.36    0.19
  -3   6   1    2.46    0.29
   3   6  -1    2.42    0.28
  -3   6   1    2.06    0.31
   2  -6  -1    3.98    0.36
  -2  -6   1    4.51    0.38
  -2  -6   1    5.05    0.38
  -2  -6   1    4.60    0.41
   2  -6  -1    3.70    0.37
   2  -6  -1    3.96    0.42
  -2   6   1    3.96    0.33
   2   6  -1    4.63    0.34
  -2   6   1    5.08    0.37
   2   6  -1    4.46    0.35
  -2   6   1    4.67    0.38
  -2   6   1    4.32    0.37
   2   6  -1    4.57    0.30
   1  -6  -1    0.78    0.29
   1  -6  -1    1.22    0.27
  -1  -6   1    1.72    0.28
   1  -6  -1    2.01    0.30
  -1  -6   1    1.19    0.27
  -1  -6   1    1.59    0.32
  -1   6   1    1.23    0.23
   1   6  -1    1.47    0.26
  -1   6   1    1.95    0.28
  -1   6   1    1.41    0.25
   1   6  -1    1.30    0.24
  -1   6   1    1.08    0.24
   1   6  -1    1.55    0.21
   0  -6  -1   14.21    0.60
   0  -6   1   13.62    0.62
   0  -6  -1   13.16    0.61
   0  -6  -1   12.77    0.63
   0  -6   1   13.72    0.64
   0  -6   1   13.78    0.67
   0  -6  -1   14.27    0.65
   0   6  -1   13.45    0.60
   0   6   1   13.94    0.54
   0   6   1   13.99    0.58
   0   6  -1   13.90    0.54
   0   6   1   12.74    0.49
   0   6  -1   13.78    0.61
  -1  -6  -1    1.23    0.29
   1  -6   1    1.34    0.31
  -1  -6  -1    1.29    0.25
   1  -6   1    0.82    0.27
   1  -6   1    0.83    0.27
   1   6   1    1.05    0.24
  -1   6  -1    1.03    0.26
  -1   6  -1    1.34    0.26
   1   6   1    1.40    0.17
   1   6   1    1.35    0.21
  -1   6  -1    1.14    0.24
   1   6   1    1.19    0.16
   1   6   1    1.12    0.22
   2  -6   1    0.15    0.30
   2  -6   1    0.40    0.26
  -2  -6  -1   -0.02    0.20
   2  -6   1   -0.28    0.24
  -2  -6  -1   -0.07    0.27
  -2   6  -1   -0.24    0.21
   2   6   1   -0.01    0.16
  -2   6  -1    0.30    0.16
  -2   6  -1    0.03    0.23
   2   6   1    0.18    0.20
   2   6   1    0.12    0.17
   3  -6   1   15.56    0.70
   3  -6   1   17.52    0.80
  -3  -6  -1   15.67    0.68
   3  -6   1   16.16    0.75
  -3  -6  -1   17.63    0.71
   3   6   1   16.86    0.52
  -3   6  -1   16.80    0.72
  -3   6  -1   16.26    0.66
  -3   6  -1   16.67    0.75
   3   6   1   15.96    0.61
  -4  -6  -1    0.96    0.29
   4  -6   1    1.22    0.32
  -4  -6  -1    0.82    0.23
   4  -6   1    1.22    0.28
   4  -6   1    1.13    0.33
   4   6   1    1.35    0.23
  -4   6  -1    0.94    0.29
  -4   6  -1    1.14    0.32
  -4   6  -1    1.11    0.29
   5  -6   1   -0.39    0.32
   5  -6   1   -0.32    0.26
  -5  -6  -1   -0.24    0.21
  -5  -6  -1    0.08    0.27
  -5   6  -1   -0.03    0.26
  -5   6  -1    0.13    0.29
  -5   6  -1    0.38    0.30
  -5   6  -1   -0.18    0.27
   5   6   1    0.25    0.20
  -6  -6  -1    0.08    0.28
   6  -6   1   -0.03    0.34
   6  -6   1    0.24    0.33
  -6  -6  -1   -0.18    0.23
  -6   6  -1    0.21    0.31
   6   6   1    0.17    0.20
  -6   6  -1   -0.16    0.31
  -6   6  -1    0.22    0.30
  -6   6  -1    0.86    0.33
   7  -6   1   21.03    0.92
  -7  -6  -1   20.33    0.82
   7  -6   1   21.57    0.96
  -7   6  -1   21.12    0.87
   7   6   1   20.77    0.68
  -7   6  -1   21.50    0.86
  -7   6  -1   20.77    0.88
  -7   6  -1   21.77    0.97
  -8  -6  -1    3.32    0.38
   8  -6   1    3.37    0.45
   8  -6   1    3.95    0.48
  -8   6  -1    3.69    0.48
  -8   6  -1    3.69    0.43
   8   6   1    3.70    0.25
  -8   6  -1    3.01    0.43
  -8   6  -1    3.21    0.42
   9  -6   1    3.35    0.46
  -9  -6  -1    3.43    0.39
   9  -6   1    3.89    0.47
  -9   6  -1    3.64    0.49
   9   6   1    3.00    0.21
  -9   6  -1    3.69    0.47
  -9   6  -1    2.51    0.40
  -9   6  -1    3.06    0.41
  10  -6   1   -0.04    0.34
 -10  -6  -1   -0.39    0.26
 -10   6  -1    0.25    0.30
 -10   6  -1   -0.35    0.32
 -10   6  -1    0.04    0.32
 -10   6  -1    0.04    0.38
 -11  -6  -1    6.29    0.47
 -11  -6  -1    5.34    0.47
  11  -6   1    5.67    0.56
 -11   6  -1    5.30    0.53
 -11   6  -1    5.27    0.55
 -11   6  -1    4.08    0.50
 -11   6  -1    7.17    0.66
 -12  -6  -1    1.42    0.36
  12  -6   1    1.98    0.45
 -12  -6  -1    2.88    0.43
 -12   6  -1    1.60    0.44
 -12   6  -1    2.18    0.51
 -12   6  -1    2.37    0.43
 -12   6  -1    2.05    0.44
  13  -6   1    0.30    0.39
 -13  -6  -1   -0.02    0.33
 -13  -6  -1    0.20    0.33
 -13   6  -1    0.80    0.39
 -13   6  -1    1.46    0.49
 -13   6  -1    0.66    0.41
 -14  -6  -1    5.74    0.55
 -14  -6  -1    7.21    0.61
  14  -6   1    5.70    0.63
 -14   6  -1    6.17    0.62
 -14   6  -1    7.90    0.77
  15  -6   1    2.50    0.52
 -15  -6  -1    2.02    0.48
 -15   6  -1    1.76    0.47
 -15   6  -1    1.34    0.56
 -14  -7   1    2.82    0.48
 -14  -7   1    4.23    0.56
 -14   7   1    4.46    0.56
 -14   7   1    2.90    0.54
 -13  -7   1    0.51    0.38
 -13  -7   1   -0.03    0.38
 -13   7   1    0.59    0.41
 -13   7   1    0.79    0.40
 -12  -7   1   -0.52    0.32
 -12  -7   1   -0.38    0.33
 -12   7   1    0.21    0.35
 -12   7   1    0.12    0.40
 -12   7   1   -0.18    0.33
  12   7  -1    0.15    0.18
 -12   7   1   -0.23    0.37
 -11  -7   1    0.40    0.33
 -11  -7   1    0.48    0.36
  11   7  -1    0.29    0.20
 -11   7   1    0.00    0.35
 -11   7   1    0.45    0.35
 -11   7   1    0.91    0.37
 -11   7   1    0.06    0.39
 -10  -7   1    2.24    0.40
 -10   7   1    2.59    0.43
 -10   7   1    1.82    0.43
 -10   7   1    1.02    0.39
  10   7  -1    1.61    0.25
 -10   7   1    1.55    0.39
  -9  -7   1    6.72    0.54
   9  -7  -1    8.15    0.64
  -9   7   1    6.34    0.62
  -9   7   1    6.11    0.56
  -9   7   1    6.91    0.56
   9   7  -1    7.04    0.42
  -9   7   1    6.55    0.55
   8  -7  -1    4.04    0.51
  -8  -7   1    4.66    0.46
  -8   7   1    4.21    0.45
  -8   7   1    4.34    0.47
  -8   7   1    4.68    0.46
   8   7  -1    5.15    0.35
  -8   7   1    3.66    0.49
   7  -7  -1    1.94    0.41
  -7  -7   1    2.85    0.40
  -7   7   1    1.82    0.37
  -7   7   1    1.84    0.35
  -7   7   1    1.72    0.39
   7   7  -1    1.98    0.28
  -7   7   1    1.81    0.35
   6  -7  -1   10.12    0.66
   6  -7  -1   11.00    0.64
  -6  -7   1   10.72    0.61
  -6   7   1   10.29    0.61
  -6   7   1    9.87    0.57
   6   7  -1   10.30    0.52
  -6   7   1    9.60    0.58
  -6   7   1   10.39    0.68
   5  -7  -1    5.19    0.54
  -5  -7   1    3.55    0.44
   5  -7  -1    4.67    0.49
   5   7  -1    4.86    0.39
  -5   7   1    4.29    0.42
   5   7  -1    4.93    0.31
  -5   7   1    4.36    0.45
  -5   7   1    4.55    0.47
   5   7  -1    4.44    0.30
   4  -7  -1   22.10    0.97
   4  -7  -1   20.99    0.91
   4  -7  -1   21.65    0.84
  -4  -7   1   22.28    0.90
  -4   7   1   20.34    0.83
  -4   7   1   20.97    0.90
   4   7  -1   23.07    0.81
  -4   7   1   20.26    0.81
  -3  -7   1    4.07    0.47
   3  -7  -1    4.03    0.39
   3  -7  -1    4.72    0.46
   3  -7  -1    4.41    0.50
  -3   7   1    4.47    0.42
  -3   7   1    4.67    0.42
   3   7  -1    4.07    0.26
  -3   7   1    4.75    0.39
   3   7  -1    4.75    0.40
   2  -7  -1    7.99    0.53
  -2  -7   1    8.44    0.60
   2  -7  -1    7.42    0.53
   2  -7  -1    9.00    0.62
  -2   7   1    8.03    0.53
   2   7  -1    7.85    0.50
  -2   7   1    9.44    0.54
  -2   7   1    8.24    0.55
   2   7  -1    7.72    0.38
  -2   7   1    7.18    0.45
   1  -7  -1    4.71    0.41
  -1  -7   1    3.96    0.47
   1  -7  -1    5.18    0.49
   1   7  -1    4.62    0.32
  -1   7   1    4.95    0.39
  -1   7   1    4.47    0.33
  -1   7   1    4.59    0.40
   1   7  -1    5.71    0.43
  -1   7   1    4.85    0.40
   0  -7  -1    5.91    0.50
   0  -7   1    6.25    0.53
   0  -7  -1    5.96    0.45
   0  -7   1    4.97    0.44
   0   7   1    5.76    0.38
   0   7  -1    5.93    0.39
   0   7   1    5.54    0.43
   0   7   1    5.95    0.36
   0   7  -1    5.63    0.44
   0   7  -1    5.51    0.43
  -1  -7  -1    1.23    0.35
   1  -7   1    0.85    0.28
   1  -7   1    0.37    0.35
   1   7   1    0.79    0.17
   1   7   1    1.13    0.25
  -1   7  -1    0.77    0.26
  -1   7  -1    1.18    0.27
   1   7   1    0.65    0.17
   1   7   1    1.00    0.27
  -1   7  -1    0.57    0.29
   2  -7   1    0.56    0.37
   2  -7   1    1.49    0.33
  -2  -7  -1    0.72    0.34
  -2   7  -1    1.23    0.31
   2   7   1    0.91    0.22
  -2   7  -1    1.21    0.30
   2   7   1    1.48    0.28
   3  -7   1   -0.49    0.27
  -3  -7  -1    0.52    0.31
   3  -7   1    0.21    0.37
   3   7   1    0.11    0.17
  -3   7  -1    0.38    0.28
  -3   7  -1    0.08    0.29
   3   7   1    0.13    0.24
  -4  -7  -1    4.34    0.45
   4  -7   1    4.61    0.47
   4  -7   1    4.56    0.50
   4   7   1    5.17    0.36
  -4   7  -1    4.19    0.42
  -4   7  -1    4.73    0.46
  -4   7  -1    4.19    0.46
   5  -7   1    0.00    0.31
   5  -7   1    0.16    0.37
  -5  -7  -1   -0.02    0.30
  -5   7  -1   -0.10    0.31
  -5   7  -1    0.21    0.32
   5   7   1   -0.08    0.21
  -5   7  -1    0.04    0.28
   6  -7   1    0.60    0.34
  -6  -7  -1    0.68    0.31
   6  -7   1    0.98    0.38
  -6   7  -1    0.81    0.30
  -6   7  -1    1.34    0.36
  -6   7  -1    0.33    0.32
   6   7   1    0.88    0.22
  -6   7  -1    0.62    0.32
   7  -7   1   -0.03    0.33
   7  -7   1   -0.60    0.30
  -7  -7  -1    0.14    0.28
  -7   7  -1    0.00    0.30
  -7   7  -1    0.31    0.30
  -7   7  -1    0.35    0.32
  -7   7  -1    0.42    0.30
   7   7   1    0.04    0.18
   8  -7   1    0.77    0.37
   8  -7   1    1.05    0.38
  -8  -7  -1    0.86    0.32
   8   7   1    0.85    0.19
  -8   7  -1    1.14    0.35
  -8   7  -1    0.95    0.39
  -8   7  -1    0.80    0.36
  -8   7  -1    0.78    0.33
  -9  -7  -1    2.20    0.38
   9  -7   1    2.09    0.45
  -9   7  -1    2.55    0.43
   9   7   1    2.72    0.20
  -9   7  -1    2.40    0.42
  -9   7  -1    3.18    0.50
  -9   7  -1    1.65    0.38
 -10  -7  -1    1.54    0.36
  10  -7   1    2.14    0.45
 -10   7  -1    1.43    0.39
 -10   7  -1    1.58    0.41
 -10   7  -1    1.43    0.41
 -10   7  -1    1.72    0.40
 -11  -7  -1   -0.02    0.33
  11  -7   1   -0.44    0.32
 -11  -7  -1    0.72    0.33
 -11   7  -1   -0.22    0.35
 -11   7  -1    1.16    0.45
 -11   7  -1    0.69    0.38
 -11   7  -1    1.10    0.40
  12  -7   1    0.51    0.41
 -12  -7  -1    0.95    0.36
 -12  -7  -1    0.99    0.38
 -12   7  -1    0.24    0.42
 -12   7  -1    1.05    0.41
 -12   7  -1    0.20    0.40
 -13  -7  -1    6.12    0.58
  13  -7   1    5.11    0.62
 -13  -7  -1    5.59    0.53
 -13   7  -1    6.45    0.73
 -13   7  -1    5.55    0.60
 -13   7  -1    4.87    0.61
  14  -7   1    2.57    0.55
 -14  -7  -1    4.07    0.54
 -14   7  -1    4.25    0.67
 -14   7  -1    4.27    0.57
 -13  -8   1    0.32    0.44
 -13  -8   1   -0.63    0.37
 -13   8   1   -0.08    0.37
 -13   8   1    0.12    0.42
 -12  -8   1    0.00    0.38
 -12  -8   1    0.19    0.40
 -12   8   1    0.26    0.42
 -12   8   1    0.02    0.38
 -11  -8   1    3.03    0.45
 -11  -8   1    3.79    0.49
 -11   8   1    3.36    0.49
 -11   8   1    2.60    0.48
 -11   8   1    3.44    0.49
  11   8  -1    3.47    0.28
 -10  -8   1    3.64    0.49
 -10   8   1    4.58    0.53
 -10   8   1    3.55    0.47
 -10   8   1    3.41    0.47
  10   8  -1    4.19    0.32
   9  -8  -1    0.42    0.38
  -9  -8   1    0.07    0.34
  -9   8   1    0.04    0.32
  -9   8   1    0.18    0.33
  -9   8   1   -0.13    0.32
   9   8  -1   -0.03    0.21
   8  -8  -1    0.48    0.38
  -8  -8   1   -0.16    0.31
   8   8  -1   -0.05    0.22
  -8   8   1   -0.20    0.30
  -8   8   1   -0.18    0.32
  -8   8   1   -0.23    0.31
   7  -8  -1    1.12    0.40
  -7  -8   1    1.24    0.38
  -7   8   1    0.32    0.33
   7   8  -1    0.79    0.25
  -7   8   1    1.48    0.37
   6  -8  -1    0.75    0.37
  -6  -8   1   -0.12    0.33
   6   8  -1    0.97    0.26
  -6   8   1    0.33    0.28
  -6   8   1    1.02    0.34
   5  -8  -1    3.99    0.50
  -5  -8   1    5.80    0.52
   5   8  -1    5.57    0.31
   5   8  -1    5.39    0.30
   5   8  -1    4.63    0.40
  -5   8   1    4.82    0.44
  -5   8   1    4.55    0.46
  -4  -8   1    0.44    0.33
   4  -8  -1   -0.68    0.32
   4   8  -1   -0.03    0.18
   4   8  -1   -0.04    0.23
  -4   8   1    0.17    0.30
  -4   8   1   -0.13    0.24
   3  -8  -1    0.40    0.35
  -3  -8   1    0.38    0.33
   3   8  -1    0.12    0.22
  -3   8   1    0.27    0.28
  -3   8   1    0.06    0.23
   3   8  -1   -0.10    0.24
   2  -8  -1    3.50    0.47
  -2  -8   1    2.52    0.43
   2   8  -1    3.06    0.24
  -2   8   1    3.14    0.33
  -2   8   1    3.21    0.36
   2   8  -1    3.19    0.32
   2   8  -1    2.79    0.34
  -1  -8   1    1.08    0.37
   1  -8  -1    0.96    0.38
   1   8  -1    0.66    0.20
  -1   8   1    0.97    0.23
  -1   8   1    0.63    0.26
   1   8  -1    0.21    0.25
   0  -8  -1   24.60    1.01
   0  -8   1   23.57    1.01
   0   8  -1   23.30    0.80
   0   8  -1   23.94    0.86
   0   8   1   23.67    0.89
   0   8   1   25.31    0.83
   0   8   1   23.16    0.74
   1  -8   1   29.80    1.16
  -1  -8  -1   29.65    1.15
   1   8   1   32.39    1.05
  -1   8  -1   29.14    0.98
  -1   8  -1   29.59    1.03
   1   8   1   32.22    0.96
   2  -8   1   14.48    0.81
  -2  -8  -1   14.12    0.74
   2   8   1   14.23    0.55
  -2   8  -1   13.44    0.61
   2   8   1   14.82    0.65
  -2   8  -1   13.95    0.68
   3  -8   1    0.25    0.33
  -3  -8  -1    0.00    0.30
  -3   8  -1   -0.52    0.23
  -3   8  -1   -0.16    0.26
   3   8   1   -0.27    0.15
   3   8   1    0.32    0.24
   4  -8   1    7.30    0.64
  -4  -8  -1    7.40    0.55
  -4   8  -1    7.47    0.50
   4   8   1    8.83    0.46
  -4   8  -1    7.26    0.54
  -5  -8  -1    5.09    0.47
   5  -8   1    5.37    0.56
   5   8   1    5.68    0.38
  -5   8  -1    5.44    0.46
  -5   8  -1    5.83    0.51
   6  -8   1    8.88    0.70
  -6  -8  -1    8.15    0.59
   6   8   1    9.02    0.45
  -6   8  -1    8.65    0.62
  -6   8  -1    8.81    0.57
   7  -8   1    6.23    0.63
  -7  -8  -1    5.72    0.52
  -7   8  -1    6.79    0.54
  -7   8  -1    5.82    0.55
   7   8   1    6.60    0.38
   8  -8   1   -0.23    0.35
  -8  -8  -1   -0.23    0.32
  -8   8  -1    0.23    0.33
   8   8   1    0.06    0.17
  -8   8  -1   -0.48    0.33
  -8   8  -1   -0.84    0.30
  -9  -8  -1    0.34    0.33
  -9   8  -1   -0.50    0.34
  -9   8  -1   -0.08    0.32
  -9   8  -1   -0.12    0.34
 -10  -8  -1    0.24    0.33
 -10   8  -1   -0.53    0.32
 -10   8  -1    0.19    0.36
 -10   8  -1    0.79    0.38
 -11  -8  -1    4.46    0.51
 -11   8  -1    3.74    0.52
 -11   8  -1    3.72    0.55
 -12  -8  -1    0.14    0.38
 -12   8  -1   -0.22    0.37
 -12   8  -1    0.53    0.43
 -13  -8  -1    2.68    0.50
 -13   8  -1    2.98    0.56
 -13   8  -1    2.33    0.52
 -11  -9   1    0.27    0.41
 -11  -9   1    0.43    0.41
  11   9  -1    0.33    0.17
 -11   9   1   -0.37    0.36
 -11   9   1    0.18    0.43
 -10  -9   1   -0.31    0.37
 -10   9   1   -0.42    0.36
 -10   9   1    0.57    0.37
  10   9  -1   -0.11    0.20
  -9  -9   1    1.92    0.43
  -9   9   1    0.99    0.37
   9   9  -1    1.03    0.26
  -9   9   1    0.99    0.41
   8  -9  -1    9.39    0.78
  -8  -9   1    9.43    0.68
   8   9  -1   10.20    0.52
  -8   9   1    8.87    0.67
  -8   9   1    8.63    0.64
  -7  -9   1    2.89    0.47
   7  -9  -1    1.50    0.48
  -7   9   1    2.26    0.42
  -7   9   1    1.90    0.39
   7   9  -1    2.37    0.32
  -6  -9   1    2.56    0.44
   6  -9  -1    1.85    0.46
  -6   9   1    2.21    0.42
   6   9  -1    2.45    0.33
  -6   9   1    3.38    0.40
   5  -9  -1    0.43    0.38
  -5  -9   1    0.55    0.40
  -5   9   1    0.59    0.29
  -5   9   1    0.90    0.34
   5   9  -1    1.20    0.17
  -4  -9   1   -0.25    0.33
   4  -9  -1   -0.35    0.38
   4   9  -1   -0.01    0.20
  -4   9   1    0.43    0.30
  -4   9   1   -0.27    0.25
   3  -9  -1    1.65    0.41
  -3  -9   1    0.86    0.38
   3   9  -1    1.30    0.26
  -3   9   1    0.33    0.31
  -3   9   1    1.65    0.30
  -2  -9   1    1.58    0.42
   2  -9  -1    1.74    0.41
   2   9  -1    2.05    0.31
  -2   9   1    2.23    0.35
  -2   9   1    1.94    0.28
  -1  -9   1    2.42    0.45
   1  -9  -1    1.50    0.42
   1   9  -1    1.79    0.32
  -1   9   1    1.65    0.31
   0  -9   1   -0.34    0.34
   0  -9  -1   -0.01    0.34
   0   9  -1    0.38    0.27
   0   9   1    0.06    0.24
  -1  -9  -1    3.91    0.49
   1  -9   1    4.21    0.53
   1   9   1    4.59    0.36
  -1   9  -1    4.10    0.42
  -1   9  -1    4.33    0.37
  -2  -9  -1    2.11    0.42
   2  -9   1    2.88    0.48
  -2   9  -1    2.36    0.33
   2   9   1    2.14    0.26
  -2   9  -1    2.28    0.36
   3  -9   1    2.63    0.48
  -3  -9  -1    2.64    0.45
  -3   9  -1    2.40    0.35
  -3   9  -1    2.49    0.39
   3   9   1    2.47    0.22
   3   9   1    2.33    0.32
   4  -9   1    9.12    0.75
  -4  -9  -1    9.88    0.67
  -4   9  -1    8.66    0.59
  -4   9  -1    8.10    0.54
   4   9   1    9.32    0.53
  -5  -9  -1    3.61    0.47
   5  -9   1    4.52    0.57
  -5   9  -1    3.91    0.47
   5   9   1    4.01    0.36
  -5   9  -1    3.82    0.44
  -6  -9  -1    0.16    0.35
   6  -9   1    0.56    0.42
  -6   9  -1    0.16    0.34
  -6   9  -1    0.45    0.33
   6   9   1   -0.13    0.21
   7  -9   1   -0.29    0.34
  -7  -9  -1   -0.49    0.32
  -7   9  -1    0.24    0.31
   7   9   1    0.11    0.20
  -7   9  -1    0.89    0.37
  -8  -9  -1    3.77    0.49
  -8   9  -1    4.77    0.51
  -8   9  -1    5.25    0.55
  -9  -9  -1    1.62    0.41
  -9   9  -1    1.34    0.43
  -9   9  -1    1.18    0.41
 -10  -9  -1    1.64    0.45
 -10   9  -1    0.67    0.43
 -10   9  -1    0.88    0.40
 -11  -9  -1    0.04    0.40
 -11   9  -1    0.00    0.38
 -11   9  -1    0.13    0.43
  -9 -10   1   -0.02    0.42
  -9  10   1    0.21    0.34
   9  10  -1    0.50    0.25
  -9  10   1    0.57    0.41
  -8 -10   1    0.98    0.44
  -8  10   1    0.24    0.38
  -8  10   1    0.02    0.34
   8  10  -1    0.15    0.26
   7 -10  -1    0.47    0.45
  -7 -10   1   -0.04    0.39
  -7  10   1    0.45    0.34
  -7  10   1    0.31    0.35
  -6 -10   1    5.24    0.59
   6 -10  -1    5.54    0.66
  -6  10   1    4.93    0.52
  -6  10   1    4.36    0.46
  -5 -10   1    0.27    0.42
   5 -10  -1   -0.17    0.37
  -5  10   1    0.30    0.33
   4 -10  -1    9.25    0.76
  -4 -10   1    6.71    0.64
  -4  10   1    8.56    0.57
   4  10  -1    8.10    0.40
  -3 -10   1    3.03    0.52
   3 -10  -1    3.80    0.54
   3  10  -1    4.54    0.35
  -3  10   1    4.13    0.44
  -2 -10   1    0.41    0.39
   2 -10  -1   -0.19    0.39
  -2  10   1    0.18    0.28
   2  10  -1    0.11    0.24
   1 -10  -1    0.57    0.41
  -1 -10   1   -0.03    0.38
  -1  10   1   -0.07    0.26
   1  10  -1   -0.09    0.27
   0 -10  -1   -0.28    0.38
   0 -10   1    0.43    0.41
   0  10  -1    0.03    0.27
   0  10   1    0.06    0.26
  -1 -10  -1    0.12    0.37
   1 -10   1    0.22    0.39
   1  10   1    0.07    0.22
  -1  10  -1    0.04    0.29
  -2 -10  -1    0.19    0.37
   2 -10   1    0.28    0.41
  -2  10  -1    0.41    0.32
   2  10   1   -0.01    0.20
  -3 -10  -1    0.61    0.41
   3 -10   1   -0.48    0.38
  -3  10  -1   -0.03    0.32
  -4 -10  -1    1.13    0.42
   4 -10   1    0.33    0.42
  -4  10  -1    0.78    0.32
  -4  10  -1    0.16    0.34
  -5 -10  -1    0.42    0.39
   5 -10   1    0.71    0.45
  -5  10  -1    0.24    0.30
  -5  10  -1    0.46    0.34
   5  10   1    0.10    0.24
   6 -10   1    2.14    0.51
  -6 -10  -1    2.34    0.47
   6  10   1    2.94    0.33
  -6  10  -1    2.63    0.46
  -6  10  -1    2.80    0.42
  -7 -10  -1    0.49    0.41
  -7  10  -1    0.90    0.36
  -7  10  -1    0.83    0.39
  -8 -10  -1    1.83    0.46
  -8  10  -1    1.93    0.43
  -8  10  -1    1.35    0.43
  -9 -10  -1   -0.19    0.39
  -9  10  -1   -0.08    0.38
  -9  10  -1    0.80    0.44
   7 -11  -1    2.30    0.56
  -7 -11   1    2.70    0.54
  -7  11   1    2.77    0.48
  -6 -11   1    0.62    0.46
   6 -11  -1    0.15    0.48
  -6  11   1   -0.01    0.37
  -5 -11   1    1.41    0.51
   5 -11  -1    1.87    0.54
  -5  11   1    0.75    0.38
  -4 -11   1    1.56    0.49
   4 -11  -1    1.44    0.52
  -4  11   1    1.24    0.39
   4  11  -1    1.48    0.18
   3 -11  -1    1.22    0.50
  -3 -11   1    1.53    0.51
  -3  11   1    1.93    0.38
   3  11  -1    1.75    0.27
   2 -11  -1    3.25    0.56
  -2 -11   1    2.59    0.53
   2  11  -1    2.66    0.34
  -2  11   1    2.07    0.38
  -1 -11   1    2.32    0.53
   1 -11  -1    1.21    0.50
  -1  11   1    1.74    0.33
   1  11  -1    1.86    0.34
   0 -11   1    0.29    0.43
   0 -11  -1    0.22    0.46
   0  11  -1    0.30    0.31
   0  11   1    0.48    0.27
   1 -11   1    5.38    0.67
  -1 -11  -1    5.77    0.65
  -1  11  -1    5.38    0.49
   1  11   1    5.51    0.40
  -2 -11  -1    0.08    0.44
   2 -11   1    0.80    0.47
   2  11   1    0.49    0.19
  -2  11  -1    0.52    0.34
   3 -11   1    1.70    0.53
  -3 -11  -1    2.27    0.52
  -3  11  -1    1.65    0.39
   4 -11   1    0.43    0.48
  -4 -11  -1    0.99    0.43
  -4  11  -1    1.84    0.42
   5 -11   1    0.89    0.51
  -5 -11  -1    1.01    0.46
  -5  11  -1    0.32    0.36
  -6 -11  -1    0.87    0.46
  -6  11  -1   -0.40    0.37
  18   0  -2    0.11    0.34
 -18   0   2    1.67    0.47
 -18   0   2   -0.02    0.45
 -17   0   2   -0.30    0.43
  17   0  -2   -0.39    0.32
 -17   0   2    0.07    0.38
 -16   0   2    2.05    0.43
 -16   0   2    1.85    0.46
  16   0  -2    1.20    0.35
 -15   0   2    0.54    0.37
 -15   0   2   -0.22    0.37
 -15   0   2    0.29    0.33
  15   0  -2   -0.14    0.29
 -14   0   2    0.13    0.35
  14   0  -2   -0.05    0.29
 -14   0   2   -0.57    0.30
  13   0  -2   -0.06    0.28
 -13   0   2   -0.47    0.28
 -13   0   2   -0.17    0.33
  12   0  -2    4.65    0.40
  12   0  -2    5.06    0.44
 -12   0   2    5.02    0.46
 -12   0   2    4.24    0.42
 -12   0   2    5.23    0.50
 -11   0   2    0.28    0.31
 -11   0   2    0.00    0.28
 -11   0   2    0.05    0.28
  11   0  -2    0.12    0.23
  11   0  -2    0.18    0.27
 -10   0   2   15.46    0.69
  10   0  -2   17.00    0.68
  10   0  -2   16.42    0.66
  10   0  -2   15.44    0.64
 -10   0   2   18.04    0.70
 -10   0   2   15.83    0.68
 -10   0   2   16.01    0.75
   9   0  -2    0.05    0.05
   9   0  -2   -0.24    0.19
  -9   0   2    0.26    0.24
  -9   0   2    0.20    0.23
  -9   0   2   -0.17    0.21
  -9   0   2   -0.13    0.19
   8   0  -2   27.30    0.86
  -8   0   2   27.64    0.94
  -8   0   2   26.61    0.88
  -8   0   2   26.61    0.86
  -8   0   2   28.41    0.86
  -7   0   2    0.03    0.19
  -7   0   2   -0.06    0.15
  -7   0   2   -0.05    0.16
   7   0  -2   -0.03    0.15
  -7   0   2    0.03    0.17
   7   0  -2    0.33    0.15
   7   0  -2   -0.07    0.14
   7   0  -2   -0.27    0.14
  -6   0   2   12.92    0.52
   6   0  -2   12.63    0.47
  -6   0   2   12.02    0.46
   6   0  -2   11.34    0.45
  -6   0   2   13.20    0.47
   6   0  -2   12.43    0.43
  -6   0   2   12.54    0.48
   6   0  -2   12.76    0.48
  -6   0   2   12.62    0.46
  -5   0   2    0.14    0.14
  -5   0   2    0.04    0.13
  -5   0   2    0.20    0.14
   5   0  -2    0.05    0.13
  -5   0   2    0.04    0.14
   5   0  -2   -0.06    0.12
  -5   0   2    0.12    0.16
   5   0  -2    0.27    0.13
   4   0  -2   14.57    0.47
  -4   0   2   13.78    0.48
  -4   0   2   13.91    0.48
  -4   0   2   14.33    0.48
  -4   0   2   15.04    0.51
   4   0  -2   14.14    0.46
  -4   0   2   14.46    0.47
   3   0  -2    0.04    0.12
   3   0  -2    0.10    0.12
  -3   0   2    0.12    0.12
   3   0  -2   -0.12    0.13
  -3   0   2    0.05    0.12
  -3   0   2   -0.08    0.12
  -3   0   2    0.05    0.14
  -3   0   2   -0.04    0.12
   3   0  -2    0.13    0.12
   3   0  -2   -0.17    0.09
   2   0  -2   51.82    1.32
  -2   0   2   52.03    1.41
   2   0  -2   52.30    1.41
  -2   0   2   52.06    1.34
  -2   0   2   50.55    1.32
  -2   0   2   53.91    1.32
   2   0  -2   52.08    1.35
   2   0  -2   52.12    1.30
  -2   0   2   53.24    1.30
   2   0  -2   54.08    1.32
   1   0  -2   -0.07    0.04
  -1   0   2   -0.04    0.04
   1   0  -2   -0.07    0.04
   1   0  -2    0.03    0.04
  -1   0   2   -0.11    0.02
  -1   0   2   -0.12    0.02
   1   0  -2   -0.06    0.02
  -1   0   2    0.01    0.03
  -1   0  -2   -0.69    0.05
  -2   0  -2  150.76    3.80
   2   0   2  148.14    3.98
   2   0   2  150.91    3.98
  -2   0  -2  154.29    3.90
   2   0   2  157.50    3.80
  -2   0  -2  156.11    3.99
  -2   0  -2  155.27    3.73
  -2   0  -2  152.96    3.99
   2   0   2  154.94    3.79
  -3   0  -2   -0.32    0.16
   3   0   2    0.12    0.10
   3   0   2    0.11    0.11
   3   0   2   -0.05    0.10
  -3   0  -2   -0.07    0.12
  -3   0  -2    0.09    0.10
  -3   0  -2    0.00    0.13
  -3   0  -2   -0.07    0.12
  -4   0  -2    6.41    0.30
   4   0   2    6.70    0.28
   4   0   2    7.05    0.27
  -4   0  -2    6.89    0.26
   4   0   2    6.40    0.27
  -4   0  -2    6.98    0.31
  -5   0  -2   -0.03    0.13
  -5   0  -2    0.00    0.12
   5   0   2   -0.09    0.10
  -5   0  -2    0.20    0.13
   5   0   2   -0.04    0.12
   5   0   2   -0.01    0.10
   6   0   2  119.13    3.02
   6   0   2  118.08    3.15
  -6   0  -2  120.82    3.20
   6   0   2  119.53    3.02
  -6   0  -2  115.28    3.19
  -6   0  -2  119.31    2.98
  -7   0  -2   -0.33    0.17
  -7   0  -2   -0.17    0.15
   7   0   2    0.09    0.15
   7   0   2    0.14    0.15
  -7   0  -2   -0.10    0.16
   7   0   2   -0.24    0.12
  -7   0  -2   -0.25    0.15
  -8   0  -2   19.39    0.73
   8   0   2   19.60    0.65
  -8   0  -2   18.59    0.65
   8   0   2   18.25    0.64
  -8   0  -2   19.49    0.65
  -9   0  -2    0.08    0.27
   9   0   2    0.30    0.18
   9   0   2    0.01    0.21
  -9   0  -2   -0.11    0.21
  -9   0  -2   -0.24    0.24
  -9   0  -2   -0.23    0.22
 -10   0  -2    0.86    0.26
  10   0   2    1.13    0.24
  10   0   2    0.94    0.26
 -10   0  -2    0.67    0.30
 -10   0  -2    0.74    0.30
 -10   0  -2    0.88    0.28
 -11   0  -2   -0.11    0.30
 -11   0  -2   -0.62    0.27
  11   0   2   -0.05    0.22
  11   0   2    0.04    0.24
 -11   0  -2    0.53    0.30
  12   0   2    3.25    0.32
 -12   0  -2    3.09    0.41
 -12   0  -2    2.83    0.43
  12   0   2    2.93    0.32
 -12   0  -2    3.18    0.38
  13   0   2   -0.15    0.21
 -13   0  -2    0.52    0.30
 -13   0  -2   -0.24    0.32
 -13   0  -2   -0.19    0.29
  13   0   2    0.21    0.26
  14   0   2   13.82    0.65
 -14   0  -2   14.74    0.73
  14   0   2   14.91    0.64
 -14   0  -2   12.68    0.79
 -14   0  -2   15.00    0.81
  15   0   2   -0.07    0.27
 -15   0  -2    0.10    0.37
 -15   0  -2    0.07    0.35
  15   0   2    0.13    0.24
 -16   0  -2   -0.12    0.39
  16   0   2   -0.55    0.27
 -16   0  -2    0.00    0.36
 -17   0  -2    0.18    0.40
 -17   0  -2   -0.22    0.42
  17   0   2   -0.23    0.28
 -18  -1   2    0.20    0.47
  18  -1  -2   -0.07    0.36
 -18  -1   2    0.30    0.44
 -18   1   2   -0.56    0.46
  18   1  -2    0.13    0.33
 -18   1   2   -0.62    0.38
  17  -1  -2    0.03    0.35
 -17  -1   2    0.96    0.44
 -17  -1   2   -0.54    0.38
 -17   1   2    0.41    0.43
 -17   1   2    0.55    0.45
  17   1  -2   -0.16    0.30
 -16  -1   2   -0.43    0.34
 -16  -1   2    0.26    0.38
  16  -1  -2    0.18    0.33
  16   1  -2    0.27    0.29
 -16   1   2   -0.19    0.38
 -16   1   2    0.11    0.35
 -15  -1   2    0.01    0.34
  15  -1  -2   -0.21    0.31
 -15  -1   2   -0.10    0.33
 -15   1   2    0.19    0.31
  15   1  -2    0.09    0.28
 -15   1   2   -0.15    0.33
 -15   1   2    0.23    0.40
 -14  -1   2    0.36    0.37
  14  -1  -2    0.88    0.34
 -14  -1   2    0.59    0.34
 -14   1   2    0.57    0.33
 -14   1   2    0.77    0.39
  14   1  -2    0.42    0.29
 -14   1   2    0.89    0.37
  13  -1  -2    1.02    0.32
 -13  -1   2    0.87    0.35
 -13  -1   2    0.17    0.30
  13   1  -2    0.67    0.26
 -13   1   2    0.54    0.32
  13   1  -2    0.42    0.27
 -13   1   2    0.61    0.33
 -13   1   2    0.83    0.37
 -12  -1   2   12.61    0.63
 -12  -1   2   12.10    0.69
  12  -1  -2   13.19    0.66
 -12   1   2   11.91    0.64
  12   1  -2   12.86    0.62
 -12   1   2   11.65    0.68
  12   1  -2   12.96    0.61
 -12   1   2   13.23    0.73
 -12   1   2   11.64    0.66
  11  -1  -2   -0.09    0.23
  11  -1  -2    0.22    0.29
 -11  -1   2    0.02    0.28
 -11  -1   2   -0.14    0.32
 -11  -1   2    0.24    0.26
  11   1  -2    0.03    0.24
 -11   1   2    0.66    0.34
 -11   1   2    0.47    0.30
 -11   1   2   -0.23    0.29
 -10  -1   2    1.51    0.28
 -10  -1   2    1.55    0.33
  10  -1  -2    1.49    0.32
 -10  -1   2    1.12    0.28
  10  -1  -2    1.10    0.27
  10  -1  -2    1.57    0.28
  10   1  -2    1.43    0.23
  10   1  -2    1.69    0.26
 -10   1   2    1.01    0.30
 -10   1   2    1.13    0.30
 -10   1   2    1.37    0.34
 -10   1   2    1.59    0.29
  -9  -1   2    8.05    0.44
   9  -1  -2    7.82    0.48
  -9  -1   2    7.74    0.44
   9  -1  -2    7.80    0.48
  -9  -1   2    8.01    0.50
   9  -1  -2    8.23    0.46
  -9   1   2    7.32    0.48
   9   1  -2    7.61    0.42
  -9   1   2    7.48    0.53
  -9   1   2    7.43    0.47
   9   1  -2    7.72    0.41
  -9   1   2    7.62    0.46
  -8  -1   2    0.04    0.19
   8  -1  -2   -0.08    0.19
   8  -1  -2   -0.12    0.18
   8  -1  -2    0.11    0.17
  -8  -1   2    0.07    0.19
  -8  -1   2   -0.13    0.17
  -8  -1   2    0.12    0.20
  -8   1   2    0.21    0.21
   8   1  -2    0.12    0.15
   8   1  -2   -0.10    0.15
  -8   1   2    0.24    0.22
  -8   1   2   -0.02    0.18
  -8   1   2    0.08    0.21
   8   1  -2    0.06    0.15
  -7  -1   2    4.21    0.28
   7  -1  -2    4.04    0.31
  -7  -1   2    3.94    0.29
  -7  -1   2    4.66    0.29
   7  -1  -2    4.06    0.30
  -7  -1   2    4.21    0.33
  -7  -1   2    4.43    0.30
  -7   1   2    4.00    0.30
   7   1  -2    4.05    0.28
  -7   1   2    4.23    0.31
   7   1  -2    4.20    0.28
  -7   1   2    3.87    0.32
  -7   1   2    3.61    0.30
  -6  -1   2    1.71    0.20
   6  -1  -2    1.75    0.19
   6  -1  -2    1.83    0.21
  -6  -1   2    1.18    0.18
   6  -1  -2    1.53    0.19
  -6  -1   2    1.54    0.18
  -6  -1   2    1.39    0.19
  -6  -1   2    1.78    0.21
   6   1  -2    1.43    0.18
  -6   1   2    1.51    0.19
  -6   1   2    1.74    0.23
   6   1  -2    0.95    0.11
  -6   1   2    1.44    0.20
  -6   1   2    1.13    0.20
  -5  -1   2    2.05    0.19
  -5  -1   2    2.16    0.19
   5  -1  -2    1.92    0.18
  -5  -1   2    1.90    0.18
  -5  -1   2    2.35    0.20
   5  -1  -2    1.94    0.21
   5  -1  -2    2.05    0.19
  -5  -1   2    1.97    0.21
   5   1  -2    1.92    0.18
  -5   1   2    1.99    0.21
  -5   1   2    1.96    0.20
  -5   1   2    1.73    0.20
   5   1  -2    1.99    0.17
  -5   1   2    2.11    0.20
  -5   1   2    1.93    0.20
  -4  -1   2   22.26    0.65
   4  -1  -2   21.49    0.66
  -4  -1   2   23.09    0.65
   4  -1  -2   21.64    0.66
  -4  -1   2   23.01    0.71
   4  -1  -2   21.56    0.72
  -4  -1   2   22.97    0.65
   4  -1  -2   22.40    0.69
  -4  -1   2   22.09    0.67
   4   1  -2   22.76    0.63
  -4   1   2   21.47    0.65
  -4   1   2   22.38    0.73
   4   1  -2   23.15    0.66
  -4   1   2   22.00    0.69
  -4   1   2   22.27    0.66
  -4   1   2   21.80    0.67
  -3  -1   2   12.97    0.45
   3  -1  -2   14.06    0.46
   3  -1  -2   13.82    0.47
  -3  -1   2   13.50    0.49
  -3  -1   2   14.33    0.45
  -3  -1   2   14.46    0.45
   3  -1  -2   13.18    0.46
  -3  -1   2   13.69    0.45
   3  -1  -2   13.68    0.51
   3   1  -2   14.27    0.44
  -3   1   2   13.78    0.46
  -3   1   2   13.85    0.46
   3   1  -2   14.12    0.45
  -3   1   2   14.29    0.47
  -3   1   2   13.97    0.51
   3   1  -2   13.57    0.44
  -3   1   2   13.02    0.46
  -2  -1   2   12.43    0.40
  -2  -1   2   11.99    0.37
  -2  -1   2   12.13    0.37
   2  -1  -2   12.02    0.37
   2  -1  -2   12.02    0.37
  -2  -1   2   11.96    0.36
   2  -1  -2   11.72    0.40
   2  -1  -2   11.61    0.38
   2  -1  -2   11.74    0.36
  -2   1   2   12.09    0.36
   2   1  -2   11.69    0.40
  -2   1   2   11.94    0.37
  -2   1   2   12.32    0.39
   2   1  -2   11.51    0.36
  -2   1   2   11.30    0.40
  -2   1   2   11.68    0.37
   1  -1  -2    2.27    0.12
  -1  -1   2    2.11    0.13
  -1  -1   2    2.16    0.14
   1  -1  -2    2.30    0.15
  -1  -1   2    2.27    0.12
   1  -1  -2    2.36    0.12
   1  -1  -2    2.55    0.13
  -1  -1   2    2.49    0.16
  -1   1   2    1.66    0.11
   1   1  -2    2.09    0.12
   1   1  -2    2.07    0.15
   1   1  -2    2.48    0.16
  -1   1   2    2.16    0.12
   1   1  -2    2.49    0.15
  -1   1   2    2.39    0.12
  -1   1   2    2.40    0.09
  -1   1   2    2.34    0.12
   0  -1   2    0.12    0.06
   0  -1   2    0.17    0.07
   0  -1  -2   -0.01    0.03
   0  -1   2    0.11    0.06
   0  -1  -2    0.12    0.05
   0  -1   2    0.02    0.07
   0  -1   2    0.08    0.06
   0  -1  -2    0.08    0.04
   0   1   2    0.09    0.04
   0   1  -2    0.09    0.07
   0   1  -2    0.12    0.07
   0   1  -2   -0.05    0.05
   0   1  -2    0.13    0.07
   0   1   2    0.09    0.03
   1  -1   2    3.51    0.19
   1  -1   2    3.15    0.16
   1  -1   2    3.26    0.19
   1  -1   2    3.08    0.19
   1  -1   2    3.26    0.18
  -1   1  -2    3.38    0.16
  -1   1  -2    3.52    0.20
  -1   1  -2    3.38    0.19
  -1   1  -2    3.60    0.19
  -1   1  -2    3.30    0.19
   2  -1   2  392.05    9.59
   2  -1   2  382.11    9.37
   2  -1   2  392.81    9.58
   2  -1   2  339.94   10.07
   2  -1   2  390.34    9.70
  -2   1  -2  385.62   10.01
  -2   1  -2  397.33    9.70
  -2   1  -2  391.01    9.49
  -2   1  -2  390.65   10.01
  -2   1  -2  396.17    9.53
   3  -1   2   65.94    1.62
   3  -1   2   65.51    1.67
  -3  -1  -2   62.78    1.68
   3  -1   2   62.95    1.72
  -3  -1  -2   63.82    1.68
   3  -1   2   64.09    1.67
  -3   1  -2   62.71    1.67
  -3   1  -2   64.98    1.73
  -3   1  -2   63.45    1.76
   3   1   2   63.53    1.59
  -3   1  -2   64.51    1.76
  -3   1  -2   65.33    1.63
   4  -1   2   12.33    0.46
  -4  -1  -2   12.59    0.40
   4  -1   2   11.76    0.39
   4  -1   2   12.55    0.44
  -4  -1  -2   13.16    0.41
  -4   1  -2   11.92    0.45
  -4   1  -2   12.32    0.48
   4   1   2   12.86    0.37
  -4   1  -2   13.83    0.49
   4   1   2   12.84    0.37
  -4   1  -2   12.29    0.42
  -4   1  -2   12.84    0.47
   5  -1   2    1.63    0.15
  -5  -1  -2    1.68    0.13
  -5  -1  -2    1.53    0.14
   5  -1   2    1.75    0.18
  -5  -1  -2    1.73    0.16
   5  -1   2    1.37    0.14
  -5  -1  -2    1.64    0.15
   5  -1   2    1.56    0.19
  -5   1  -2    1.50    0.20
  -5   1  -2    1.73    0.20
   5   1   2    1.35    0.13
  -5   1  -2    1.69    0.22
  -5   1  -2    1.58    0.18
  -5   1  -2    1.84    0.19
   5   1   2    1.70    0.13
   6  -1   2    0.55    0.18
  -6  -1  -2    0.42    0.16
   6  -1   2    0.55    0.13
  -6  -1  -2    0.86    0.14
  -6  -1  -2    0.72    0.14
   6  -1   2    0.70    0.16
   6  -1   2    0.74    0.17
   6   1   2    0.53    0.13
  -6   1  -2    0.54    0.18
   6   1   2    0.75    0.13
  -6   1  -2    0.65    0.18
  -6   1  -2    0.51    0.20
  -6   1  -2    0.68    0.21
  -6   1  -2    0.46    0.17
  -7  -1  -2    0.09    0.17
   7  -1   2   -0.07    0.18
   7  -1   2    0.00    0.16
   7  -1   2    0.42    0.17
  -7  -1  -2    0.16    0.16
  -7  -1  -2    0.11    0.15
   7  -1   2    0.06    0.13
  -7   1  -2    0.32    0.21
   7   1   2    0.14    0.13
   7   1   2    0.21    0.14
  -7   1  -2    0.19    0.17
  -7   1  -2    0.27    0.18
  -7   1  -2    0.10    0.20
  -7   1  -2    0.25    0.19
  -7   1  -2    0.18    0.17
  -8  -1  -2    5.33    0.34
   8  -1   2    6.87    0.39
   8  -1   2    5.66    0.36
   8  -1   2    4.82    0.35
  -8  -1  -2    5.91    0.39
   8  -1   2    6.17    0.29
  -8  -1  -2    5.87    0.34
  -8   1  -2    6.89    0.42
   8   1   2    5.89    0.32
  -8   1  -2    6.11    0.43
  -8   1  -2    5.55    0.39
  -8   1  -2    5.65    0.37
  -8   1  -2    5.10    0.42
   8   1   2    6.45    0.34
   9  -1   2    3.07    0.30
   9  -1   2    3.25    0.32
  -9  -1  -2    2.83    0.32
  -9  -1  -2    2.54    0.27
   9  -1   2    2.88    0.20
  -9  -1  -2    3.09    0.31
   9  -1   2    2.98    0.29
   9   1   2    3.37    0.27
   9   1   2    3.02    0.26
  -9   1  -2    3.02    0.33
  -9   1  -2    3.48    0.33
  -9   1  -2    3.30    0.37
  -9   1  -2    2.45    0.35
  -9   1  -2    3.08    0.35
 -10  -1  -2    0.39    0.27
  10  -1   2   -0.02    0.24
  10  -1   2    0.21    0.12
 -10  -1  -2    0.70    0.28
  10  -1   2    0.19    0.22
 -10   1  -2   -0.06    0.29
  10   1   2    0.29    0.21
 -10   1  -2    0.13    0.26
  10   1   2   -0.15    0.19
 -10   1  -2    0.62    0.28
 -10   1  -2    0.30    0.29
 -11  -1  -2    1.47    0.32
  11  -1   2    2.57    0.34
 -11  -1  -2    1.63    0.35
  11  -1   2    2.01    0.30
 -11   1  -2    2.29    0.39
 -11   1  -2    1.59    0.37
  11   1   2    1.83    0.25
 -11   1  -2    1.98    0.35
  11   1   2    1.85    0.27
  12  -1   2    0.42    0.23
 -12  -1  -2   -0.24    0.27
  12  -1   2    0.21    0.26
 -12  -1  -2    0.08    0.27
 -12   1  -2    0.00    0.30
  12   1   2    0.22    0.22
 -12   1  -2   -0.02    0.30
 -12   1  -2   -0.07    0.29
  12   1   2   -0.12    0.19
 -13  -1  -2    0.91    0.32
  13  -1   2    1.72    0.29
 -13  -1  -2    1.25    0.38
 -13  -1  -2    1.54    0.35
  13  -1   2    1.05    0.32
  13   1   2    1.02    0.24
 -13   1  -2    1.10    0.39
  13   1   2    1.16    0.26
 -13   1  -2    1.42    0.36
 -13   1  -2    1.43    0.40
  14  -1   2    5.27    0.46
 -14  -1  -2    5.74    0.55
 -14  -1  -2    4.57    0.54
 -14  -1  -2    5.26    0.48
 -14   1  -2    5.64    0.56
 -14   1  -2    5.90    0.54
  14   1   2    5.61    0.39
  14   1   2    5.08    0.39
 -14   1  -2    5.23    0.58
  15  -1   2    2.74    0.39
 -15  -1  -2    2.62    0.45
 -15  -1  -2    2.73    0.43
 -15   1  -2    3.02    0.45
 -15   1  -2    3.44    0.51
  15   1   2    2.63    0.32
  15   1   2    2.83    0.32
 -16  -1  -2    0.49    0.38
  16  -1   2    0.27    0.32
 -16  -1  -2   -0.21    0.36
 -16   1  -2    0.21    0.39
 -16   1  -2    0.68    0.44
  16   1   2    0.41    0.25
  16   1   2   -0.07    0.23
  17  -1   2   -0.08    0.32
 -17  -1  -2    0.23    0.41
 -17  -1  -2   -0.37    0.41
 -17   1  -2    0.64    0.46
  17   1   2   -0.53    0.21
  17   1   2   -0.06    0.25
 -17   1  -2    0.18    0.40
 -17  -2   2    2.19    0.48
 -17  -2   2    2.39    0.50
  17  -2  -2    1.98    0.45
 -17   2   2    2.39    0.57
  17   2  -2    2.21    0.38
 -17   2   2    1.18    0.44
 -16  -2   2   -0.30    0.33
 -16  -2   2    0.31    0.39
  16  -2  -2   -0.28    0.32
 -16   2   2    0.34    0.43
 -16   2   2    0.15    0.37
  16   2  -2    0.33    0.28
 -15  -2   2   -0.21    0.33
  15  -2  -2    0.35    0.35
 -15  -2   2    0.47    0.39
 -15   2   2    0.60    0.37
  15   2  -2    0.01    0.28
 -15   2   2   -0.07    0.38
 -15   2   2   -0.29    0.30
 -14  -2   2    2.93    0.43
  14  -2  -2    3.05    0.43
 -14  -2   2    3.37    0.48
 -14   2   2    2.61    0.43
  14   2  -2    3.08    0.35
 -14   2   2    3.30    0.51
 -14   2   2    3.65    0.48
  14   2  -2    3.12    0.38
 -13  -2   2    1.82    0.37
  13  -2  -2    1.86    0.37
 -13  -2   2    1.88    0.40
 -13   2   2    1.63    0.38
 -13   2   2    2.02    0.40
 -13   2   2    1.47    0.37
  13   2  -2    1.67    0.29
 -13   2   2    2.24    0.43
  13   2  -2    1.29    0.31
  12  -2  -2    0.29    0.31
 -12  -2   2    0.62    0.32
 -12  -2   2    0.77    0.31
 -12   2   2    0.79    0.33
 -12   2   2    0.22    0.31
  12   2  -2    0.52    0.23
 -12   2   2    0.21    0.31
 -12   2   2    0.53    0.32
  11  -2  -2    1.94    0.37
 -11  -2   2    2.01    0.36
 -11  -2   2    2.11    0.36
  11   2  -2    2.12    0.31
 -11   2   2    1.71    0.40
 -11   2   2    2.30    0.38
 -11   2   2    1.64    0.36
 -11   2   2    1.38    0.34
 -10  -2   2    1.12    0.31
 -10  -2   2    1.15    0.27
  10  -2  -2    0.86    0.27
 -10  -2   2    1.09    0.30
  10  -2  -2    1.39    0.32
  10  -2  -2    1.21    0.29
  10   2  -2    1.11    0.25
 -10   2   2    1.11    0.35
 -10   2   2    1.00    0.32
 -10   2   2    1.26    0.32
 -10   2   2    1.04    0.29
 -10   2   2    0.88    0.31
  -9  -2   2   11.14    0.53
   9  -2  -2   11.93    0.60
   9  -2  -2   11.13    0.53
  -9  -2   2   12.44    0.58
   9  -2  -2   12.08    0.59
  -9  -2   2   11.04    0.53
  -9   2   2   11.49    0.59
  -9   2   2   11.14    0.54
   9   2  -2   11.29    0.52
  -9   2   2   11.45    0.59
  -9   2   2   12.00    0.64
  -9   2   2   11.01    0.57
   9   2  -2   11.19    0.49
  -8  -2   2    2.39    0.26
  -8  -2   2    3.05    0.29
  -8  -2   2    2.55    0.30
   8  -2  -2    3.01    0.32
   8  -2  -2    2.03    0.30
   8   2  -2    2.83    0.26
   8   2  -2    2.50    0.21
  -8   2   2    2.84    0.31
  -8   2   2    2.09    0.28
  -8   2   2    2.86    0.30
  -8   2   2    2.84    0.31
  -8   2   2    2.69    0.31
   7  -2  -2    6.40    0.42
  -7  -2   2    6.66    0.36
  -7  -2   2    6.72    0.42
  -7  -2   2    6.83    0.36
   7  -2  -2    7.37    0.40
   7  -2  -2    5.58    0.36
  -7  -2   2    6.61    0.36
   7   2  -2    6.52    0.34
  -7   2   2    6.67    0.45
  -7   2   2    6.74    0.40
  -7   2   2    6.41    0.42
  -7   2   2    7.24    0.43
  -7   2   2    6.51    0.39
   7   2  -2    6.14    0.31
  -6  -2   2    4.33    0.30
  -6  -2   2    4.02    0.26
  -6  -2   2    4.37    0.31
   6  -2  -2    4.01    0.30
   6  -2  -2    4.28    0.32
  -6  -2   2    4.24    0.30
   6  -2  -2    4.40    0.31
  -6  -2   2    4.41    0.28
   6   2  -2    4.10    0.25
  -6   2   2    4.03    0.31
   6   2  -2    4.00    0.26
  -6   2   2    3.86    0.32
  -6   2   2    4.42    0.31
  -6   2   2    3.86    0.31
  -6   2   2    4.51    0.31
  -5  -2   2   26.91    0.76
   5  -2  -2   26.00    0.82
   5  -2  -2   24.82    0.85
   5  -2  -2   24.38    0.80
  -5  -2   2   26.94    0.75
  -5  -2   2   25.56    0.82
  -5  -2   2   26.92    0.78
  -5  -2   2   26.05    0.76
  -5   2   2   26.32    0.86
   5   2  -2   26.39    0.77
  -5   2   2   25.41    0.81
  -5   2   2   26.43    0.79
  -5   2   2   26.16    0.79
   5   2  -2   25.44    0.72
  -5   2   2   26.77    0.80
   4  -2  -2   36.63    1.05
  -4  -2   2   35.47    0.98
   4  -2  -2   35.54    1.01
   4  -2  -2   36.64    1.03
   4  -2  -2   35.75    1.09
  -4  -2   2   36.96    1.02
  -4  -2   2   36.04    1.07
   4   2  -2   34.81    1.00
  -4   2   2   36.90    1.01
   4   2  -2   36.94    0.96
  -4   2   2   36.61    1.01
  -4   2   2   37.52    1.04
  -4   2   2   37.11    1.03
  -4   2   2   35.10    1.09
   3  -2  -2   25.25    0.80
  -3  -2   2   24.42    0.70
   3  -2  -2   24.32    0.74
   3  -2  -2   25.15    0.76
   3  -2  -2   25.08    0.73
  -3  -2   2   23.97    0.73
  -3  -2   2   24.75    0.76
   3  -2  -2   24.60    0.73
   3  -2  -2   24.36    0.79
  -3  -2   2   25.45    0.78
  -3   2   2   24.96    0.73
  -3   2   2   24.58    0.75
  -3   2   2   26.51    0.73
   3   2  -2   25.20    0.73
  -3   2   2   26.04    0.73
  -3   2   2   24.73    0.79
   3   2  -2   25.49    0.69
   2  -2  -2   81.56    2.20
   2  -2  -2   82.50    2.20
  -2  -2   2   83.39    2.05
  -2  -2   2   78.45    2.09
   2  -2  -2   81.36    2.06
  -2  -2   2   79.05    2.19
   2  -2  -2   81.96    2.10
   2  -2  -2   82.69    2.09
  -2  -2   2   82.89    2.20
  -2   2   2   81.18    2.05
   2   2  -2   82.25    2.04
   2   2  -2   81.81    2.19
  -2   2   2   80.85    2.20
  -2   2   2   79.12    2.05
   2   2  -2   82.01    2.08
  -2   2   2   80.51    2.03
  -2   2   2   79.91    2.10
  -2   2   2   82.05    2.09
  -1  -2   2  150.19    3.70
   1  -2  -2  146.27    3.88
  -1  -2   2  146.26    3.90
   1  -2  -2  145.16    3.63
  -1  -2   2  145.02    3.89
  -1  -2   2  150.23    3.64
   1  -2  -2  142.41    3.88
   1  -2  -2  149.81    3.72
   1  -2  -2  146.54    3.70
  -1   2   2  147.91    3.69
  -1   2   2  151.94    3.62
  -1   2   2  149.49    3.62
   1   2  -2  148.84    3.89
   1   2  -2  146.58    3.64
  -1   2   2  143.80    3.57
   0  -2   2   20.17    0.65
   0  -2  -2   20.89    0.56
   0  -2  -2   19.98    0.59
   0  -2  -2   19.60    0.55
   0  -2   2   21.21    0.60
   0  -2  -2   20.58    0.62
   0  -2  -2   20.54    0.62
   0  -2   2   20.44    0.64
   0  -2   2   20.34    0.67
   0  -2   2   20.37    0.62
   0   2  -2   20.36    0.65
   0   2  -2   21.13    0.64
   0   2   2   21.00    0.55
   0   2   2   20.46    0.60
   0   2  -2   20.91    0.61
   0   2   2   20.70    0.53
   0   2  -2   20.56    0.66
   0   2   2   20.04    0.52
   1  -2   2   41.55    1.18
  -1  -2  -2   40.21    1.10
   1  -2   2   42.09    1.12
   1  -2   2   40.70    1.17
   1  -2   2   39.58    1.09
  -1  -2  -2   41.09    1.10
   1  -2   2   41.53    1.15
  -1   2  -2   40.31    1.17
  -1   2  -2   40.30    1.18
  -1   2  -2   39.18    1.12
   1   2   2   42.12    1.05
  -1   2  -2   41.48    1.09
  -1   2  -2   42.26    1.15
   2  -2   2   13.17    0.48
   2  -2   2   13.54    0.50
  -2  -2  -2   13.00    0.39
   2  -2   2   13.24    0.48
   2  -2   2   13.31    0.45
   2  -2   2   13.50    0.50
  -2   2  -2   13.13    0.48
  -2   2  -2   13.15    0.44
   2   2   2   13.34    0.35
  -2   2  -2   12.64    0.47
  -2   2  -2   12.47    0.49
  -2   2  -2   12.60    0.51
   3  -2   2  133.11    3.33
  -3  -2  -2  136.23    3.48
   3  -2   2  134.53    3.41
   3  -2   2  134.35    3.58
   3  -2   2  134.16    3.48
  -3   2  -2  129.10    3.58
  -3   2  -2  138.49    3.35
  -3   2  -2  132.86    3.41
  -3   2  -2  131.45    3.58
  -3   2  -2  135.24    3.48
   4  -2   2    5.35    0.30
   4  -2   2    4.97    0.25
   4  -2   2    6.27    0.32
  -4  -2  -2    5.66    0.24
   4  -2   2    5.62    0.34
   4  -2   2    5.65    0.33
   4   2   2    6.07    0.19
  -4   2  -2    5.16    0.35
  -4   2  -2    6.13    0.36
  -4   2  -2    5.61    0.30
  -4   2  -2    6.63    0.37
  -4   2  -2    5.81    0.31
   5  -2   2    1.52    0.22
   5  -2   2    1.96    0.19
   5  -2   2    1.87    0.22
   5  -2   2    1.94    0.24
  -5  -2  -2    1.58    0.16
   5  -2   2    2.23    0.21
   5   2   2    1.75    0.12
  -5   2  -2    1.58    0.23
  -5   2  -2    1.73    0.21
  -5   2  -2    1.45    0.22
   5   2   2    1.79    0.12
  -5   2  -2    1.93    0.21
  -5   2  -2    1.77    0.23
   6  -2   2    0.33    0.17
   6  -2   2    0.51    0.20
   6  -2   2    0.15    0.17
  -6  -2  -2    0.38    0.15
   6   2   2    0.44    0.11
  -6   2  -2    0.73    0.22
  -6   2  -2    0.36    0.19
   6   2   2    0.41    0.11
  -6   2  -2    0.38    0.22
  -6   2  -2    0.12    0.19
  -6   2  -2    0.31    0.19
   7  -2   2    1.54    0.23
  -7  -2  -2    1.37    0.17
  -7  -2  -2    1.46    0.21
   7  -2   2    1.43    0.23
   7  -2   2    1.60    0.26
  -7   2  -2    1.62    0.27
   7   2   2    1.36    0.15
  -7   2  -2    1.71    0.25
  -7   2  -2    1.41    0.24
  -7   2  -2    1.33    0.26
  -7   2  -2    1.20    0.25
   7   2   2    1.59    0.15
  -8  -2  -2    3.10    0.25
   8  -2   2    3.00    0.32
  -8  -2  -2    3.21    0.29
   8  -2   2    2.83    0.29
  -8  -2  -2    2.92    0.25
  -8   2  -2    2.61    0.33
  -8   2  -2    3.23    0.33
   8   2   2    3.13    0.21
  -8   2  -2    2.90    0.36
  -8   2  -2    3.43    0.33
  -8   2  -2    4.10    0.35
  -8   2  -2    2.50    0.34
   8   2   2    3.41    0.22
  -9  -2  -2    1.37    0.25
  -9  -2  -2    1.32    0.23
   9  -2   2    1.42    0.30
  -9  -2  -2    0.80    0.26
   9  -2   2    0.65    0.15
   9  -2   2    1.32    0.26
  -9   2  -2    1.30    0.30
   9   2   2    1.28    0.19
  -9   2  -2    0.87    0.27
  -9   2  -2    1.08    0.33
  -9   2  -2    1.03    0.32
  -9   2  -2    1.25    0.30
  -9   2  -2    1.48    0.30
   9   2   2    1.46    0.20
  10  -2   2    0.76    0.30
  10  -2   2    0.71    0.25
 -10  -2  -2    0.95    0.29
 -10  -2  -2    1.21    0.28
  10   2   2    0.76    0.20
 -10   2  -2    0.60    0.31
 -10   2  -2    1.20    0.35
 -10   2  -2    0.25    0.30
 -10   2  -2    0.99    0.31
  10   2   2    0.67    0.20
 -11  -2  -2    6.30    0.47
 -11  -2  -2    5.01    0.41
  11  -2   2    5.63    0.46
  11  -2   2    5.33    0.42
  11   2   2    5.49    0.34
 -11   2  -2    6.25    0.53
 -11   2  -2    5.42    0.48
 -11   2  -2    5.61    0.48
  11   2   2    4.82    0.33
 -11   2  -2    5.76    0.54
  12  -2   2    9.50    0.58
 -12  -2  -2   10.71    0.55
 -12  -2  -2    9.93    0.60
 -12   2  -2    9.48    0.58
  12   2   2    9.78    0.43
 -12   2  -2    9.62    0.66
  12   2   2    9.37    0.43
 -12   2  -2    9.50    0.64
 -13  -2  -2    2.22    0.40
 -13  -2  -2    2.33    0.36
  13  -2   2    1.79    0.36
  13   2   2    2.42    0.26
  13   2   2    2.59    0.26
 -13   2  -2    2.83    0.45
 -13   2  -2    1.51    0.39
 -13   2  -2    1.73    0.39
  14  -2   2    7.25    0.55
 -14  -2  -2    8.63    0.61
 -14  -2  -2    8.65    0.58
 -14   2  -2    7.39    0.60
  14   2   2    8.04    0.41
  14   2   2    7.63    0.40
 -14   2  -2    7.19    0.66
 -14   2  -2    7.92    0.67
 -15  -2  -2    0.71    0.37
 -15  -2  -2   -0.80    0.31
  15  -2   2   -0.10    0.30
 -15   2  -2    0.82    0.38
 -15   2  -2    0.84    0.41
  15   2   2   -0.08    0.19
  15   2   2    0.28    0.20
  16  -2   2   -0.04    0.32
 -16  -2  -2    0.24    0.40
 -16  -2  -2    0.19    0.37
 -16   2  -2   -0.03    0.37
  16   2   2   -0.19    0.19
  16   2   2   -0.10    0.19
 -16   2  -2    0.33    0.46
  17  -2   2   -0.42    0.34
 -17  -2  -2   -0.06    0.42
 -17  -2  -2   -0.24    0.38
  17   2   2   -0.10    0.16
 -17   2  -2   -0.25    0.45
 -17   2  -2    1.05    0.45
 -17  -3   2    0.28    0.42
  17  -3  -2   -0.17    0.39
 -17  -3   2    0.26    0.45
 -17   3   2    1.26    0.44
 -17   3   2   -0.81    0.43
  17   3  -2    0.14    0.28
 -16  -3   2   -0.19    0.36
  16  -3  -2   -0.16    0.34
 -16  -3   2    0.06    0.39
 -16   3   2   -0.02    0.37
  16   3  -2    0.24    0.27
 -16   3   2    0.13    0.41
  15  -3  -2    1.56    0.40
 -15  -3   2    2.60    0.47
 -15  -3   2    2.08    0.43
 -15   3   2    2.46    0.50
  15   3  -2    1.90    0.32
  15   3  -2    1.36    0.28
 -15   3   2    1.60    0.41
 -15   3   2    1.41    0.39
 -14  -3   2    0.98    0.36
  14  -3  -2    0.68    0.37
 -14  -3   2    1.21    0.41
 -14   3   2    1.38    0.39
  14   3  -2    0.95    0.27
  14   3  -2    0.78    0.27
 -14   3   2    0.87    0.38
 -14   3   2    0.82    0.42
 -13  -3   2    0.41    0.32
 -13  -3   2   -0.11    0.32
  13  -3  -2   -0.01    0.32
 -13   3   2    0.03    0.34
 -13   3   2    0.07    0.33
 -13   3   2   -0.56    0.33
  13   3  -2   -0.29    0.23
 -13   3   2   -0.17    0.31
  12  -3  -2    0.76    0.33
 -12  -3   2    0.42    0.32
 -12  -3   2    0.33    0.28
 -12   3   2    0.68    0.35
 -12   3   2    1.00    0.33
  12   3  -2    0.61    0.23
 -12   3   2    0.14    0.31
 -12   3   2    0.66    0.33
 -11  -3   2   26.45    1.01
 -11  -3   2   25.05    0.90
  11  -3  -2   25.78    1.01
 -11   3   2   25.79    0.99
 -11   3   2   25.56    0.96
  11   3  -2   26.96    0.88
 -11   3   2   25.65    1.08
 -11   3   2   25.19    1.00
  10  -3  -2   23.21    0.92
 -10  -3   2   23.71    0.91
  10  -3  -2   22.57    0.93
 -10  -3   2   22.90    0.84
 -10  -3   2   22.27    0.82
 -10   3   2   22.34    0.91
 -10   3   2   24.49    1.00
 -10   3   2   21.99    0.91
 -10   3   2   23.17    0.93
 -10   3   2   22.93    0.88
  10   3  -2   23.48    0.81
  -9  -3   2    3.62    0.40
   9  -3  -2    3.69    0.41
  -9  -3   2    3.94    0.36
   9  -3  -2    4.49    0.42
   9  -3  -2    4.44    0.39
  -9  -3   2    4.05    0.34
  -9   3   2    4.76    0.40
   9   3  -2    3.80    0.31
  -9   3   2    3.41    0.39
  -9   3   2    3.83    0.40
  -9   3   2    4.68    0.46
  -9   3   2    3.86    0.41
   8  -3  -2    1.63    0.27
  -8  -3   2    1.10    0.27
   8  -3  -2    1.43    0.30
   8  -3  -2    1.43    0.31
  -8  -3   2    1.62    0.26
  -8  -3   2    1.40    0.24
  -8   3   2    1.23    0.27
  -8   3   2    1.28    0.28
  -8   3   2    1.26    0.31
  -8   3   2    1.26    0.28
   8   3  -2    1.29    0.22
  -8   3   2    1.15    0.30
   8   3  -2    1.35    0.17
   7  -3  -2   17.76    0.69
  -7  -3   2   16.55    0.59
   7  -3  -2   17.07    0.71
  -7  -3   2   17.71    0.66
   7  -3  -2   17.33    0.68
  -7  -3   2   17.71    0.62
  -7   3   2   17.78    0.74
  -7   3   2   17.87    0.68
  -7   3   2   17.55    0.66
  -7   3   2   15.92    0.63
   7   3  -2   17.23    0.61
  -7   3   2   16.81    0.68
   7   3  -2   17.70    0.54
   6  -3  -2    5.97    0.37
  -6  -3   2    5.42    0.36
   6  -3  -2    6.20    0.41
  -6  -3   2    4.85    0.31
  -6  -3   2    4.96    0.31
   6  -3  -2    5.31    0.39
   6   3  -2    4.97    0.32
  -6   3   2    5.44    0.37
  -6   3   2    5.76    0.40
  -6   3   2    4.90    0.35
  -6   3   2    5.49    0.35
  -6   3   2    4.62    0.34
   6   3  -2    4.74    0.28
  -5  -3   2    4.41    0.29
  -5  -3   2    4.44    0.34
   5  -3  -2    4.39    0.35
   5  -3  -2    5.02    0.35
  -5  -3   2    5.14    0.33
   5   3  -2    4.12    0.28
   5   3  -2    4.79    0.21
  -5   3   2    5.59    0.38
  -5   3   2    4.93    0.36
  -5   3   2    4.50    0.32
   5   3  -2    4.73    0.27
  -5   3   2    4.33    0.30
  -5   3   2    4.47    0.30
  -4  -3   2   35.93    0.99
  -4  -3   2   35.86    1.08
  -4  -3   2   35.94    1.02
   4  -3  -2   35.43    1.06
   4  -3  -2   36.92    1.03
   4  -3  -2   34.75    1.10
  -4  -3   2   33.80    1.06
   4   3  -2   36.06    0.96
   4   3  -2   36.06    1.02
  -4   3   2   36.72    1.10
  -4   3   2   35.50    1.05
  -4   3   2   36.92    1.03
  -4   3   2   36.38    1.03
  -4   3   2   34.99    1.01
   4   3  -2   35.96    0.95
  -3  -3   2    7.75    0.34
  -3  -3   2    7.60    0.37
  -3  -3   2    7.37    0.38
   3  -3  -2    7.08    0.40
   3  -3  -2    7.52    0.40
   3  -3  -2    7.35    0.36
   3  -3  -2    7.52    0.35
   3  -3  -2    7.25    0.32
  -3  -3   2    7.24    0.35
  -3   3   2    7.72    0.33
  -3   3   2    7.86    0.40
  -3   3   2    7.32    0.36
   3   3  -2    7.99    0.30
   3   3  -2    7.36    0.34
  -3   3   2    7.44    0.34
  -3   3   2    7.97    0.38
   2  -3  -2    3.37    0.23
   2  -3  -2    3.66    0.27
   2  -3  -2    3.18    0.24
  -2  -3   2    3.60    0.25
  -2  -3   2    3.40    0.24
  -2  -3   2    3.71    0.27
   2  -3  -2    2.97    0.23
  -2  -3   2    3.45    0.22
   2  -3  -2    3.30    0.23
   2   3  -2    3.49    0.23
  -2   3   2    3.22    0.23
  -2   3   2    3.74    0.23
  -2   3   2    3.70    0.24
   2   3  -2    3.60    0.23
  -2   3   2    2.84    0.20
  -2   3   2    3.72    0.24
   2   3  -2    3.42    0.23
  -2   3   2    3.68    0.25
   1  -3  -2   -0.02    0.13
  -1  -3   2    0.09    0.13
   1  -3  -2    0.18    0.13
   1  -3  -2    0.00    0.14
  -1  -3   2    0.79    0.17
  -1  -3   2    0.21    0.13
   1  -3  -2    0.23    0.13
  -1  -3   2    0.07    0.16
   1  -3  -2    0.18    0.15
  -1   3   2   -0.02    0.10
  -1   3   2    0.17    0.11
  -1   3   2    0.10    0.11
  -1   3   2    0.05    0.13
   1   3  -2    0.11    0.14
  -1   3   2    0.28    0.12
   1   3  -2    0.04    0.06
   1   3  -2    0.22    0.13
   0  -3   2    0.39    0.17
   0  -3  -2    0.36    0.12
   0  -3  -2    0.00    0.13
   0  -3   2    0.36    0.15
   0  -3   2    0.16    0.15
   0  -3   2    0.03    0.13
   0  -3   2    0.55    0.16
   0  -3  -2    0.34    0.14
   0  -3  -2    0.16    0.14
   0   3  -2    0.24    0.14
   0   3   2    0.22    0.09
   0   3  -2    0.11    0.13
   0   3   2    0.39    0.13
   0   3   2    0.38    0.12
   0   3   2    0.11    0.11
   0   3  -2    0.35    0.14
   0   3   2    0.32    0.09
  -1  -3  -2    7.55    0.33
   1  -3   2    7.92    0.35
   1  -3   2    8.20    0.39
   1  -3   2    7.78    0.38
  -1  -3  -2    7.70    0.28
  -1  -3  -2    7.52    0.32
   1  -3   2    8.13    0.39
   1   3   2    7.58    0.29
  -1   3  -2    7.47    0.39
  -1   3  -2    8.05    0.36
   1   3   2    7.93    0.30
   1   3   2    7.65    0.25
  -1   3  -2    7.93    0.34
   2  -3   2    1.74    0.20
  -2  -3  -2    1.47    0.11
   2  -3   2    1.15    0.17
  -2  -3  -2    1.41    0.14
  -2  -3  -2    1.26    0.15
   2  -3   2    1.58    0.21
   2  -3   2    1.47    0.21
   2  -3   2    1.55    0.21
  -2   3  -2    1.27    0.19
  -2   3  -2    1.26    0.20
  -2   3  -2    0.99    0.20
  -2   3  -2    1.55    0.19
   2   3   2    1.41    0.13
   3  -3   2    8.65    0.42
   3  -3   2    8.58    0.40
  -3  -3  -2    8.19    0.32
   3  -3   2    7.69    0.38
  -3  -3  -2    8.00    0.25
  -3  -3  -2    8.47    0.33
   3  -3   2    8.86    0.44
  -3   3  -2    8.87    0.42
  -3   3  -2    8.57    0.42
   3   3   2    8.73    0.28
  -3   3  -2    8.80    0.37
   4  -3   2   60.11    1.65
   4  -3   2   58.18    1.67
   4  -3   2   59.07    1.72
  -4  -3  -2   60.46    1.61
   4  -3   2   59.81    1.64
  -4   3  -2   58.51    1.59
   4   3   2   60.38    1.50
  -4   3  -2   58.30    1.73
  -4   3  -2   58.18    1.67
   5  -3   2   50.58    1.52
   5  -3   2   52.02    1.45
  -5  -3  -2   49.82    1.41
  -5  -3  -2   49.43    1.27
   5  -3   2   50.10    1.48
  -5   3  -2   49.77    1.45
  -5   3  -2   52.68    1.42
  -5   3  -2   53.56    1.54
   5   3   2   51.60    1.29
  -5   3  -2   49.26    1.48
   6  -3   2    5.64    0.41
  -6  -3  -2    4.98    0.22
   6  -3   2    6.00    0.41
   6  -3   2    5.11    0.37
  -6  -3  -2    5.14    0.31
  -6   3  -2    4.84    0.35
  -6   3  -2    5.41    0.38
   6   3   2    4.86    0.22
  -6   3  -2    4.95    0.39
  -6   3  -2    5.83    0.42
  -7  -3  -2    2.06    0.18
   7  -3   2    2.28    0.30
   7  -3   2    2.13    0.27
  -7  -3  -2    2.02    0.24
   7  -3   2    2.50    0.32
   7   3   2    2.30    0.15
  -7   3  -2    2.07    0.29
  -7   3  -2    2.01    0.28
   7   3   2    2.20    0.15
  -7   3  -2    2.81    0.34
  -7   3  -2    1.75    0.30
  -8  -3  -2    9.59    0.41
   8  -3   2    9.67    0.54
   8  -3   2    9.35    0.53
   8  -3   2    9.52    0.55
  -8  -3  -2    9.02    0.38
  -8  -3  -2   10.81    0.49
  -8   3  -2   10.31    0.53
  -8   3  -2    9.59    0.56
   8   3   2    9.72    0.35
   8   3   2    8.85    0.34
  -8   3  -2    9.66    0.58
  -8   3  -2    8.90    0.54
  -8   3  -2    9.81    0.61
  -9  -3  -2    0.12    0.22
   9  -3   2   -0.18    0.29
   9  -3   2    0.20    0.23
  -9  -3  -2   -0.06    0.18
  -9  -3  -2   -0.15    0.24
   9  -3   2    0.46    0.27
  -9   3  -2    0.00    0.28
  -9   3  -2   -0.03    0.28
  -9   3  -2    0.06    0.29
  -9   3  -2    0.47    0.32
   9   3   2   -0.03    0.14
   9   3   2    0.00    0.14
  -9   3  -2    0.12    0.27
  10  -3   2    3.68    0.42
 -10  -3  -2    3.06    0.37
 -10  -3  -2    3.21    0.33
 -10   3  -2    3.80    0.43
 -10   3  -2    3.08    0.42
 -10   3  -2    3.86    0.47
  10   3   2    3.38    0.23
 -10   3  -2    3.19    0.41
  10   3   2    3.58    0.23
 -11  -3  -2    3.75    0.36
  11  -3   2    3.67    0.41
 -11  -3  -2    3.55    0.38
  11   3   2    3.56    0.25
 -11   3  -2    3.90    0.43
 -11   3  -2    3.67    0.46
 -11   3  -2    3.23    0.46
 -11   3  -2    3.14    0.41
  11   3   2    3.73    0.25
  12  -3   2    1.70    0.37
 -12  -3  -2    2.15    0.35
 -12  -3  -2    1.64    0.32
  12   3   2    1.99    0.19
  12   3   2    1.80    0.19
 -12   3  -2    1.84    0.39
 -12   3  -2    1.91    0.38
 -12   3  -2    2.40    0.45
 -13  -3  -2    0.28    0.33
 -13  -3  -2    0.31    0.30
  13  -3   2   -0.19    0.30
 -13   3  -2   -0.32    0.35
 -13   3  -2    0.16    0.34
  13   3   2    0.20    0.15
 -13   3  -2    0.19    0.34
 -14  -3  -2    0.40    0.35
  14  -3   2    0.18    0.31
 -14  -3  -2   -0.23    0.29
 -14   3  -2   -0.41    0.35
 -14   3  -2   -0.21    0.37
 -15  -3  -2   -0.09    0.36
 -15  -3  -2   -0.35    0.33
  15  -3   2   -0.32    0.33
 -15   3  -2   -0.04    0.39
 -15   3  -2   -0.05    0.35
 -16  -3  -2   -0.67    0.34
 -16  -3  -2   -0.42    0.39
  16  -3   2    0.65    0.39
 -16   3  -2    0.31    0.45
 -16   3  -2    0.30    0.43
  17  -4  -2    2.44    0.53
 -17  -4   2    2.46    0.51
 -17  -4   2    1.77    0.50
 -17   4   2    1.15    0.47
  17   4  -2    2.15    0.32
 -17   4   2    2.39    0.59
  17   4  -2    2.29    0.31
  16  -4  -2    0.33    0.39
 -16  -4   2   -0.34    0.39
 -16  -4   2   -0.02    0.37
  16   4  -2    0.14    0.25
 -16   4   2   -0.57    0.42
  16   4  -2    0.19    0.26
 -16   4   2   -0.22    0.39
 -15  -4   2    0.44    0.40
 -15  -4   2    1.03    0.39
  15  -4  -2    1.37    0.42
 -15   4   2    0.58    0.46
  15   4  -2    1.14    0.29
 -15   4   2    1.46    0.41
  15   4  -2    1.22    0.27
 -14  -4   2    0.44    0.35
  14  -4  -2    0.68    0.38
 -14  -4   2    0.78    0.36
 -14   4   2    0.28    0.41
  14   4  -2    0.30    0.25
 -14   4   2    0.73    0.37
 -14   4   2    0.02    0.33
  14   4  -2    0.79    0.24
 -13  -4   2    0.22    0.34
 -13  -4   2    0.46    0.33
  13  -4  -2    0.39    0.36
 -13   4   2    0.21    0.31
 -13   4   2   -0.06    0.37
 -13   4   2    0.21    0.33
  13   4  -2   -0.27    0.21
 -13   4   2    0.52    0.37
 -12  -4   2    0.44    0.31
 -12  -4   2   -0.15    0.29
  12  -4  -2    0.39    0.34
 -12   4   2   -0.40    0.29
 -12   4   2   -0.36    0.31
  12   4  -2   -0.12    0.20
 -12   4   2   -0.51    0.25
 -12   4   2    0.01    0.32
 -11  -4   2   -0.25    0.29
 -11  -4   2   -0.28    0.27
  11  -4  -2    0.28    0.32
 -11   4   2    0.07    0.26
 -11   4   2   -0.50    0.31
  11   4  -2    0.26    0.21
 -11   4   2   -0.10    0.28
 -11   4   2   -0.37    0.26
 -10  -4   2    6.84    0.53
 -10  -4   2    7.41    0.51
  10  -4  -2    8.08    0.60
  10  -4  -2    7.17    0.57
 -10   4   2    7.45    0.56
 -10   4   2    6.69    0.52
 -10   4   2    7.31    0.56
  10   4  -2    6.67    0.45
 -10   4   2    7.51    0.55
 -10   4   2    8.07    0.62
  -9  -4   2    4.04    0.40
   9  -4  -2    4.10    0.45
  -9  -4   2    4.01    0.39
   9  -4  -2    4.07    0.43
  -9   4   2    4.33    0.45
  -9   4   2    4.05    0.47
  -9   4   2    4.27    0.43
  -9   4   2    3.57    0.42
  -9   4   2    4.42    0.41
   9   4  -2    4.09    0.33
   8  -4  -2    1.61    0.29
  -8  -4   2    1.40    0.29
  -8  -4   2    1.31    0.29
   8  -4  -2    1.89    0.33
   8  -4  -2    1.60    0.34
  -8   4   2    1.39    0.33
   8   4  -2    1.28    0.23
  -8   4   2    1.67    0.31
  -8   4   2    1.41    0.33
   8   4  -2    1.51    0.17
  -8   4   2    1.03    0.29
  -8   4   2    1.30    0.31
  -7  -4   2    6.29    0.44
   7  -4  -2    7.70    0.52
  -7  -4   2    6.78    0.47
   7  -4  -2    6.76    0.49
  -7   4   2    6.84    0.48
  -7   4   2    7.13    0.45
  -7   4   2    8.07    0.47
  -7   4   2    6.43    0.48
   7   4  -2    6.90    0.40
   7   4  -2    5.84    0.31
  -7   4   2    6.68    0.46
   6  -4  -2    6.68    0.45
   6  -4  -2    5.91    0.45
  -6  -4   2    5.85    0.41
  -6  -4   2    6.67    0.41
  -6   4   2    6.37    0.45
  -6   4   2    6.63    0.43
   6   4  -2    6.69    0.31
  -6   4   2    6.20    0.39
  -6   4   2    6.16    0.41
   6   4  -2    6.94    0.38
  -6   4   2    6.58    0.46
  -5  -4   2   20.71    0.73
   5  -4  -2   18.86    0.76
   5  -4  -2   21.11    0.74
  -5  -4   2   19.52    0.72
   5  -4  -2   20.30    0.69
  -5  -4   2   19.52    0.66
  -5   4   2   20.82    0.78
  -5   4   2   21.82    0.74
  -5   4   2   20.16    0.70
   5   4  -2   20.11    0.57
  -5   4   2   20.89    0.69
   5   4  -2   19.81    0.61
   5   4  -2   20.30    0.68
  -5   4   2   20.47    0.72
   4  -4  -2   20.36    0.67
   4  -4  -2   20.97    0.72
  -4  -4   2   20.39    0.65
  -4  -4   2   19.51    0.72
   4  -4  -2   19.99    0.75
  -4  -4   2   20.18    0.68
  -4  -4   2   20.71    0.72
   4   4  -2   19.69    0.61
  -4   4   2   21.98    0.68
  -4   4   2   19.45    0.70
   4   4  -2   18.43    0.65
  -4   4   2   19.76    0.69
   4   4  -2   20.22    0.59
  -4   4   2   19.96    0.67
  -4   4   2   20.05    0.76
  -3  -4   2   55.80    1.60
   3  -4  -2   55.91    1.51
  -3  -4   2   52.91    1.51
   3  -4  -2   56.18    1.55
   3  -4  -2   54.67    1.62
  -3  -4   2   53.69    1.47
  -3  -4   2   53.11    1.58
  -3   4   2   55.69    1.54
  -3   4   2   54.81    1.48
  -3   4   2   55.35    1.61
   3   4  -2   54.60    1.43
  -3   4   2   55.21    1.51
  -3   4   2   55.61    1.48
   3   4  -2   55.09    1.50
  -2  -4   2   18.45    0.67
   2  -4  -2   19.70    0.69
   2  -4  -2   17.76    0.67
  -2  -4   2   18.27    0.64
   2  -4  -2   18.75    0.64
  -2  -4   2   19.30    0.68
  -2  -4   2   17.78    0.60
   2  -4  -2   19.49    0.61
  -2   4   2   16.67    0.66
  -2   4   2   17.79    0.62
   2   4  -2   18.26    0.64
   2   4  -2   19.38    0.63
   2   4  -2   19.50    0.58
  -2   4   2   19.08    0.61
  -2   4   2   18.15    0.59
   1  -4  -2    3.84    0.28
  -1  -4   2    3.74    0.29
   1  -4  -2    4.30    0.32
   1  -4  -2    4.01    0.27
  -1  -4   2    3.62    0.26
   1  -4  -2    3.95    0.28
  -1  -4   2    4.41    0.30
  -1  -4   2    3.71    0.27
   1  -4  -2    4.16    0.30
   1   4  -2    4.35    0.29
  -1   4   2    4.00    0.24
   1   4  -2    3.97    0.28
   1   4  -2    4.30    0.27
  -1   4   2    4.02    0.25
  -1   4   2    4.03    0.29
  -1   4   2    4.17    0.28
   0  -4  -2   -0.08    0.14
   0  -4   2   -0.23    0.15
   0  -4   2    0.00    0.16
   0  -4   2    0.32    0.18
   0  -4  -2    0.04    0.15
   0  -4  -2    0.15    0.13
   0  -4   2   -0.02    0.18
   0  -4  -2    0.13    0.17
   0   4   2   -0.01    0.12
   0   4  -2   -0.11    0.14
   0   4  -2    0.07    0.06
   0   4   2    0.14    0.10
   0   4   2   -0.02    0.13
   0   4   2    0.04    0.12
   0   4   2    0.05    0.10
   0   4  -2    0.02    0.15
   1  -4   2   13.00    0.54
   1  -4   2   13.38    0.55
   1  -4   2   13.14    0.52
  -1  -4  -2   13.51    0.49
  -1  -4  -2   12.92    0.49
  -1  -4  -2   12.78    0.43
   1   4   2   12.57    0.41
  -1   4  -2   13.49    0.53
  -1   4  -2   13.56    0.49
  -1   4  -2   12.66    0.53
   1   4   2   12.98    0.47
   1   4   2   12.85    0.45
  -2  -4  -2   18.34    0.61
   2  -4   2   19.20    0.71
  -2  -4  -2   17.81    0.61
   2  -4   2   18.21    0.67
   2  -4   2   18.01    0.66
  -2  -4  -2   18.01    0.55
  -2   4  -2   17.43    0.67
  -2   4  -2   16.77    0.62
  -2   4  -2   18.82    0.67
   2   4   2   18.95    0.57
  -2   4  -2   18.29    0.66
   2   4   2   18.26    0.47
  -3  -4  -2   44.25    1.20
   3  -4   2   46.14    1.35
  -3  -4  -2   46.11    1.32
   3  -4   2   45.82    1.40
  -3  -4  -2   45.67    1.31
   3  -4   2   47.60    1.37
  -3   4  -2   46.38    1.30
  -3   4  -2   45.95    1.40
  -3   4  -2   45.78    1.36
   3   4   2   47.44    1.23
   4  -4   2   46.67    1.45
   4  -4   2   46.57    1.40
  -4  -4  -2   48.78    1.34
   4  -4   2   48.23    1.39
  -4  -4  -2   46.69    1.33
   4  -4   2   46.54    1.37
  -4  -4  -2   44.42    1.21
  -4   4  -2   45.46    1.39
  -4   4  -2   47.91    1.46
  -4   4  -2   46.75    1.34
   4   4   2   49.08    1.24
   5  -4   2    0.36    0.24
  -5  -4  -2    0.57    0.15
   5  -4   2    0.23    0.20
  -5  -4  -2    0.57    0.13
   5  -4   2    0.51    0.24
   5  -4   2    0.54    0.20
  -5  -4  -2    0.67    0.18
  -5   4  -2    0.38    0.24
  -5   4  -2    0.54    0.24
   5   4   2    0.44    0.12
  -5   4  -2    0.59    0.22
  -6  -4  -2   12.15    0.49
   6  -4   2   11.01    0.58
   6  -4   2   11.83    0.61
  -6  -4  -2   11.37    0.41
   6  -4   2   12.43    0.58
   6  -4   2   11.89    0.61
   6   4   2   11.97    0.38
  -6   4  -2   12.08    0.58
  -6   4  -2   12.34    0.62
  -6   4  -2   12.75    0.56
  -6   4  -2   11.34    0.59
   7  -4   2   -0.10    0.26
  -7  -4  -2    0.04    0.15
   7  -4   2   -0.13    0.24
   7  -4   2    0.08    0.22
  -7  -4  -2    0.17    0.22
  -7   4  -2    0.45    0.30
  -7   4  -2    0.24    0.26
  -7   4  -2    0.38    0.28
   7   4   2    0.24    0.11
  -7   4  -2    0.05    0.26
   8  -4   2    1.40    0.32
  -8  -4  -2    1.43    0.20
  -8  -4  -2    1.19    0.27
   8  -4   2    1.15    0.31
  -8   4  -2    1.11    0.32
  -8   4  -2    1.57    0.33
  -8   4  -2    1.89    0.38
  -8   4  -2    1.13    0.31
  -8   4  -2    0.86    0.30
   9  -4   2    1.97    0.36
   9  -4   2    1.47    0.36
  -9  -4  -2    1.51    0.30
  -9  -4  -2    1.40    0.27
  -9   4  -2    0.87    0.38
  -9   4  -2    0.98    0.34
  -9   4  -2    1.75    0.36
  -9   4  -2    1.35    0.36
 -10  -4  -2    1.79    0.33
  10  -4   2    2.40    0.39
 -10  -4  -2    1.82    0.29
 -10   4  -2    2.73    0.38
 -10   4  -2    2.38    0.43
 -10   4  -2    2.16    0.39
 -10   4  -2    2.57    0.40
 -11  -4  -2   14.81    0.68
  11  -4   2   14.06    0.74
 -11  -4  -2   13.82    0.61
 -11   4  -2   13.16    0.77
 -11   4  -2   14.02    0.71
 -11   4  -2   15.68    0.78
 -11   4  -2   16.26    0.84
 -12  -4  -2    0.02    0.27
  12  -4   2    0.01    0.32
 -12  -4  -2    0.43    0.30
 -12   4  -2   -0.55    0.34
 -12   4  -2   -0.03    0.33
 -12   4  -2   -0.21    0.32
 -13  -4  -2    0.73    0.31
 -13  -4  -2    0.60    0.33
  13  -4   2    0.61    0.35
 -13   4  -2    0.98    0.36
 -13   4  -2    0.64    0.41
 -13   4  -2    1.25    0.39
 -14  -4  -2   -0.46    0.32
  14  -4   2    0.83    0.36
 -14  -4  -2    0.48    0.32
 -14   4  -2    0.48    0.41
 -14   4  -2    0.27    0.35
 -15  -4  -2    1.13    0.41
  15  -4   2    0.69    0.40
 -15  -4  -2    0.59    0.36
 -15   4  -2   -0.29    0.44
 -15   4  -2    0.97    0.42
  16  -4   2   -0.82    0.37
 -16  -4  -2   -0.30    0.41
 -16   4  -2    0.10    0.41
 -16   4  -2    0.05    0.45
 -16  -5   2    0.33    0.42
 -16  -5   2    0.42    0.41
  16  -5  -2    0.85    0.43
 -16   5   2   -0.06    0.45
 -16   5   2   -0.02    0.38
  16   5  -2    0.17    0.22
  16   5  -2    0.36    0.23
  15  -5  -2    2.48    0.51
 -15  -5   2    2.20    0.45
 -15  -5   2    2.60    0.46
  15   5  -2    2.70    0.31
 -15   5   2    2.24    0.47
 -15   5   2    3.61    0.58
  15   5  -2    3.04    0.32
 -14  -5   2    1.24    0.40
  14  -5  -2    0.84    0.40
 -14  -5   2    0.82    0.37
  14   5  -2    0.80    0.25
 -14   5   2    0.24    0.35
 -14   5   2    0.72    0.41
  14   5  -2    1.33    0.25
 -14   5   2    0.99    0.38
 -14   5   2    1.06    0.45
 -13  -5   2    5.65    0.51
 -13  -5   2    5.35    0.54
  13  -5  -2    5.43    0.58
 -13   5   2    6.37    0.65
  13   5  -2    6.07    0.41
 -13   5   2    5.12    0.54
 -13   5   2    5.22    0.53
 -13   5   2    4.89    0.55
 -12  -5   2   -0.16    0.30
  12  -5  -2   -0.24    0.35
 -12  -5   2    0.17    0.34
  12   5  -2    0.12    0.22
 -12   5   2    0.24    0.33
 -12   5   2    0.27    0.32
 -12   5   2    0.23    0.38
 -12   5   2    0.36    0.34
  11  -5  -2    5.76    0.55
 -11  -5   2    5.75    0.47
 -11  -5   2    6.04    0.52
 -11   5   2    6.10    0.59
  11   5  -2    6.62    0.42
 -11   5   2    6.14    0.55
 -11   5   2    5.69    0.52
 -11   5   2    5.72    0.52
 -10  -5   2    1.23    0.32
  10  -5  -2    0.96    0.32
  10  -5  -2    1.04    0.34
 -10  -5   2    0.89    0.33
  10   5  -2    1.22    0.24
 -10   5   2    1.03    0.33
 -10   5   2    1.07    0.35
 -10   5   2    0.94    0.32
 -10   5   2    0.93    0.33
  -9  -5   2    0.58    0.31
   9  -5  -2    0.55    0.32
  -9  -5   2    1.37    0.34
   9  -5  -2    0.83    0.35
  -9   5   2    0.49    0.36
   9   5  -2    0.56    0.23
  -9   5   2    0.48    0.33
  -9   5   2    0.63    0.29
  -9   5   2    0.30    0.34
  -9   5   2    1.22    0.35
   8  -5  -2    0.17    0.33
   8  -5  -2    0.40    0.33
  -8  -5   2    0.45    0.30
  -8  -5   2    0.10    0.22
  -8   5   2   -0.15    0.27
  -8   5   2   -0.08    0.29
   8   5  -2    0.22    0.13
  -8   5   2    0.05    0.31
   8   5  -2   -0.42    0.21
  -8   5   2    0.02    0.32
  -8   5   2    0.27    0.33
   7  -5  -2    4.83    0.48
  -7  -5   2    3.89    0.37
   7  -5  -2    5.00    0.44
  -7  -5   2    4.15    0.40
   7   5  -2    4.42    0.28
  -7   5   2    4.01    0.40
  -7   5   2    4.09    0.42
   7   5  -2    3.73    0.32
  -7   5   2    4.19    0.40
  -7   5   2    4.09    0.39
  -7   5   2    4.39    0.45
   6  -5  -2   14.34    0.60
  -6  -5   2   13.24    0.63
  -6  -5   2   12.71    0.60
   6  -5  -2   13.00    0.70
   6  -5  -2   14.13    0.68
  -6   5   2   13.63    0.68
   6   5  -2   13.31    0.56
   6   5  -2   13.37    0.47
  -6   5   2   14.14    0.71
  -6   5   2   13.54    0.61
  -6   5   2   13.11    0.60
  -6   5   2   13.81    0.60
   5  -5  -2    7.25    0.48
  -5  -5   2    6.06    0.44
  -5  -5   2    6.24    0.43
   5  -5  -2    6.73    0.41
   5  -5  -2    6.46    0.49
   5   5  -2    6.02    0.41
  -5   5   2    6.79    0.42
  -5   5   2    6.67    0.47
  -5   5   2    6.69    0.44
  -5   5   2    6.28    0.45
   5   5  -2    6.47    0.33
  -5   5   2    6.21    0.42
   5   5  -2    6.90    0.27
   4  -5  -2    3.85    0.39
  -4  -5   2    4.24    0.36
   4  -5  -2    4.01    0.31
  -4  -5   2    3.91    0.34
   4  -5  -2    4.48    0.37
  -4   5   2    3.96    0.32
  -4   5   2    4.87    0.38
  -4   5   2    4.39    0.33
   4   5  -2    4.19    0.26
  -4   5   2    4.16    0.34
   4   5  -2    4.46    0.32
  -3  -5   2   10.39    0.48
   3  -5  -2    9.99    0.49
   3  -5  -2   10.14    0.46
  -3  -5   2   10.31    0.52
   3  -5  -2   10.69    0.55
  -3  -5   2    8.95    0.48
   3   5  -2   10.83    0.46
  -3   5   2    9.91    0.51
   3   5  -2    7.44    0.38
  -3   5   2   10.29    0.45
  -3   5   2    9.10    0.42
   3   5  -2   10.04    0.38
  -3   5   2    9.29    0.46
  -2  -5   2   18.52    0.69
  -2  -5   2   19.14    0.73
  -2  -5   2   19.67    0.75
   2  -5  -2   20.66    0.67
   2  -5  -2   18.37    0.70
   2  -5  -2   19.37    0.74
   2  -5  -2   19.27    0.73
  -2   5   2   19.68    0.72
  -2   5   2   19.92    0.64
  -2   5   2   20.36    0.66
   2   5  -2   19.38    0.69
  -2   5   2   19.64    0.69
   2   5  -2   19.66    0.69
   2   5  -2   18.98    0.62
   1  -5  -2    5.06    0.35
  -1  -5   2    4.92    0.34
   1  -5  -2    5.78    0.38
  -1  -5   2    5.02    0.38
   1  -5  -2    5.36    0.38
  -1  -5   2    5.84    0.39
   1  -5  -2    5.28    0.37
  -1   5   2    5.40    0.34
  -1   5   2    4.96    0.34
   1   5  -2    4.97    0.34
   1   5  -2    4.71    0.36
   1   5  -2    5.09    0.32
  -1   5   2    5.04    0.28
   0  -5   2    9.42    0.50
   0  -5   2    8.69    0.48
   0  -5  -2   10.03    0.48
   0  -5  -2    9.83    0.45
   0  -5  -2    9.25    0.49
   0  -5   2    9.60    0.52
   0   5   2    8.80    0.35
   0   5  -2    7.17    0.38
   0   5   2    9.78    0.43
   0   5  -2    9.78    0.42
   0   5   2    9.07    0.38
   0   5   2    9.59    0.42
   0   5   2    9.61    0.34
   0   5  -2    9.85    0.48
   1  -5   2   28.73    0.95
  -1  -5  -2   30.38    0.95
   1  -5   2   29.92    0.96
   1  -5   2   29.92    1.00
  -1  -5  -2   27.73    0.93
  -1  -5  -2   27.95    0.85
   1   5   2   29.77    0.88
  -1   5  -2   29.74    0.90
   1   5   2   29.08    0.81
  -1   5  -2   27.83    0.94
   1   5   2   27.74    0.88
  -1   5  -2   29.36    0.98
   1   5   2   29.77    0.74
   2  -5   2   -0.15    0.19
  -2  -5  -2    0.11    0.16
  -2  -5  -2    0.01    0.19
   2  -5   2    0.34    0.22
  -2  -5  -2    0.23    0.15
   2  -5   2    0.32    0.25
  -2   5  -2   -0.11    0.20
  -2   5  -2    0.33    0.20
   2   5   2   -0.01    0.15
   2   5   2   -0.12    0.10
  -2   5  -2    0.01    0.19
  -3  -5  -2    2.37    0.26
  -3  -5  -2    2.21    0.21
  -3  -5  -2    2.19    0.24
   3  -5   2    2.33    0.34
   3  -5   2    2.15    0.29
   3  -5   2    2.63    0.31
  -3   5  -2    2.25    0.28
  -3   5  -2    2.57    0.32
  -3   5  -2    2.09    0.30
  -3   5  -2    2.76    0.29
   3   5   2    2.77    0.22
  -4  -5  -2   -0.07    0.20
  -4  -5  -2   -0.02    0.14
  -4  -5  -2    0.10    0.17
   4  -5   2    0.20    0.23
   4  -5   2   -0.02    0.26
   4  -5   2   -0.16    0.24
  -4   5  -2   -0.24    0.24
   4   5   2    0.10    0.14
  -4   5  -2    0.24    0.26
  -4   5  -2   -0.37    0.21
  -5  -5  -2    2.61    0.26
  -5  -5  -2    3.38    0.24
   5  -5   2    2.92    0.33
  -5  -5  -2    2.50    0.28
   5  -5   2    2.81    0.36
   5  -5   2    2.76    0.38
  -5   5  -2    2.60    0.36
   5   5   2    2.87    0.21
  -5   5  -2    2.67    0.35
  -5   5  -2    3.10    0.35
   6  -5   2    0.33    0.28
  -6  -5  -2    0.46    0.21
   6  -5   2    0.87    0.32
   6  -5   2    0.89    0.25
  -6  -5  -2    0.50    0.18
  -6  -5  -2    0.59    0.25
   6   5   2    0.60    0.15
  -6   5  -2    0.22    0.28
  -6   5  -2    0.98    0.33
  -6   5  -2    0.62    0.33
  -7  -5  -2    0.54    0.26
   7  -5   2    1.13    0.33
  -7  -5  -2    1.18    0.20
  -7  -5  -2    0.99    0.23
   7  -5   2    0.78    0.34
   7   5   2    0.95    0.14
  -7   5  -2    0.86    0.31
  -7   5  -2    0.80    0.32
  -7   5  -2    0.78    0.33
  -8  -5  -2    0.43    0.28
   8  -5   2   -0.20    0.29
   8  -5   2    0.00    0.31
  -8  -5  -2    0.41    0.23
  -8   5  -2   -0.47    0.31
  -8   5  -2   -0.07    0.31
  -8   5  -2    0.41    0.36
  -8   5  -2    0.33    0.33
   9  -5   2    7.90    0.59
  -9  -5  -2    9.28    0.51
  -9   5  -2    8.53    0.59
  -9   5  -2    8.85    0.66
  -9   5  -2    8.04    0.57
  -9   5  -2    8.30    0.52
  10  -5   2    5.22    0.52
 -10  -5  -2    5.93    0.45
 -10  -5  -2    5.87    0.40
 -10   5  -2    6.38    0.52
 -10   5  -2    6.16    0.57
 -10   5  -2    5.51    0.52
 -10   5  -2    5.14    0.51
  11  -5   2    1.40    0.39
 -11  -5  -2    1.58    0.31
 -11  -5  -2    1.02    0.31
 -11   5  -2    1.67    0.37
 -11   5  -2    0.53    0.36
 -11   5  -2    1.58    0.40
 -11   5  -2    0.89    0.41
 -12  -5  -2    2.11    0.37
  12  -5   2    1.83    0.41
 -12  -5  -2    2.49    0.36
 -12   5  -2    2.08    0.44
 -12   5  -2    1.90    0.40
 -12   5  -2    1.51    0.40
 -12   5  -2    2.44    0.48
 -13  -5  -2    3.47    0.42
 -13  -5  -2    3.19    0.44
  13  -5   2    3.82    0.49
 -13   5  -2    2.78    0.53
 -13   5  -2    3.12    0.49
 -13   5  -2    3.66    0.49
 -14  -5  -2   -0.15    0.32
  14  -5   2    0.09    0.36
 -14  -5  -2    0.11    0.34
 -14   5  -2    0.94    0.40
 -14   5  -2    0.55    0.44
  15  -5   2    0.67    0.43
 -15  -5  -2   -0.25    0.39
 -15   5  -2    0.01    0.47
 -15   5  -2    0.29    0.40
 -15  -6   2   -0.64    0.37
  15  -6  -2    0.40    0.43
 -15  -6   2   -0.34    0.40
  15   6  -2    0.02    0.20
 -15   6   2   -0.05    0.45
  15   6  -2    0.45    0.21
 -15   6   2   -0.32    0.38
 -14  -6   2   -0.62    0.35
  14  -6  -2    0.14    0.41
 -14  -6   2    0.17    0.38
 -14   6   2    0.28    0.37
 -14   6   2    0.88    0.46
 -14   6   2    0.27    0.40
  14   6  -2    0.42    0.23
 -13  -6   2    0.01    0.36
  13  -6  -2    0.32    0.40
 -13  -6   2    0.21    0.33
 -13   6   2    0.05    0.37
 -13   6   2    0.06    0.40
 -13   6   2    0.87    0.39
  13   6  -2    0.27    0.22
 -13   6   2    0.20    0.34
 -12  -6   2   11.81    0.72
 -12  -6   2   12.62    0.68
  12  -6  -2   11.68    0.78
 -12   6   2   11.62    0.70
 -12   6   2   10.82    0.71
  12   6  -2   11.57    0.54
 -12   6   2   14.14    0.89
 -12   6   2   11.83    0.74
 -11  -6   2    0.32    0.34
  11  -6  -2   -0.53    0.34
 -11  -6   2    0.10    0.31
 -11   6   2    0.08    0.33
 -11   6   2   -0.32    0.29
  11   6  -2    0.10    0.21
 -11   6   2   -0.07    0.32
 -11   6   2    0.19    0.35
 -10  -6   2    1.77    0.35
 -10  -6   2    1.52    0.36
  10  -6  -2    1.48    0.40
  10  -6  -2    1.71    0.41
 -10   6   2    1.87    0.38
 -10   6   2    1.73    0.42
 -10   6   2    1.79    0.36
 -10   6   2    1.91    0.37
  10   6  -2    2.02    0.28
   9  -6  -2    3.98    0.49
  -9  -6   2    3.86    0.42
   9  -6  -2    3.74    0.47
  -9   6   2    3.34    0.44
  -9   6   2    3.65    0.42
  -9   6   2    4.79    0.52
  -9   6   2    3.21    0.44
  -9   6   2    3.86    0.43
   9   6  -2    4.80    0.36
  -8  -6   2    5.01    0.48
   8  -6  -2    5.43    0.52
   8  -6  -2    6.32    0.56
  -8   6   2    5.44    0.45
  -8   6   2    4.98    0.48
  -8   6   2    5.59    0.46
   8   6  -2    5.05    0.38
  -8   6   2    5.68    0.52
  -8   6   2    4.27    0.46
   7  -6  -2   -0.31    0.32
   7  -6  -2   -0.12    0.34
  -7  -6   2    0.07    0.32
   7   6  -2    0.02    0.15
  -7   6   2    0.09    0.29
   7   6  -2   -0.03    0.23
  -7   6   2    0.38    0.31
  -7   6   2    0.24    0.31
  -7   6   2    0.19    0.28
   6  -6  -2    0.18    0.31
   6  -6  -2    0.09    0.24
  -6  -6   2    0.11    0.32
   6  -6  -2    0.24    0.34
  -6   6   2    0.14    0.27
   6   6  -2   -0.04    0.17
  -6   6   2    0.62    0.30
  -6   6   2   -0.46    0.27
   6   6  -2   -0.17    0.22
  -6   6   2   -0.18    0.27
   5  -6  -2   12.86    0.72
   5  -6  -2   12.78    0.59
  -5  -6   2   12.90    0.63
   5  -6  -2   12.07    0.67
  -5  -6   2   12.72    0.66
  -5   6   2   13.53    0.70
  -5   6   2   12.68    0.59
  -5   6   2   14.12    0.65
   5   6  -2   12.61    0.59
  -5   6   2   13.27    0.61
   5   6  -2   13.25    0.50
   4  -6  -2    9.10    0.51
   4  -6  -2    9.77    0.63
   4  -6  -2    9.14    0.58
  -4  -6   2   10.71    0.59
  -4  -6   2    9.27    0.54
  -4   6   2   10.01    0.57
   4   6  -2    9.34    0.51
  -4   6   2    8.97    0.48
   4   6  -2    9.67    0.37
  -4   6   2    8.62    0.53
   3  -6  -2    3.87    0.33
   3  -6  -2    4.10    0.43
  -3  -6   2    3.87    0.36
  -3  -6   2    3.66    0.40
   3  -6  -2    3.72    0.38
  -3  -6   2    3.53    0.36
   3   6  -2    3.82    0.34
  -3   6   2    3.09    0.34
  -3   6   2    3.73    0.35
  -3   6   2    3.51    0.35
  -3   6   2    3.57    0.32
   3   6  -2    3.98    0.26
   3   6  -2    3.53    0.31
   2  -6  -2    0.37    0.23
  -2  -6   2   -0.21    0.21
   2  -6  -2    0.18    0.28
   2  -6  -2    0.37    0.24
  -2  -6   2    0.28    0.23
  -2  -6   2    0.61    0.29
   2   6  -2    0.20    0.22
   2   6  -2    0.22    0.19
  -2   6   2    0.09    0.21
  -2   6   2    0.12    0.19
  -2   6   2    0.41    0.22
  -2   6   2   -0.04    0.22
   2   6  -2    0.10    0.18
   1  -6  -2    0.11    0.23
   1  -6  -2    0.26    0.24
   1  -6  -2    0.43    0.28
  -1  -6   2    0.38    0.28
  -1  -6   2    0.33    0.22
   1  -6  -2    0.67    0.23
   1   6  -2    0.30    0.22
   1   6  -2    0.22    0.20
  -1   6   2    0.16    0.20
  -1   6   2    0.30    0.21
   1   6  -2    0.12    0.21
  -1   6   2   -0.02    0.05
  -1   6   2    0.01    0.17
   0  -6  -2   17.38    0.73
   0  -6   2   17.06    0.71
   0  -6  -2   18.38    0.67
   0  -6   2   19.01    0.78
   0  -6  -2   17.90    0.73
   0  -6   2   17.92    0.72
   0   6   2   16.60    0.56
   0   6   2   17.25    0.55
   0   6  -2   16.71    0.70
   0   6   2   17.75    0.61
   0   6   2   17.33    0.66
   0   6   2   17.43    0.65
   0   6  -2   17.62    0.72
   0   6  -2   17.42    0.63
  -1  -6  -2   -0.08    0.24
   1  -6   2    0.47    0.27
   1  -6   2   -0.34    0.23
  -1  -6  -2    0.45    0.22
   1  -6   2   -0.30    0.22
   1   6   2    0.06    0.16
   1   6   2    0.02    0.09
   1   6   2   -0.01    0.19
   1   6   2   -0.09    0.17
  -1   6  -2   -0.19    0.21
  -1   6  -2   -0.04    0.05
  -1   6  -2   -0.56    0.17
  -2  -6  -2    4.24    0.38
  -2  -6  -2    4.57    0.35
   2  -6   2    4.52    0.40
   2  -6   2    4.89    0.47
   2  -6   2    4.49    0.40
  -2   6  -2    4.03    0.39
   2   6   2    4.12    0.32
  -2   6  -2    4.87    0.38
  -2   6  -2    4.21    0.40
   2   6   2    4.61    0.27
  -3  -6  -2    0.32    0.26
  -3  -6  -2    0.11    0.21
   3  -6   2    0.72    0.29
   3  -6   2    0.00    0.28
   3  -6   2    0.23    0.32
  -3   6  -2    0.17    0.23
  -3   6  -2    0.16    0.25
   3   6   2    0.04    0.19
  -3   6  -2    0.38    0.27
   4  -6   2   -0.39    0.25
   4  -6   2    0.55    0.31
  -4  -6  -2    0.34    0.23
  -4  -6  -2    0.14    0.26
   4   6   2    0.36    0.19
  -4   6  -2    0.48    0.27
  -4   6  -2    0.16    0.29
  -5  -6  -2    0.61    0.23
  -5  -6  -2    0.42    0.28
   5  -6   2    0.81    0.34
   5  -6   2    1.09    0.36
  -5   6  -2    0.37    0.30
  -5   6  -2    0.44    0.30
   5   6   2    0.57    0.19
  -5   6  -2   -0.35    0.25
  -6  -6  -2    0.86    0.30
   6  -6   2    1.77    0.37
  -6  -6  -2    1.25    0.26
   6  -6   2    1.38    0.36
  -6   6  -2    1.39    0.35
  -6   6  -2    0.88    0.33
  -6   6  -2    1.07    0.36
   6   6   2    1.06    0.19
  -7  -6  -2   14.81    0.66
   7  -6   2   14.76    0.79
  -7  -6  -2   14.17    0.65
   7  -6   2   13.85    0.73
  -7   6  -2   13.78    0.69
  -7   6  -2   14.25    0.74
  -7   6  -2   13.97    0.75
   7   6   2   14.50    0.46
  -7   6  -2   15.11    0.82
   8  -6   2    4.43    0.49
   8  -6   2    4.63    0.48
  -8  -6  -2    4.00    0.39
  -8   6  -2    4.81    0.47
  -8   6  -2    3.66    0.43
  -8   6  -2    4.13    0.51
  -8   6  -2    4.12    0.46
  -9  -6  -2    0.86    0.30
   9  -6   2    0.59    0.35
  -9   6  -2    1.07    0.34
  -9   6  -2    0.90    0.36
  -9   6  -2    0.30    0.36
  -9   6  -2    0.15    0.31
 -10  -6  -2    2.27    0.35
  10  -6   2    2.45    0.44
 -10   6  -2    1.61    0.41
 -10   6  -2    1.92    0.40
 -10   6  -2    2.29    0.44
 -10   6  -2    1.88    0.45
 -11  -6  -2    0.92    0.33
  11  -6   2    0.91    0.38
 -11  -6  -2    0.58    0.30
 -11   6  -2    0.95    0.40
 -11   6  -2    0.11    0.36
 -11   6  -2    0.79    0.43
 -11   6  -2    1.59    0.38
 -12  -6  -2    0.89    0.35
  12  -6   2    0.83    0.39
 -12  -6  -2    0.30    0.31
 -12   6  -2    0.92    0.38
 -12   6  -2    0.01    0.36
 -12   6  -2    0.14    0.38
 -12   6  -2    0.30    0.38
  13  -6   2    0.48    0.40
 -13  -6  -2    0.15    0.35
 -13   6  -2    1.47    0.41
 -13   6  -2    1.11    0.43
 -14  -6  -2    1.31    0.40
  14  -6   2    0.79    0.45
 -14   6  -2    1.07    0.52
 -14   6  -2    0.24    0.40
  15  -6   2    4.15    0.59
 -15  -6  -2    2.76    0.50
 -15   6  -2    3.95    0.58
 -15   6  -2    4.14    0.67
 -14  -7   2    0.31    0.42
 -14  -7   2    0.44    0.41
  14   7  -2    0.39    0.19
 -14   7   2    0.25    0.40
 -14   7   2    0.79    0.46
 -13  -7   2    2.34    0.44
 -13  -7   2    1.58    0.46
 -13   7   2    1.07    0.43
 -13   7   2    1.83    0.43
 -13   7   2    2.46    0.46
  13   7  -2    1.76    0.25
 -12  -7   2    0.06    0.37
 -12  -7   2    0.91    0.38
 -12   7   2    0.48    0.39
 -12   7   2    1.08    0.38
 -12   7   2    1.13    0.38
  12   7  -2    0.54    0.23
 -11  -7   2    1.21    0.38
 -11  -7   2    0.98    0.37
 -11   7   2    2.05    0.44
 -11   7   2    0.87    0.37
 -11   7   2    1.25    0.37
  11   7  -2    1.46    0.27
 -11   7   2    1.61    0.45
 -10  -7   2   -0.38    0.32
 -10  -7   2   -0.22    0.31
  10   7  -2    0.24    0.22
 -10   7   2    0.47    0.32
 -10   7   2    0.07    0.33
 -10   7   2   -0.38    0.31
 -10   7   2   -0.13    0.31
   9  -7  -2    0.25    0.33
  -9  -7   2    0.49    0.34
   9   7  -2    0.31    0.23
  -9   7   2   -0.21    0.30
  -9   7   2   -0.07    0.30
  -9   7   2    0.12    0.33
  -9   7   2    0.21    0.32
   8  -7  -2    0.35    0.33
  -8  -7   2    0.77    0.35
  -8   7   2    1.31    0.36
   8   7  -2    0.60    0.24
  -8   7   2    0.46    0.31
  -8   7   2    0.84    0.34
  -8   7   2    1.16    0.32
  -7  -7   2   14.94    0.76
   7  -7  -2   15.45    0.83
  -7   7   2   15.33    0.81
  -7   7   2   16.63    0.75
  -7   7   2   15.30    0.71
   7   7  -2   16.11    0.65
  -7   7   2   14.21    0.69
   6  -7  -2    0.80    0.37
  -6  -7   2    0.61    0.35
  -6   7   2    0.51    0.30
   6   7  -2    0.52    0.24
  -6   7   2    0.87    0.29
  -6   7   2    0.88    0.32
   6   7  -2    0.65    0.17
  -5  -7   2    1.06    0.36
   5  -7  -2    0.30    0.35
   5  -7  -2    1.01    0.30
  -5   7   2    1.30    0.32
   5   7  -2    1.04    0.21
  -5   7   2    1.00    0.33
  -5   7   2    0.88    0.31
   5   7  -2    0.90    0.26
   4  -7  -2    1.91    0.32
  -4  -7   2    0.96    0.38
   4  -7  -2    1.69    0.42
  -4   7   2    1.57    0.31
  -4   7   2    1.36    0.33
   4   7  -2    1.52    0.31
  -4   7   2    1.84    0.34
   4   7  -2    1.81    0.18
   3  -7  -2    3.33    0.36
   3  -7  -2    3.52    0.47
  -3  -7   2    3.62    0.46
  -3   7   2    3.50    0.34
   3   7  -2    3.24    0.26
  -3   7   2    3.97    0.39
   3   7  -2    3.65    0.38
  -3   7   2    2.91    0.36
  -3   7   2    3.35    0.38
   2  -7  -2   30.55    1.02
  -2  -7   2   31.24    1.15
   2  -7  -2   33.14    1.16
  -2   7   2   29.09    1.04
  -2   7   2   30.43    0.99
   2   7  -2   29.77    1.04
   2   7  -2   29.91    0.92
  -2   7   2   29.10    1.06
  -2   7   2   30.17    0.94
   1  -7  -2    9.15    0.61
  -1  -7   2    8.65    0.58
   1  -7  -2    8.34    0.51
  -1   7   2    8.67    0.54
  -1   7   2    9.08    0.51
   1   7  -2    9.14    0.54
   1   7  -2    8.49    0.56
  -1   7   2    8.60    0.41
   1   7  -2    8.55    0.45
   0  -7   2    8.34    0.58
   0  -7  -2    9.70    0.61
   0  -7   2    9.19    0.60
   0  -7  -2    9.15    0.57
   0   7   2    9.07    0.48
   0   7  -2    9.34    0.49
   0   7   2   10.07    0.54
   0   7   2    8.85    0.38
   0   7  -2    8.98    0.55
   0   7  -2    9.71    0.56
   1  -7   2   11.01    0.70
   1  -7   2   11.84    0.67
  -1  -7  -2   12.24    0.65
  -1   7  -2   11.21    0.64
   1   7   2   12.41    0.58
  -1   7  -2   12.06    0.56
   1   7   2   11.73    0.48
  -2  -7  -2    1.45    0.36
   2  -7   2    0.71    0.32
   2  -7   2    1.43    0.40
   2   7   2    0.93    0.25
   2   7   2    1.05    0.19
  -2   7  -2    0.86    0.30
  -2   7  -2    1.16    0.32
   3  -7   2    5.43    0.55
  -3  -7  -2    6.03    0.48
   3  -7   2    5.62    0.50
   3   7   2    6.06    0.42
  -3   7  -2    5.85    0.45
  -3   7  -2    6.60    0.53
   4  -7   2    7.43    0.62
  -4  -7  -2    7.52    0.54
   4  -7   2    6.63    0.54
  -4   7  -2    8.18    0.59
  -4   7  -2    7.81    0.52
   4   7   2    7.66    0.43
   5  -7   2    8.61    0.64
  -5  -7  -2    9.30    0.57
   5  -7   2    9.40    0.65
  -5   7  -2    9.14    0.56
  -5   7  -2    8.74    0.65
   5   7   2    9.48    0.43
   6  -7   2   -0.05    0.33
  -6  -7  -2    0.05    0.29
   6  -7   2    0.16    0.31
  -6   7  -2    0.30    0.32
   6   7   2   -0.02    0.17
  -6   7  -2   -0.16    0.27
  -6   7  -2    0.02    0.30
  -6   7  -2    0.42    0.31
   7  -7   2   12.20    0.76
  -7  -7  -2   11.12    0.60
   7  -7   2   12.18    0.74
  -7   7  -2   12.07    0.65
  -7   7  -2   12.92    0.77
  -7   7  -2   11.62    0.70
   7   7   2   11.79    0.42
  -7   7  -2   11.41    0.68
  -8  -7  -2    4.80    0.45
   8  -7   2    5.59    0.57
   8  -7   2    4.75    0.51
  -8   7  -2    5.61    0.57
  -8   7  -2    4.85    0.51
  -8   7  -2    5.38    0.53
  -8   7  -2    4.79    0.49
   9  -7   2    3.77    0.50
  -9  -7  -2    2.30    0.38
  -9   7  -2    2.91    0.46
  -9   7  -2    2.62    0.45
  -9   7  -2    2.74    0.43
  -9   7  -2    2.84    0.47
 -10  -7  -2    0.22    0.31
  10  -7   2   -0.03    0.36
 -10   7  -2    0.43    0.37
 -10   7  -2   -0.19    0.37
 -10   7  -2    0.20    0.36
 -10   7  -2    0.10    0.34
 -11  -7  -2    0.15    0.31
 -11  -7  -2    0.01    0.30
  11  -7   2   -0.33    0.37
 -11   7  -2    0.02    0.37
 -11   7  -2   -0.54    0.33
 -11   7  -2   -0.09    0.33
 -11   7  -2   -0.61    0.38
  12  -7   2    0.36    0.41
 -12  -7  -2    0.91    0.38
 -12   7  -2    0.68    0.46
 -12   7  -2    1.77    0.43
 -12   7  -2    0.18    0.36
  13  -7   2    0.60    0.45
 -13  -7  -2   -0.47    0.35
 -13   7  -2    0.63    0.49
 -13   7  -2   -0.29    0.38
 -14  -7  -2    1.34    0.44
  14  -7   2    1.15    0.48
 -14   7  -2    1.34    0.54
 -14   7  -2    1.97    0.48
 -13  -8   2   -0.06    0.39
 -13  -8   2    0.09    0.41
 -13   8   2   -0.16    0.41
  13   8  -2   -0.05    0.18
 -13   8   2    0.35    0.41
 -12  -8   2    0.41    0.39
 -12  -8   2   -0.38    0.37
 -12   8   2   -0.08    0.37
  12   8  -2    0.12    0.22
 -12   8   2    0.49    0.41
 -11  -8   2    0.43    0.37
 -11  -8   2    0.18    0.37
 -11   8   2    0.18    0.36
 -11   8   2    0.98    0.39
 -11   8   2    0.61    0.35
  11   8  -2    0.69    0.25
 -10  -8   2   -0.13    0.36
  10   8  -2    0.31    0.23
 -10   8   2    0.32    0.33
 -10   8   2   -0.10    0.31
 -10   8   2    0.30    0.36
  -9  -8   2    1.01    0.37
   9  -8  -2    0.45    0.37
  -9   8   2    1.83    0.40
  -9   8   2    1.36    0.36
   9   8  -2    1.70    0.29
  -9   8   2    1.44    0.37
  -8  -8   2    0.27    0.36
   8  -8  -2   -0.23    0.35
   8   8  -2   -0.43    0.21
  -8   8   2    0.04    0.33
  -8   8   2   -0.29    0.31
  -7  -8   2    0.00    0.34
   7  -8  -2    0.13    0.34
  -7   8   2    0.41    0.32
   7   8  -2    0.73    0.26
  -7   8   2    0.50    0.29
   6  -8  -2    0.71    0.39
  -6  -8   2    1.21    0.38
   6   8  -2    1.26    0.20
  -6   8   2    1.27    0.33
  -6   8   2    1.08    0.34
   6   8  -2    1.54    0.29
   5  -8  -2    1.99    0.43
  -5  -8   2    1.64    0.40
   5   8  -2    1.38    0.29
  -5   8   2    1.66    0.35
  -5   8   2    1.65    0.32
   4  -8  -2   25.93    1.06
  -4  -8   2   23.83    1.00
  -4   8   2   23.16    0.89
  -4   8   2   24.61    0.86
   4   8  -2   23.40    0.89
  -3  -8   2   -0.39    0.31
   3  -8  -2   -0.05    0.34
  -3   8   2   -0.09    0.26
  -3   8   2   -0.17    0.21
   2  -8  -2   13.46    0.76
   2  -8  -2   12.70    0.66
  -2  -8   2   13.99    0.76
   2   8  -2   12.29    0.51
  -2   8   2   14.07    0.55
  -2   8   2   13.59    0.62
   1  -8  -2    4.42    0.42
  -1  -8   2    5.47    0.54
   1  -8  -2    5.25    0.52
   1   8  -2    5.62    0.37
  -1   8   2    4.84    0.33
  -1   8   2    4.66    0.39
   0  -8   2    4.99    0.53
   0  -8  -2    6.01    0.54
   0   8   2    5.12    0.37
   0   8   2    5.34    0.43
   0   8  -2    5.09    0.38
   1  -8   2    3.20    0.46
  -1  -8  -2    4.01    0.47
   1   8   2    4.13    0.37
  -1   8  -2    3.27    0.35
   1   8   2    3.83    0.31
   2  -8   2   27.38    1.11
  -2  -8  -2   26.20    1.02
  -2   8  -2   25.24    0.93
   2   8   2   26.36    0.77
   2   8   2   25.98    0.91
  -3  -8  -2   -0.09    0.31
   3  -8   2    0.11    0.35
  -3   8  -2    0.16    0.26
   3   8   2    0.00    0.21
  -4  -8  -2    9.80    0.61
   4  -8   2   10.51    0.72
  -4   8  -2    9.38    0.60
  -4   8  -2    9.43    0.56
   4   8   2   10.41    0.48
   5  -8   2    0.00    0.33
  -5  -8  -2    0.02    0.30
  -5   8  -2    0.42    0.31
  -5   8  -2    0.13    0.31
   5   8   2    0.44    0.21
   6  -8   2    1.80    0.44
  -6  -8  -2    1.49    0.37
   6   8   2    1.97    0.24
  -6   8  -2    1.35    0.39
  -6   8  -2    2.09    0.39
  -6   8  -2    1.44    0.40
  -7  -8  -2    0.37    0.32
   7  -8   2    0.17    0.36
  -7   8  -2    1.12    0.37
  -7   8  -2   -0.05    0.34
  -7   8  -2    0.33    0.32
  -8  -8  -2    8.64    0.58
  -8   8  -2    8.29    0.63
  -8   8  -2    8.90    0.72
  -8   8  -2    8.75    0.66
  -8   8  -2    9.70    0.68
  -9  -8  -2    0.31    0.34
  -9   8  -2    0.44    0.38
  -9   8  -2   -0.04    0.33
  -9   8  -2    0.31    0.37
 -10  -8  -2    0.45    0.35
 -10   8  -2   -0.30    0.32
 -10   8  -2   -0.27    0.31
 -10   8  -2   -0.33    0.36
 -11  -8  -2    0.55    0.37
 -11   8  -2    1.11    0.42
 -11   8  -2    1.65    0.46
 -12  -8  -2    0.36    0.38
 -12   8  -2   -0.08    0.37
 -12   8  -2    0.59    0.46
 -12  -9   2   -0.41    0.40
 -12  -9   2    0.61    0.43
 -12   9   2    0.64    0.41
 -12   9   2    1.44    0.47
  12   9  -2    0.68    0.22
 -11  -9   2    4.65    0.55
 -11  -9   2    4.77    0.59
 -11   9   2    3.70    0.55
 -11   9   2    4.64    0.55
  11   9  -2    4.83    0.37
 -10  -9   2    1.14    0.44
 -10   9   2    0.78    0.39
 -10   9   2    1.37    0.42
  10   9  -2    1.25    0.28
  -9  -9   2    2.92    0.49
  -9   9   2    2.33    0.44
   9   9  -2    2.29    0.31
  -9   9   2    2.60    0.44
   8  -9  -2   -0.29    0.36
  -8  -9   2    0.02    0.38
  -8   9   2   -0.01    0.32
   8   9  -2   -0.28    0.24
  -8   9   2    0.29    0.34
  -7  -9   2    7.68    0.65
   7  -9  -2    7.87    0.71
  -7   9   2    7.67    0.57
  -7   9   2    7.64    0.61
  -6  -9   2    1.29    0.42
   6  -9  -2    2.47    0.49
   6   9  -2    1.70    0.19
  -6   9   2    0.98    0.34
  -6   9   2    1.57    0.34
   5  -9  -2    3.57    0.54
  -5  -9   2    2.93    0.47
   5   9  -2    3.03    0.28
  -5   9   2    3.40    0.43
  -5   9   2    2.93    0.38
  -4  -9   2    4.59    0.55
   4  -9  -2    5.33    0.60
  -4   9   2    4.61    0.46
  -4   9   2    5.15    0.42
   4   9  -2    5.44    0.38
   3  -9  -2    1.54    0.44
  -3  -9   2    1.30    0.41
   3   9  -2    1.33    0.28
  -3   9   2    1.55    0.28
  -3   9   2    1.14    0.31
  -2  -9   2   15.02    0.83
   2  -9  -2   14.97    0.83
   2   9  -2   14.48    0.65
  -2   9   2   14.35    0.66
  -1  -9   2    2.89    0.48
   1  -9  -2    2.86    0.47
   1   9  -2    3.04    0.36
  -1   9   2    3.15    0.34
   0  -9  -2    5.73    0.57
   0  -9   2    6.23    0.59
   0   9   2    6.31    0.42
   0   9  -2    5.80    0.41
   0   9  -2    5.39    0.46
  -1  -9  -2   14.99    0.80
   1  -9   2   16.08    0.86
   1   9   2   14.46    0.57
  -1   9  -2   15.50    0.72
  -1   9  -2   14.14    0.64
   2  -9   2   20.31    1.00
  -2  -9  -2   18.82    0.91
  -2   9  -2   20.79    0.85
   2   9   2   19.96    0.62
  -2   9  -2   19.14    0.79
   2   9   2   20.20    0.80
   3  -9   2    1.63    0.44
  -3  -9  -2    0.36    0.37
   3   9   2    1.31    0.28
  -3   9  -2    1.24    0.33
  -3   9  -2    1.20    0.35
  -4  -9  -2    1.02    0.39
   4  -9   2    0.53    0.38
   4   9   2    0.78    0.26
  -4   9  -2    1.31    0.34
  -4   9  -2    0.73    0.36
  -5  -9  -2    4.63    0.50
   5  -9   2    4.87    0.59
  -5   9  -2    4.76    0.49
   5   9   2    4.97    0.37
  -5   9  -2    4.92    0.51
   6  -9   2    0.80    0.39
  -6  -9  -2    1.26    0.37
  -6   9  -2    0.81    0.34
  -6   9  -2    0.79    0.36
  -7  -9  -2   -0.24    0.33
  -7   9  -2    0.23    0.34
  -7   9  -2    0.52    0.34
  -8  -9  -2    0.13    0.33
  -8   9  -2    0.49    0.35
  -8   9  -2   -0.53    0.34
  -9  -9  -2    4.51    0.52
  -9   9  -2    4.17    0.53
  -9   9  -2    4.09    0.56
 -10  -9  -2    7.42    0.62
 -10   9  -2    5.47    0.63
 -10   9  -2    7.37    0.65
 -11  -9  -2    1.54    0.45
 -11   9  -2    1.51    0.48
 -11   9  -2    1.86    0.46
 -10 -10   2   -0.04    0.43
  10  10  -2    0.47    0.26
 -10  10   2   -0.06    0.42
 -10  10   2   -0.02    0.36
  -9 -10   2    7.45    0.70
  -9  10   2    7.53    0.67
  -9  10   2    9.86    0.65
   8 -10  -2   -0.06    0.43
  -8 -10   2    0.02    0.43
  -8  10   2    0.15    0.32
  -8  10   2   -0.18    0.34
   7 -10  -2    6.71    0.72
  -7 -10   2    7.16    0.66
  -7  10   2    6.45    0.59
  -6 -10   2    0.03    0.40
   6 -10  -2   -0.29    0.40
  -6  10   2    0.59    0.35
   5 -10  -2    0.61    0.43
  -5 -10   2    0.13    0.39
   5  10  -2   -0.09    0.19
  -5  10   2   -0.28    0.32
  -4 -10   2    1.56    0.44
   4 -10  -2    1.10    0.43
   4  10  -2    1.46    0.27
  -4  10   2    1.15    0.34
   3 -10  -2    2.13    0.50
  -3 -10   2    2.02    0.49
  -3  10   2    1.43    0.34
   3  10  -2    1.75    0.31
   2 -10  -2    4.68    0.58
  -2 -10   2    5.00    0.59
  -2  10   2    4.34    0.43
   2  10  -2    4.39    0.41
   1 -10  -2    4.69    0.56
  -1 -10   2    4.09    0.56
   1  10  -2    4.09    0.41
  -1  10   2    4.09    0.39
   0 -10   2    1.10    0.45
   0 -10  -2    0.19    0.41
   0  10   2    0.81    0.26
   0  10  -2    0.69    0.30
  -1 -10  -2    0.27    0.38
   1 -10   2   -0.61    0.38
  -1  10  -2   -0.16    0.28
   1  10   2    0.01    0.20
  -2 -10  -2    0.20    0.39
   2 -10   2    0.24    0.41
  -2  10  -2    0.61    0.33
   2  10   2    0.28    0.15
  -3 -10  -2   15.98    0.87
   3 -10   2   15.68    0.92
  -3  10  -2   14.91    0.70
  -3  10  -2   14.15    0.73
  -4 -10  -2    5.59    0.57
   4 -10   2    5.57    0.65
  -4  10  -2    6.20    0.52
  -4  10  -2    6.46    0.57
  -5 -10  -2    0.01    0.36
   5 -10   2    0.03    0.41
  -5  10  -2    0.17    0.36
  -5  10  -2   -0.25    0.31
   6 -10   2    1.29    0.47
  -6 -10  -2    1.61    0.43
  -6  10  -2    0.93    0.41
  -6  10  -2    1.08    0.36
  -7 -10  -2    4.39    0.53
  -7  10  -2    4.37    0.51
  -7  10  -2    3.56    0.52
  -8 -10  -2   -0.25    0.40
  -8  10  -2    0.51    0.37
  -8  10  -2    0.21    0.40
  -9 -10  -2    3.00    0.51
  -9  10  -2    3.10    0.53
  -9  10  -2    2.62    0.48
  -7 -11   2    0.71    0.49
   7 -11  -2    1.32    0.54
  -7  11   2    0.34    0.40
  -6 -11   2    9.75    0.81
   6 -11  -2   11.04    0.91
  -6  11   2   11.73    0.72
  -5 -11   2    1.08    0.47
   5 -11  -2    1.66    0.54
  -5  11   2    1.07    0.39
   4 -11  -2    1.36    0.52
  -4 -11   2    0.26    0.44
  -4  11   2    1.21    0.37
   4  11  -2    1.04    0.25
  -3 -11   2    2.74    0.53
   3 -11  -2    2.43    0.54
  -3  11   2    1.29    0.37
   3  11  -2    1.86    0.32
  -2 -11   2    2.24    0.53
   2 -11  -2    2.12    0.52
  -2  11   2    1.60    0.35
   2  11  -2    1.22    0.31
   1 -11  -2    0.19    0.46
  -1 -11   2    0.36    0.44
  -1  11   2    0.32    0.28
   1  11  -2    0.07    0.30
   0 -11   2    3.65    0.60
   0 -11  -2    4.44    0.62
   0  11  -2    3.92    0.46
   0  11   2    4.57    0.38
   1 -11   2    0.21    0.45
  -1 -11  -2   -0.50    0.36
   1  11   2    0.11    0.19
  -1  11  -2    0.22    0.33
  -2 -11  -2   -0.14    0.41
   2 -11   2   -0.43    0.43
  -2  11  -2    0.26    0.34
   3 -11   2   -0.02    0.44
  -3 -11  -2   -0.31    0.39
  -3  11  -2    0.30    0.37
  -4 -11  -2    1.23    0.45
   4 -11   2    1.13    0.52
  -4  11  -2    0.90    0.38
   5 -11   2    1.00    0.49
  -5 -11  -2    0.68    0.43
  -5  11  -2    0.14    0.39
  -6 -11  -2    1.24    0.46
  -6  11  -2    1.24    0.43
 -18   0   3    0.24    0.42
 -18   0   3   -0.32    0.43
  18   0  -3    0.07    0.36
 -17   0   3    0.11    0.38
 -17   0   3   -0.37    0.44
  17   0  -3   -0.58    0.32
 -16   0   3    0.56    0.41
 -16   0   3   -0.26    0.36
  16   0  -3    0.19    0.32
 -15   0   3   -0.30    0.36
  15   0  -3    0.68    0.33
 -15   0   3    0.24    0.35
  14   0  -3   -0.28    0.29
 -14   0   3    0.05    0.32
 -14   0   3    0.25    0.35
 -13   0   3   75.47    2.31
  13   0  -3   74.09    2.16
 -13   0   3   73.85    2.14
 -12   0   3   -0.48    0.31
 -12   0   3   -0.58    0.27
  12   0  -3   -0.05    0.28
 -12   0   3   -0.11    0.30
  12   0  -3   -0.03    0.22
 -11   0   3    5.09    0.45
 -11   0   3    4.94    0.44
  11   0  -3    4.51    0.39
 -11   0   3    5.57    0.50
 -10   0   3   -0.02    0.24
 -10   0   3   -0.39    0.20
 -10   0   3    0.29    0.26
 -10   0   3   -0.03    0.28
  10   0  -3   -0.05    0.21
  10   0  -3    0.08    0.20
   9   0  -3    5.17    0.33
   9   0  -3    4.98    0.37
  -9   0   3    5.62    0.39
   9   0  -3    5.33    0.37
  -9   0   3    4.63    0.37
  -9   0   3    5.28    0.39
  -9   0   3    4.98    0.42
   8   0  -3    0.19    0.16
  -8   0   3    0.07    0.18
   8   0  -3   -0.46    0.15
  -8   0   3    0.31    0.21
   8   0  -3   -0.14    0.16
  -8   0   3   -0.24    0.21
  -8   0   3   -0.01    0.17
  -7   0   3   56.51    1.52
  -7   0   3   57.63    1.54
  -7   0   3   57.15    1.65
  -7   0   3   57.40    1.57
   7   0  -3   54.12    1.49
   7   0  -3   55.82    1.56
  -6   0   3   -0.02    0.14
   6   0  -3   -0.19    0.13
  -6   0   3    0.12    0.15
  -6   0   3    0.05    0.15
   6   0  -3   -0.04    0.12
   6   0  -3    0.02    0.10
  -6   0   3   -0.02    0.14
  -6   0   3    0.03    0.15
  -5   0   3   35.14    1.05
   5   0  -3   35.30    0.96
  -5   0   3   35.14    1.00
  -5   0   3   36.18    0.98
  -5   0   3   32.73    0.97
  -5   0   3   34.83    0.98
   5   0  -3   35.55    0.97
   4   0  -3   -0.01    0.13
  -4   0   3    0.07    0.14
  -4   0   3    0.01    0.15
  -4   0   3    0.05    0.13
   4   0  -3   -0.03    0.14
  -4   0   3    0.13    0.14
   4   0  -3    0.13    0.13
  -4   0   3   -0.19    0.14
   4   0  -3    0.02    0.13
  -3   0   3   17.67    0.54
   3   0  -3   17.92    0.55
  -3   0   3   17.92    0.58
  -3   0   3   16.86    0.54
  -3   0   3   18.61    0.55
   3   0  -3   16.81    0.59
   3   0  -3   18.18    0.55
   3   0  -3   17.80    0.54
  -3   0   3   17.18    0.53
   3   0  -3   17.83    0.54
  -2   0   3    0.07    0.08
  -2   0   3   -0.08    0.08
   2   0  -3    0.03    0.09
  -2   0   3   -0.07    0.08
   2   0  -3    0.10    0.08
   2   0  -3   -0.06    0.07
   2   0  -3   -0.04    0.08
   2   0  -3    0.08    0.09
  -2   0   3   -0.03    0.08
  -2   0   3   -0.03    0.09
  -1   0   3   27.49    0.72
  -1   0   3   28.72    0.72
   1   0  -3   28.02    0.74
  -1   0   3   27.31    0.77
   1   0  -3   27.47    0.72
   1   0  -3   27.52    0.77
  -1   0   3   27.54    0.77
   0   0  -3   -0.03    0.04
   0   0  -3    0.01    0.04
   0   0  -3    0.01    0.06
   0   0  -3   -0.07    0.05
   0   0   3    0.05    0.06
   0   0   3    0.05    0.05
   0   0  -3    0.04    0.06
   0   0   3    0.02    0.04
   0   0   3   -0.12    0.06
   0   0   3    0.03    0.04
   0   0   3    0.04    0.04
   0   0  -3   -0.05    0.05
  -1   0  -3    0.65    0.07
   1   0   3    0.65    0.07
  -1   0  -3    0.80    0.07
  -1   0  -3    0.75    0.10
   1   0   3    0.74    0.07
   1   0   3    0.63    0.06
   1   0   3    0.57    0.11
  -2   0  -3    0.06    0.10
   2   0   3    0.05    0.09
  -2   0  -3    0.10    0.10
   2   0   3    0.01    0.09
  -2   0  -3   -0.10    0.14
   2   0   3   -0.06    0.07
  -2   0  -3    0.08    0.10
   2   0   3    0.02    0.07
   2   0   3    0.01    0.13
  -3   0  -3  722.35   17.31
   3   0   3  719.23   17.64
   3   0   3  702.61   17.60
  -3   0  -3  723.62   18.53
   3   0   3  699.61   18.44
  -3   0  -3  715.61   17.84
  -3   0  -3  698.30   18.51
  -4   0  -3    0.00    0.12
  -4   0  -3    0.02    0.12
   4   0   3   -0.03    0.08
   4   0   3    0.09    0.11
  -4   0  -3   -0.12    0.10
   4   0   3   -0.07    0.09
  -4   0  -3    0.08    0.16
  -5   0  -3   29.59    0.86
   5   0   3   29.52    0.80
   5   0   3   27.71    0.80
  -5   0  -3   28.81    0.78
  -5   0  -3   28.25    0.85
  -5   0  -3   28.10    0.90
   5   0   3   27.59    0.80
  -6   0  -3    0.08    0.19
  -6   0  -3    0.07    0.16
   6   0   3   -0.06    0.14
  -6   0  -3    0.23    0.15
  -6   0  -3   -0.17    0.14
   6   0   3    0.13    0.13
  -7   0  -3    9.72    0.51
  -7   0  -3   10.13    0.40
  -7   0  -3    9.71    0.45
   7   0   3    9.88    0.39
   7   0   3   10.39    0.42
  -7   0  -3   10.18    0.46
  -8   0  -3    0.33    0.25
   8   0   3   -0.27    0.18
   8   0   3   -0.27    0.15
  -8   0  -3   -0.07    0.21
  -8   0  -3   -0.26    0.19
  -8   0  -3    0.07    0.20
  -8   0  -3   -0.02    0.18
  -9   0  -3    2.23    0.35
   9   0   3    2.81    0.26
   9   0   3    2.33    0.27
  -9   0  -3    2.88    0.30
  -9   0  -3    2.30    0.32
  -9   0  -3    2.68    0.30
  -9   0  -3    2.18    0.30
 -10   0  -3   -0.04    0.27
 -10   0  -3    0.11    0.26
  10   0   3   -0.04    0.20
 -10   0  -3    0.19    0.30
  10   0   3   -0.09    0.22
  11   0   3    8.86    0.46
 -11   0  -3    8.03    0.55
  11   0   3    8.74    0.47
 -11   0  -3    8.81    0.52
 -11   0  -3    8.35    0.60
 -12   0  -3    0.13    0.28
 -12   0  -3   -0.31    0.28
  12   0   3    0.05    0.20
 -12   0  -3    0.22    0.30
  12   0   3   -0.09    0.21
 -13   0  -3    3.99    0.47
 -13   0  -3    3.94    0.51
  13   0   3    3.99    0.36
 -13   0  -3    3.99    0.44
  13   0   3    3.68    0.33
 -14   0  -3   -0.23    0.31
  14   0   3   -0.01    0.22
 -14   0  -3   -0.19    0.32
  14   0   3   -0.06    0.24
 -14   0  -3   -0.25    0.32
  15   0   3   40.56    1.29
 -15   0  -3   40.05    1.38
  15   0   3   43.87    1.29
 -15   0  -3   41.70    1.52
  16   0   3    0.11    0.28
  16   0   3    0.20    0.24
 -16   0  -3    1.05    0.45
 -16   0  -3    0.33    0.38
  17   0   3    0.22    0.28
 -17   0  -3   -0.32    0.40
 -17   0  -3    0.63    0.43
 -18  -1   3    0.11    0.43
 -18  -1   3   -0.44    0.44
  18  -1  -3   -0.39    0.36
  18   1  -3    0.36    0.33
 -18   1   3   -0.06    0.49
 -18   1   3   -0.67    0.42
 -17  -1   3    3.84    0.53
 -17  -1   3    5.62    0.65
  17  -1  -3    4.62    0.53
  17   1  -3    5.86    0.52
 -17   1   3    5.59    0.65
 -17   1   3    5.59    0.61
  16  -1  -3    3.52    0.46
 -16  -1   3    3.62    0.54
 -16  -1   3    4.30    0.52
  16   1  -3    3.85    0.45
 -16   1   3    3.01    0.47
 -16   1   3    4.48    0.58
 -15  -1   3    1.29    0.42
  15  -1  -3    0.73    0.36
 -15  -1   3    1.40    0.40
  15   1  -3    1.76    0.36
 -15   1   3    2.01    0.42
 -15   1   3    1.94    0.46
 -15   1   3    1.16    0.37
 -14  -1   3    0.95    0.35
 -14  -1   3    0.87    0.40
  14  -1  -3    1.20    0.35
 -14   1   3    0.66    0.37
  14   1  -3    0.88    0.32
 -14   1   3    0.94    0.36
 -14   1   3    1.10    0.41
  13  -1  -3    1.63    0.35
 -13  -1   3    1.45    0.35
 -13  -1   3    0.88    0.36
 -13   1   3    1.62    0.36
 -13   1   3    1.22    0.34
 -13   1   3    1.59    0.39
 -13   1   3    1.01    0.36
  13   1  -3    0.91    0.31
  12  -1  -3    1.39    0.34
 -12  -1   3    1.20    0.34
 -12  -1   3    1.69    0.38
 -12   1   3    1.28    0.38
  12   1  -3    1.58    0.29
 -12   1   3    1.03    0.35
 -12   1   3    1.88    0.36
  11  -1  -3    2.69    0.34
 -11  -1   3    3.18    0.38
 -11  -1   3    3.40    0.39
  11  -1  -3    2.62    0.38
  11  -1  -3    2.68    0.34
 -11  -1   3    2.70    0.40
  11   1  -3    3.13    0.34
 -11   1   3    2.50    0.42
 -11   1   3    2.15    0.37
 -11   1   3    2.24    0.38
  10  -1  -3   47.28    1.46
 -10  -1   3   49.47    1.41
 -10  -1   3   48.31    1.39
  10  -1  -3   47.42    1.49
 -10  -1   3   48.48    1.53
  10  -1  -3   47.59    1.43
 -10  -1   3   43.35    1.42
  10   1  -3   47.94    1.45
  10   1  -3   47.31    1.40
 -10   1   3   48.35    1.42
 -10   1   3   46.32    1.53
 -10   1   3   48.03    1.46
 -10   1   3   49.58    1.43
  -9  -1   3    7.09    0.43
   9  -1  -3    7.07    0.45
  -9  -1   3    7.40    0.47
  -9  -1   3    6.83    0.49
   9  -1  -3    8.16    0.47
  -9  -1   3    6.82    0.43
   9   1  -3    6.83    0.39
  -9   1   3    7.33    0.52
   9   1  -3    7.07    0.35
  -9   1   3    7.40    0.48
   9   1  -3    5.90    0.41
  -9   1   3    6.63    0.46
  -9   1   3    6.98    0.45
   8  -1  -3    2.75    0.25
  -8  -1   3    2.89    0.27
  -8  -1   3    2.90    0.28
   8  -1  -3    2.75    0.29
  -8  -1   3    3.30    0.32
  -8  -1   3    2.78    0.29
   8  -1  -3    2.97    0.27
  -8   1   3    2.69    0.29
  -8   1   3    3.31    0.35
  -8   1   3    2.77    0.30
   8   1  -3    2.72    0.26
  -8   1   3    2.45    0.28
   7  -1  -3    0.00    0.04
  -7  -1   3    0.33    0.17
   7  -1  -3    0.26    0.18
  -7  -1   3    0.18    0.19
  -7  -1   3    0.13    0.18
  -7  -1   3   -0.01    0.17
   7   1  -3    0.07    0.15
  -7   1   3    0.02    0.16
  -7   1   3    0.19    0.19
  -7   1   3   -0.21    0.19
  -7   1   3   -0.06    0.18
   7   1  -3    0.13    0.11
   7   1  -3   -0.02    0.15
  -6  -1   3   55.61    1.57
  -6  -1   3   55.88    1.45
  -6  -1   3   53.67    1.45
  -6  -1   3   54.67    1.49
   6  -1  -3   53.87    1.58
  -6  -1   3   54.78    1.46
   6  -1  -3   53.37    1.50
  -6   1   3   53.19    1.50
  -6   1   3   56.34    1.59
   6   1  -3   53.17    1.43
  -6   1   3   54.78    1.46
  -6   1   3   56.05    1.47
   6   1  -3   51.84    1.42
   6   1  -3   54.37    1.48
  -5  -1   3   21.93    0.66
  -5  -1   3   22.64    0.73
  -5  -1   3   21.92    0.68
  -5  -1   3   21.84    0.67
   5  -1  -3   21.69    0.70
  -5  -1   3   21.55    0.66
   5  -1  -3   21.64    0.66
  -5   1   3   21.88    0.68
   5   1  -3   22.73    0.65
  -5   1   3   21.87    0.74
   5   1  -3   21.33    0.65
  -5   1   3   20.94    0.68
   5   1  -3   21.39    0.64
   5   1  -3   22.46    0.67
  -5   1   3   21.41    0.70
  -5   1   3   21.67    0.67
  -4  -1   3   56.48    1.60
   4  -1  -3   57.59    1.50
   4  -1  -3   57.50    1.53
  -4  -1   3   58.28    1.52
  -4  -1   3   57.40    1.49
  -4  -1   3   58.14    1.47
  -4  -1   3   58.29    1.49
   4   1  -3   58.38    1.48
  -4   1   3   57.23    1.53
   4   1  -3   56.16    1.48
   4   1  -3   57.23    1.46
  -4   1   3   56.76    1.49
  -4   1   3   54.80    1.60
  -4   1   3   55.59    1.50
  -4   1   3   57.34    1.49
  -3  -1   3    3.16    0.22
   3  -1  -3    2.65    0.21
  -3  -1   3    2.59    0.23
   3  -1  -3    2.63    0.20
   3  -1  -3    3.21    0.23
   3  -1  -3    2.61    0.22
  -3  -1   3    2.86    0.20
  -3  -1   3    2.91    0.22
   3   1  -3    3.08    0.20
  -3   1   3    3.32    0.24
  -3   1   3    3.32    0.22
  -3   1   3    3.01    0.22
  -3   1   3    3.26    0.21
  -3   1   3    2.94    0.20
   3   1  -3    2.91    0.20
   3   1  -3    3.12    0.21
  -2  -1   3   31.29    0.92
   2  -1  -3   31.12    0.91
  -2  -1   3   32.00    0.86
   2  -1  -3   31.44    0.87
  -2  -1   3   31.13    0.88
  -2  -1   3   32.13    0.86
   2  -1  -3   31.76    0.85
  -2  -1   3   30.87    0.92
   2  -1  -3   30.91    0.85
  -2   1   3   31.95    0.84
  -2   1   3   33.15    0.88
  -2   1   3   31.76    0.91
  -2   1   3   31.46    0.85
   2   1  -3   32.53    0.86
   2   1  -3   32.28    0.87
   2   1  -3   32.03    0.91
   2   1  -3   32.47    0.86
  -2   1   3   32.13    0.84
  -1  -1   3    0.66    0.12
  -1  -1   3    0.53    0.11
  -1  -1   3    0.77    0.11
  -1  -1   3    0.81    0.11
   1  -1  -3    0.53    0.10
   1  -1  -3    0.69    0.09
  -1  -1   3    0.60    0.11
   1  -1  -3    0.46    0.08
  -1   1   3    0.60    0.08
   1   1  -3    0.52    0.10
   1   1  -3    0.55    0.11
  -1   1   3    0.41    0.08
   1   1  -3    0.53    0.11
  -1   1   3    0.49    0.09
   1   1  -3    0.54    0.11
  -1   1   3    0.52    0.09
   0  -1   3  299.92    7.59
   0  -1  -3  298.06    7.93
   0  -1   3  307.29    7.91
   0  -1  -3  316.41    7.68
   0  -1   3  292.57    7.98
   0  -1   3  299.71    7.45
   0  -1   3  306.39    7.66
   0   1   3  301.84    7.59
   0   1  -3  313.29    7.98
   0   1  -3  303.45    7.97
   0   1  -3  310.59    7.47
   0   1  -3  309.79    7.53
   0   1   3  297.13    7.89
   0   1   3  306.83    7.90
   1  -1   3  704.72   17.04
   1  -1   3  687.28   18.20
   1  -1   3  710.55   17.39
   1  -1   3  680.10   17.69
   1  -1   3  681.59   18.18
  -1   1  -3  691.85   18.26
  -1   1  -3  703.65   17.67
  -1   1  -3  707.00   18.21
  -1   1  -3  706.91   17.11
   2  -1   3   99.94    2.50
   2  -1   3   94.31    2.50
   2  -1   3   98.03    2.44
   2  -1   3   99.50    2.58
  -2   1  -3   99.75    2.63
  -2   1  -3  100.43    2.58
  -2   1  -3   99.32    2.45
  -2   1  -3   98.35    2.63
   3  -1   3   81.82    2.18
   3  -1   3   81.84    2.11
   3  -1   3   82.31    2.05
   3  -1   3   82.25    2.11
  -3   1  -3   83.64    2.19
  -3   1  -3   79.00    2.22
  -3   1  -3   82.18    2.07
  -3   1  -3   84.18    2.12
  -3   1  -3   82.43    2.22
   4  -1   3  162.56    4.10
  -4  -1  -3  161.47    4.24
   4  -1   3  158.57    4.10
   4  -1   3  162.09    4.22
   4  -1   3  164.20    4.30
  -4  -1  -3  161.89    4.25
   4  -1   3  164.87    4.00
  -4   1  -3  163.23    4.32
  -4   1  -3  160.12    4.11
  -4   1  -3  164.11    4.23
  -4   1  -3  168.82    4.32
  -4   1  -3  165.17    4.03
   5  -1   3   58.01    1.61
  -5  -1  -3   56.77    1.57
  -5  -1  -3   57.09    1.56
   5  -1   3   57.95    1.55
  -5  -1  -3   58.43    1.42
   5  -1   3   57.98    1.54
   5  -1   3   59.68    1.47
  -5   1  -3   55.63    1.55
   5   1   3   58.74    1.46
  -5   1  -3   57.88    1.64
  -5   1  -3   58.77    1.64
   5   1   3   57.00    1.46
  -5   1  -3   55.72    1.63
  -5   1  -3   58.55    1.51
   6  -1   3    9.27    0.41
  -6  -1  -3    9.40    0.38
   6  -1   3    9.23    0.41
  -6  -1  -3    9.88    0.33
   6  -1   3    9.83    0.33
  -6  -1  -3    9.56    0.39
   6  -1   3    9.73    0.43
  -6   1  -3    9.98    0.40
  -6   1  -3    9.02    0.45
  -6   1  -3    9.97    0.45
   6   1   3    9.45    0.33
  -6   1  -3    9.17    0.47
   6   1   3    9.95    0.34
   7  -1   3    3.51    0.21
   7  -1   3    3.50    0.27
   7  -1   3    3.75    0.27
  -7  -1  -3    2.76    0.26
  -7  -1  -3    3.49    0.23
  -7  -1  -3    3.22    0.25
   7  -1   3    3.60    0.29
  -7  -1  -3    3.68    0.24
  -7   1  -3    3.50    0.30
   7   1   3    3.50    0.23
  -7   1  -3    2.61    0.31
   7   1   3    3.48    0.23
  -7   1  -3    3.31    0.30
  -7   1  -3    3.31    0.28
   8  -1   3    2.56    0.17
   8  -1   3    2.37    0.28
  -8  -1  -3    2.52    0.24
   8  -1   3    2.42    0.25
  -8  -1  -3    2.15    0.27
   8  -1   3    2.38    0.24
  -8  -1  -3    2.12    0.23
  -8   1  -3    2.52    0.29
  -8   1  -3    2.82    0.32
  -8   1  -3    2.58    0.30
   8   1   3    2.44    0.21
  -8   1  -3    2.57    0.33
   8   1   3    2.57    0.22
  -9  -1  -3   10.47    0.47
   9  -1   3    9.65    0.51
   9  -1   3    9.90    0.48
  -9  -1  -3   10.61    0.53
   9  -1   3    9.74    0.49
  -9  -1  -3   10.60    0.47
  -9   1  -3   10.20    0.54
  -9   1  -3   11.16    0.61
  -9   1  -3    9.22    0.54
   9   1   3    9.96    0.43
  -9   1  -3   10.78    0.51
  -9   1  -3    9.51    0.58
   9   1   3   10.38    0.43
  10  -1   3   17.89    0.69
 -10  -1  -3   18.54    0.68
 -10  -1  -3   18.72    0.75
  10  -1   3   17.77    0.71
 -10   1  -3   18.86    0.82
 -10   1  -3   16.51    0.82
 -10   1  -3   16.98    0.74
  10   1   3   17.55    0.62
 -10   1  -3   18.05    0.73
  10   1   3   17.14    0.62
 -11  -1  -3   18.00    0.70
 -11  -1  -3   18.15    0.76
  11  -1   3   17.07    0.70
  11  -1   3   15.01    0.67
 -11   1  -3   17.42    0.73
  11   1   3   18.67    0.62
  11   1   3   17.18    0.62
 -11   1  -3   16.38    0.81
 -11   1  -3   18.68    0.86
 -12  -1  -3    5.87    0.54
 -12  -1  -3    6.36    0.50
  12  -1   3    5.94    0.42
 -12  -1  -3    5.27    0.43
  12  -1   3    4.96    0.42
 -12   1  -3    4.89    0.51
  12   1   3    5.30    0.36
 -12   1  -3    4.66    0.50
  12   1   3    6.08    0.38
 -12   1  -3    6.42    0.49
 -13  -1  -3    1.07    0.35
 -13  -1  -3    1.42    0.38
  13  -1   3    0.43    0.25
  13  -1   3    0.30    0.26
 -13  -1  -3    1.05    0.33
 -13   1  -3    0.71    0.36
 -13   1  -3    1.12    0.36
  13   1   3    0.52    0.22
  13   1   3    1.39    0.24
 -13   1  -3    0.87    0.37
 -14  -1  -3    0.36    0.34
 -14  -1  -3    0.28    0.32
  14  -1   3    0.05    0.27
 -14  -1  -3    0.08    0.32
 -14   1  -3    0.38    0.34
  14   1   3    0.25    0.22
 -14   1  -3    0.67    0.38
 -14   1  -3   -0.26    0.30
  14   1   3    0.24    0.21
 -15  -1  -3    4.30    0.51
  15  -1   3    3.14    0.40
 -15  -1  -3    3.50    0.46
 -15   1  -3    3.90    0.53
 -15   1  -3    3.35    0.48
  15   1   3    3.33    0.31
  15   1   3    3.70    0.31
  16  -1   3    1.64    0.36
 -16  -1  -3    1.41    0.44
 -16  -1  -3    1.49    0.42
  16   1   3    1.26    0.26
 -16   1  -3    1.10    0.41
  16   1   3    1.49    0.25
 -16   1  -3    0.94    0.44
 -17  -1  -3    0.64    0.45
 -17  -1  -3   -0.60    0.38
  17  -1   3    0.55    0.34
  17   1   3   -0.02    0.20
 -17   1  -3   -0.31    0.43
  17   1   3   -0.02    0.21
 -17   1  -3   -0.04    0.42
 -17  -2   3    0.59    0.43
 -17  -2   3   -0.52    0.35
  17  -2  -3   -0.09    0.37
 -17   2   3    0.31    0.46
 -17   2   3   -0.20    0.38
  17   2  -3   -0.18    0.31
  16  -2  -3    0.05    0.36
 -16  -2   3    0.67    0.40
 -16  -2   3    0.66    0.39
 -16   2   3    0.18    0.36
  16   2  -3   -0.57    0.27
 -16   2   3   -0.18    0.40
  15  -2  -3    0.27    0.33
 -15  -2   3    0.31    0.35
 -15  -2   3    0.02    0.37
 -15   2   3    0.20    0.40
 -15   2   3   -0.06    0.35
 -15   2   3    0.44    0.32
  15   2  -3    0.36    0.29
  14  -2  -3    2.61    0.43
 -14  -2   3    3.11    0.43
 -14  -2   3    3.49    0.49
 -14   2   3    2.80    0.44
  14   2  -3    2.88    0.38
 -14   2   3    3.21    0.45
 -14   2   3    2.90    0.48
 -13  -2   3   -0.03    0.31
 -13  -2   3    0.85    0.34
  13  -2  -3    0.65    0.32
 -13   2   3    0.54    0.36
 -13   2   3    0.37    0.32
 -13   2   3    1.11    0.36
  13   2  -3    0.50    0.25
 -13   2   3    0.30    0.30
 -12  -2   3   -0.43    0.31
  12  -2  -3    0.44    0.31
 -12  -2   3   -0.40    0.27
 -12   2   3    0.22    0.31
 -12   2   3    0.47    0.28
 -12   2   3   -0.08    0.30
 -12   2   3   -0.04    0.32
  12   2  -3   -0.09    0.22
 -11  -2   3   12.31    0.63
 -11  -2   3   13.49    0.74
 -11  -2   3   13.84    0.66
  11  -2  -3   12.90    0.67
  11  -2  -3   12.93    0.66
 -11   2   3   13.72    0.71
 -11   2   3   12.54    0.68
  11   2  -3   13.05    0.62
 -11   2   3   12.95    0.71
 -11   2   3   13.48    0.68
 -10  -2   3    5.60    0.43
  10  -2  -3    5.83    0.46
  10  -2  -3    5.51    0.41
 -10  -2   3    4.94    0.45
  10  -2  -3    4.79    0.44
 -10  -2   3    5.51    0.41
 -10   2   3    5.85    0.50
 -10   2   3    6.26    0.47
 -10   2   3    4.83    0.44
 -10   2   3    5.41    0.44
  10   2  -3    4.82    0.32
  10   2  -3    5.27    0.38
  10   2  -3    5.14    0.38
 -10   2   3    4.53    0.41
   9  -2  -3    4.18    0.39
  -9  -2   3    4.47    0.35
  -9  -2   3    4.54    0.37
  -9  -2   3    4.16    0.39
   9  -2  -3    4.09    0.40
  -9   2   3    4.37    0.38
  -9   2   3    3.54    0.36
  -9   2   3    4.48    0.40
   9   2  -3    4.46    0.29
  -9   2   3    4.19    0.38
  -9   2   3    4.57    0.43
   9   2  -3    4.31    0.34
  -8  -2   3   81.62    2.17
  -8  -2   3   88.05    2.38
   8  -2  -3   82.06    2.38
   8  -2  -3   82.41    2.27
  -8  -2   3   85.16    2.21
   8  -2  -3   81.21    2.27
  -8   2   3   82.58    2.40
   8   2  -3   85.14    2.22
  -8   2   3   80.82    2.23
  -8   2   3   82.76    2.31
   8   2  -3   80.55    2.11
  -8   2   3   83.81    2.21
  -8   2   3   83.21    2.28
   7  -2  -3   58.60    1.64
  -7  -2   3   57.49    1.57
   7  -2  -3   59.10    1.73
   7  -2  -3   58.39    1.66
  -7  -2   3   60.19    1.59
  -7  -2   3   57.26    1.62
  -7  -2   3   58.21    1.71
  -7   2   3   56.93    1.73
  -7   2   3   59.70    1.62
  -7   2   3   60.53    1.61
  -7   2   3   59.29    1.66
  -7   2   3   59.42    1.66
   7   2  -3   57.11    1.53
   7   2  -3   58.67    1.61
   6  -2  -3    5.14    0.35
   6  -2  -3    4.60    0.33
  -6  -2   3    4.55    0.32
   6  -2  -3    4.99    0.37
  -6  -2   3    4.46    0.30
  -6  -2   3    3.76    0.27
  -6  -2   3    4.09    0.28
  -6  -2   3    4.59    0.33
  -6   2   3    4.29    0.31
   6   2  -3    4.69    0.25
   6   2  -3    4.31    0.29
  -6   2   3    5.04    0.33
  -6   2   3    4.77    0.35
  -6   2   3    4.49    0.32
  -6   2   3    4.33    0.31
   5  -2  -3    3.33    0.28
   5  -2  -3    3.13    0.25
  -5  -2   3    2.98    0.23
  -5  -2   3    2.81    0.23
  -5  -2   3    3.03    0.23
  -5  -2   3    3.44    0.27
  -5   2   3    3.06    0.25
  -5   2   3    3.03    0.24
   5   2  -3    3.08    0.23
   5   2  -3    2.83    0.20
  -5   2   3    3.08    0.25
  -5   2   3    3.00    0.28
  -5   2   3    2.91    0.23
   4  -2  -3    1.69    0.19
  -4  -2   3    1.76    0.18
  -4  -2   3    1.72    0.19
   4  -2  -3    1.67    0.21
  -4  -2   3    2.06    0.22
   4  -2  -3    1.81    0.21
  -4  -2   3    1.73    0.19
  -4   2   3    2.19    0.21
  -4   2   3    1.68    0.18
  -4   2   3    1.69    0.19
  -4   2   3    1.90    0.19
  -4   2   3    1.70    0.17
   4   2  -3    1.75    0.18
  -4   2   3    1.71    0.21
   4   2  -3    1.68    0.17
   4   2  -3    2.04    0.18
  -3  -2   3  145.08    3.62
   3  -2  -3  144.85    3.57
  -3  -2   3  145.76    3.81
   3  -2  -3  137.37    3.81
  -3  -2   3  143.30    3.56
   3  -2  -3  143.70    3.82
  -3  -2   3  142.55    3.80
  -3   2   3  138.69    3.81
  -3   2   3  147.72    3.64
  -3   2   3  140.32    3.51
  -3   2   3  145.35    3.56
  -3   2   3  144.70    3.63
   3   2  -3  141.33    3.61
   3   2  -3  146.37    3.55
  -3   2   3  140.65    3.56
  -2  -2   3   35.24    0.98
  -2  -2   3   34.41    1.03
  -2  -2   3   34.82    0.96
  -2  -2   3   36.44    1.04
   2  -2  -3   33.59    0.94
   2  -2  -3   34.14    1.02
   2  -2  -3   35.51    0.93
   2   2  -3   35.14    0.95
   2   2  -3   35.82    1.03
  -2   2   3   35.59    1.01
  -2   2   3   35.15    0.93
  -2   2   3   35.20    0.97
  -2   2   3   34.07    0.94
  -2   2   3   33.90    0.93
  -2   2   3   35.94    0.93
   1  -2  -3   33.00    0.84
  -1  -2   3   32.60    0.91
  -1  -2   3   30.94    0.96
  -1  -2   3   32.37    0.89
  -1  -2   3   32.98    0.96
   1  -2  -3   32.44    0.86
   1  -2  -3   33.94    0.87
   1  -2  -3   31.66    0.93
  -1   2   3   33.14    0.88
  -1   2   3   31.95    0.84
   1   2  -3   30.13    0.95
  -1   2   3   31.45    0.84
   1   2  -3   31.74    0.90
   1   2  -3   31.10    0.88
  -1   2   3   32.69    0.84
   0  -2   3    5.10    0.34
   0  -2  -3    5.13    0.22
   0  -2  -3    5.68    0.26
   0  -2   3    5.07    0.29
   0  -2   3    5.18    0.32
   0  -2  -3    5.58    0.20
   0  -2   3    5.60    0.33
   0  -2  -3    5.11    0.26
   0  -2   3    4.66    0.30
   0   2   3    5.27    0.18
   0   2  -3    5.60    0.35
   0   2  -3    5.66    0.31
   0   2   3    5.46    0.22
   0   2  -3    5.62    0.29
   0   2  -3    5.13    0.29
  -1  -2  -3   46.46    1.24
   1  -2   3   46.79    1.33
   1  -2   3   48.17    1.31
   1  -2   3   47.18    1.26
   1  -2   3   45.12    1.23
  -1   2  -3   46.94    1.23
  -1   2  -3   46.20    1.34
  -1   2  -3   46.61    1.30
  -1   2  -3   47.40    1.33
  -1   2  -3   46.12    1.26
   2  -2   3   40.95    1.18
   2  -2   3   40.89    1.09
   2  -2   3   40.23    1.13
   2  -2   3   40.73    1.17
  -2   2  -3   41.22    1.17
  -2   2  -3   39.39    1.09
  -2   2  -3   41.87    1.19
  -2   2  -3   40.60    1.18
   3  -2   3  104.78    2.87
   3  -2   3  107.36    2.67
   3  -2   3  107.42    2.81
   3  -2   3  104.15    2.74
  -3   2  -3  108.22    2.88
  -3   2  -3  108.79    2.81
  -3   2  -3  108.39    2.69
  -3   2  -3  100.92    2.87
   4  -2   3   32.71    1.00
   4  -2   3   32.36    0.91
   4  -2   3   32.88    1.00
  -4  -2  -3   33.50    0.88
   4  -2   3   33.48    0.96
   4  -2   3   33.06    0.97
  -4   2  -3   33.25    1.02
  -4   2  -3   30.37    1.00
  -4   2  -3   34.68    1.02
  -4   2  -3   33.89    0.96
  -4   2  -3   31.73    0.93
   5  -2   3   22.75    0.79
   5  -2   3   22.29    0.69
   5  -2   3   23.77    0.75
  -5  -2  -3   24.19    0.67
   5  -2   3   23.45    0.77
   5  -2   3   23.68    0.74
  -5   2  -3   22.87    0.80
  -5   2  -3   22.65    0.72
  -5   2  -3   22.40    0.79
  -5   2  -3   21.37    0.75
  -5   2  -3   23.30    0.80
  -6  -2  -3   54.80    1.49
   6  -2   3   53.59    1.50
   6  -2   3   53.76    1.52
  -6   2  -3   55.43    1.48
  -6   2  -3   53.08    1.58
  -6   2  -3   52.20    1.59
  -6   2  -3   56.17    1.60
  -6   2  -3   50.56    1.50
   7  -2   3    2.51    0.26
  -7  -2  -3    2.41    0.18
  -7  -2  -3    2.40    0.23
   7  -2   3    2.49    0.28
  -7   2  -3    2.40    0.28
  -7   2  -3    3.03    0.32
  -7   2  -3    2.10    0.30
  -7   2  -3    2.44    0.28
  -7   2  -3    2.55    0.31
   7   2   3    2.71    0.16
  -8  -2  -3   26.16    0.83
  -8  -2  -3   24.90    0.73
   8  -2   3   24.19    0.84
   8  -2   3   25.36    0.87
   8  -2   3   23.51    0.85
  -8   2  -3   24.42    0.91
  -8   2  -3   25.00    0.89
   8   2   3   25.26    0.69
   8   2   3   25.45    0.69
  -8   2  -3   25.01    0.93
  -8   2  -3   24.46    0.84
  -8   2  -3   24.07    0.93
   9  -2   3    1.38    0.27
  -9  -2  -3    1.14    0.23
   9  -2   3    1.67    0.28
   9  -2   3    1.38    0.30
  -9  -2  -3    1.02    0.26
  -9   2  -3    1.13    0.31
  -9   2  -3    1.24    0.31
  -9   2  -3    1.04    0.30
   9   2   3    1.20    0.16
   9   2   3    1.01    0.16
  -9   2  -3    1.35    0.31
  -9   2  -3    1.11    0.32
 -10  -2  -3    4.01    0.37
 -10  -2  -3    4.26    0.35
  10  -2   3    4.06    0.39
  10  -2   3    4.27    0.37
  10   2   3    3.94    0.28
 -10   2  -3    3.92    0.41
 -10   2  -3    4.16    0.47
 -10   2  -3    3.85    0.47
 -10   2  -3    4.09    0.41
  10   2   3    4.58    0.28
 -11  -2  -3    0.36    0.26
  11  -2   3    0.26    0.23
 -11  -2  -3    0.09    0.26
  11  -2   3    0.05    0.27
 -11   2  -3    0.44    0.34
 -11   2  -3   -0.13    0.28
 -11   2  -3   -0.19    0.32
  11   2   3    0.32    0.16
  11   2   3   -0.17    0.15
  12  -2   3    0.68    0.29
 -12  -2  -3    0.78    0.31
 -12  -2  -3    0.35    0.28
 -12   2  -3    0.71    0.33
  12   2   3    0.86    0.17
  12   2   3    1.00    0.18
 -12   2  -3    0.66    0.35
 -12   2  -3    1.25    0.34
  13  -2   3    0.35    0.30
 -13  -2  -3   -0.28    0.28
 -13  -2  -3    0.25    0.31
 -13   2  -3    0.33    0.32
  13   2   3    0.07    0.16
 -13   2  -3   -0.26    0.32
 -13   2  -3    0.10    0.35
  13   2   3    0.04    0.16
 -14  -2  -3    2.49    0.39
 -14  -2  -3    2.93    0.44
  14  -2   3    2.19    0.38
  14   2   3    3.39    0.24
  14   2   3    3.61    0.24
 -14   2  -3    3.36    0.46
 -14   2  -3    3.55    0.51
 -15  -2  -3    2.64    0.48
 -15  -2  -3    3.18    0.42
  15  -2   3    2.99    0.42
 -15   2  -3    2.78    0.46
 -15   2  -3    3.02    0.52
  16  -2   3    1.80    0.40
 -16  -2  -3    1.48    0.45
 -16  -2  -3    1.43    0.43
 -16   2  -3    1.41    0.46
 -16   2  -3    1.99    0.51
 -17  -3   3    5.53    0.60
  17  -3  -3    5.54    0.61
 -17  -3   3    5.61    0.67
 -17   3   3    7.21    0.75
  17   3  -3    6.48    0.51
 -17   3   3    6.62    0.65
 -16  -3   3    0.94    0.44
  16  -3  -3    2.10    0.45
 -16  -3   3    1.06    0.42
 -16   3   3    1.11    0.47
 -16   3   3    0.48    0.38
  16   3  -3    1.27    0.33
  15  -3  -3   -0.09    0.34
 -15  -3   3   -0.35    0.34
 -15  -3   3    0.20    0.36
 -15   3   3    0.54    0.37
 -15   3   3   -0.60    0.33
  15   3  -3    0.00    0.27
 -15   3   3   -0.47    0.32
 -14  -3   3    0.14    0.36
 -14  -3   3    0.34    0.34
  14  -3  -3   -0.14    0.33
 -14   3   3    0.17    0.33
 -14   3   3   -0.24    0.37
  14   3  -3   -0.16    0.22
 -14   3   3   -0.22    0.33
 -14   3   3   -0.10    0.29
 -13  -3   3    0.12    0.34
 -13  -3   3    1.05    0.35
  13  -3  -3    0.97    0.35
 -13   3   3    0.66    0.34
  13   3  -3    1.25    0.27
 -13   3   3    1.69    0.40
 -13   3   3    1.54    0.42
 -13   3   3    0.78    0.35
  12  -3  -3    5.84    0.52
 -12  -3   3    4.79    0.49
 -12  -3   3    4.54    0.44
 -12   3   3    5.01    0.49
  12   3  -3    5.18    0.40
 -12   3   3    4.63    0.47
 -12   3   3    4.43    0.47
 -12   3   3    4.91    0.53
 -11  -3   3   27.68    1.06
 -11  -3   3   26.18    0.94
  11  -3  -3   26.16    1.03
  11  -3  -3   26.13    1.04
 -11   3   3   27.23    1.12
 -11   3   3   28.68    1.04
  11   3  -3   26.13    0.91
 -11   3   3   26.53    1.02
 -11   3   3   26.70    0.99
  10  -3  -3    9.47    0.61
  10  -3  -3    9.18    0.61
 -10  -3   3    9.05    0.55
 -10  -3   3    9.32    0.59
 -10  -3   3    9.41    0.54
  10   3  -3    9.43    0.51
  10   3  -3    9.76    0.43
 -10   3   3    9.50    0.57
 -10   3   3    9.61    0.61
 -10   3   3    8.78    0.55
 -10   3   3    9.82    0.62
 -10   3   3    9.41    0.68
  -9  -3   3    4.56    0.43
   9  -3  -3    5.52    0.46
   9  -3  -3    6.21    0.48
  -9  -3   3    5.62    0.39
   9  -3  -3    5.45    0.42
  -9  -3   3    5.89    0.42
  -9   3   3    4.94    0.42
  -9   3   3    5.53    0.42
   9   3  -3    5.92    0.42
  -9   3   3    5.49    0.48
  -9   3   3    5.29    0.42
   9   3  -3    5.09    0.31
  -9   3   3    5.36    0.43
  -8  -3   3    8.15    0.46
  -8  -3   3    8.67    0.50
   8  -3  -3    7.43    0.52
   8  -3  -3    7.61    0.53
   8  -3  -3    8.53    0.51
   8   3  -3    8.01    0.39
  -8   3   3    8.35    0.52
  -8   3   3    8.11    0.52
  -8   3   3    7.52    0.47
  -8   3   3    8.20    0.56
   8   3  -3    7.84    0.44
  -8   3   3    6.82    0.46
   7  -3  -3    1.05    0.23
   7  -3  -3    0.75    0.26
   7  -3  -3    1.18    0.27
  -7  -3   3    1.54    0.25
  -7  -3   3    1.30    0.25
  -7   3   3    1.14    0.27
   7   3  -3    1.38    0.21
   7   3  -3    1.23    0.17
  -7   3   3    1.24    0.24
  -7   3   3    1.07    0.22
  -7   3   3    1.23    0.25
  -7   3   3    0.92    0.25
  -6  -3   3    3.66    0.29
  -6  -3   3    3.14    0.30
  -6  -3   3    3.28    0.28
   6  -3  -3    3.22    0.30
   6  -3  -3    3.50    0.32
  -6   3   3    3.52    0.30
   6   3  -3    3.50    0.26
  -6   3   3    3.87    0.31
  -6   3   3    3.71    0.29
  -6   3   3    3.38    0.31
   6   3  -3    3.36    0.22
   6   3  -3    3.31    0.23
  -6   3   3    3.72    0.34
  -5  -3   3   27.56    0.91
   5  -3  -3   28.23    0.94
   5  -3  -3   27.00    0.91
  -5  -3   3   28.39    0.87
  -5  -3   3   30.31    0.93
  -5  -3   3   28.48    0.84
   5   3  -3   28.05    0.80
  -5   3   3   28.74    0.87
   5   3  -3   26.94    0.85
  -5   3   3   27.74    0.85
  -5   3   3   29.44    0.96
  -5   3   3   30.71    0.92
  -5   3   3   28.39    0.86
   4  -3  -3    1.21    0.21
   4  -3  -3    1.46    0.17
  -4  -3   3    1.11    0.18
  -4  -3   3    1.49    0.21
  -4  -3   3    1.43    0.20
  -4  -3   3    1.52    0.18
   4  -3  -3    1.49    0.23
   4   3  -3    1.15    0.18
  -4   3   3    1.42    0.21
   4   3  -3    1.25    0.16
  -4   3   3    0.53    0.18
  -4   3   3    1.32    0.17
  -4   3   3    1.23    0.19
  -4   3   3    1.26    0.21
   3  -3  -3   15.33    0.57
  -3  -3   3   16.23    0.58
   3  -3  -3   15.36    0.58
   3  -3  -3   15.48    0.53
   3  -3  -3   15.02    0.54
  -3  -3   3   14.84    0.57
   3  -3  -3   15.51    0.49
  -3  -3   3   15.28    0.52
  -3  -3   3   15.58    0.55
   3   3  -3   15.50    0.49
  -3   3   3   16.12    0.56
  -3   3   3   15.35    0.51
   3   3  -3   16.43    0.54
   3   3  -3   15.10    0.55
  -3   3   3   15.56    0.51
  -3   3   3   15.24    0.53
  -3   3   3   14.32    0.56
  -3   3   3   15.83    0.49
   2  -3  -3    2.27    0.16
  -2  -3   3    2.18    0.20
  -2  -3   3    1.70    0.19
   2  -3  -3    2.11    0.19
   2  -3  -3    1.85    0.21
   2  -3  -3    2.58    0.23
   2  -3  -3    2.40    0.22
  -2  -3   3    2.07    0.22
  -2  -3   3    2.21    0.22
   2   3  -3    2.13    0.21
  -2   3   3    2.35    0.19
  -2   3   3    2.18    0.20
   2   3  -3    2.10    0.19
  -2   3   3    1.99    0.19
  -2   3   3    1.85    0.20
  -2   3   3    2.74    0.19
   1  -3  -3    5.24    0.28
  -1  -3   3    4.75    0.32
  -1  -3   3    4.70    0.33
   1  -3  -3    5.26    0.29
   1  -3  -3    4.85    0.26
  -1  -3   3    5.49    0.34
  -1  -3   3    5.19    0.27
   1  -3  -3    5.13    0.24
   1  -3  -3    4.85    0.31
   1   3  -3    5.45    0.28
  -1   3   3    5.27    0.22
  -1   3   3    5.01    0.23
   1   3  -3    4.95    0.32
  -1   3   3    4.33    0.23
  -1   3   3    4.78    0.25
   1   3  -3    4.22    0.28
   0  -3  -3    8.08    0.35
   0  -3   3    8.84    0.42
   0  -3  -3    8.24    0.30
   0  -3   3    8.80    0.35
   0  -3  -3    8.43    0.35
   0  -3   3    9.02    0.40
   0   3  -3    8.42    0.40
   0   3  -3    8.83    0.36
   0   3   3    8.28    0.28
   0   3  -3    8.73    0.40
   0   3   3    8.07    0.31
   1  -3   3   -0.09    0.15
  -1  -3  -3   -0.07    0.08
  -1  -3  -3    0.10    0.11
   1  -3   3    0.04    0.17
  -1  -3  -3    0.04    0.11
   1  -3   3    0.31    0.14
   1  -3   3    0.13    0.16
  -1  -3  -3    0.00    0.09
  -1   3  -3    0.15    0.16
  -1   3  -3   -0.19    0.15
  -1   3  -3   -0.06    0.14
   2  -3   3   28.25    0.91
   2  -3   3   28.88    0.85
  -2  -3  -3   30.10    0.83
  -2  -3  -3   30.30    0.83
   2  -3   3   28.99    0.90
   2  -3   3   30.62    0.95
   2  -3   3   29.41    0.90
  -2   3  -3   30.75    0.86
  -2   3  -3   28.62    0.94
   3  -3   3    6.05    0.36
  -3  -3  -3    5.90    0.24
   3  -3   3    5.54    0.34
   3  -3   3    5.72    0.38
   3  -3   3    6.76    0.34
  -3  -3  -3    6.35    0.25
  -3   3  -3    6.35    0.34
  -3   3  -3    6.17    0.37
  -3   3  -3    6.29    0.37
   4  -3   3   75.75    2.04
   4  -3   3   75.28    2.08
  -4  -3  -3   75.15    1.99
   4  -3   3   73.75    2.13
  -4   3  -3   75.51    2.08
  -4   3  -3   73.64    1.98
  -4   3  -3   76.06    2.14
   5  -3   3   31.37    0.99
   5  -3   3   31.25    1.02
  -5  -3  -3   30.99    0.89
   5  -3   3   29.94    1.02
  -5   3  -3   30.37    1.01
  -5   3  -3   32.95    1.06
  -5   3  -3   31.31    0.99
  -5   3  -3   31.85    0.96
   6  -3   3    1.37    0.23
   6  -3   3    1.40    0.27
   6  -3   3    1.33    0.25
   6  -3   3    1.40    0.24
  -6  -3  -3    1.15    0.17
  -6   3  -3    1.12    0.24
  -6   3  -3    1.09    0.27
  -6   3  -3    1.37    0.25
  -6   3  -3    1.51    0.28
   7  -3   3    2.84    0.34
   7  -3   3    2.95    0.33
  -7  -3  -3    2.70    0.24
   7  -3   3    2.39    0.29
  -7   3  -3    2.83    0.35
  -7   3  -3    2.19    0.30
  -7   3  -3    2.51    0.34
  -7   3  -3    2.86    0.32
  -8  -3  -3    1.43    0.25
   8  -3   3    1.54    0.29
   8  -3   3    1.30    0.26
   8  -3   3    1.45    0.31
  -8   3  -3    2.11    0.33
  -8   3  -3    1.32    0.32
  -8   3  -3    1.34    0.34
  -8   3  -3    0.86    0.28
  -9  -3  -3    8.16    0.48
   9  -3   3    8.23    0.52
   9  -3   3    7.52    0.54
  -9  -3  -3    8.13    0.41
  -9   3  -3    8.59    0.60
  -9   3  -3    8.61    0.53
  -9   3  -3    8.11    0.59
  -9   3  -3    8.74    0.55
  10  -3   3   -0.32    0.22
 -10  -3  -3   -0.03    0.26
 -10  -3  -3    0.10    0.25
  10  -3   3    0.01    0.29
 -10   3  -3   -0.17    0.32
 -10   3  -3    0.32    0.30
 -10   3  -3    0.19    0.32
 -10   3  -3   -0.06    0.31
  11  -3   3    0.19    0.29
 -11  -3  -3   -0.18    0.24
 -11  -3  -3    0.21    0.27
 -11   3  -3    0.53    0.31
 -11   3  -3    0.87    0.34
 -11   3  -3    0.22    0.33
  12  -3   3    1.07    0.32
 -12  -3  -3    0.49    0.30
 -12  -3  -3    0.30    0.27
 -12   3  -3    0.41    0.37
 -12   3  -3    1.39    0.35
 -12   3  -3    0.20    0.35
  13  -3   3    0.40    0.31
 -13  -3  -3   -0.10    0.29
 -13  -3  -3   -0.56    0.27
 -13   3  -3    0.37    0.34
 -13   3  -3    0.26    0.34
 -13   3  -3    0.19    0.38
 -14  -3  -3    0.23    0.32
  14  -3   3    0.01    0.31
 -14  -3  -3    0.48    0.32
 -14   3  -3    0.63    0.43
 -14   3  -3   -0.05    0.33
  15  -3   3    0.10    0.34
 -15  -3  -3   -0.46    0.33
 -15  -3  -3    0.18    0.34
 -15   3  -3    0.09    0.37
 -15   3  -3   -0.13    0.41
 -16  -3  -3    1.46    0.44
 -16  -3  -3    2.06    0.48
  16  -3   3    1.66    0.42
 -16   3  -3    1.97    0.55
 -16   3  -3    1.96    0.50
  17  -4  -3    0.37    0.42
 -17  -4   3    0.02    0.42
 -17  -4   3    0.65    0.47
 -17   4   3   -0.01    0.44
  17   4  -3    0.34    0.28
 -17   4   3    0.42    0.49
  16  -4  -3    3.07    0.50
 -16  -4   3    1.67    0.49
 -16  -4   3    2.21    0.47
 -16   4   3    2.49    0.50
 -16   4   3    2.26    0.55
  16   4  -3    1.98    0.34
 -15  -4   3    1.32    0.44
 -15  -4   3    1.49    0.41
  15  -4  -3    0.90    0.40
  15   4  -3    1.42    0.29
  15   4  -3    0.92    0.30
 -15   4   3    1.64    0.45
 -15   4   3    1.67    0.43
 -15   4   3    0.73    0.35
  14  -4  -3    0.63    0.38
 -14  -4   3    0.64    0.35
 -14  -4   3   -0.32    0.33
 -14   4   3    0.27    0.37
  14   4  -3    0.23    0.23
 -14   4   3   -0.02    0.30
 -14   4   3    0.28    0.34
 -14   4   3    0.24    0.37
 -13  -4   3    1.02    0.37
  13  -4  -3    0.73    0.38
 -13  -4   3    1.11    0.37
 -13   4   3    0.84    0.37
 -13   4   3   -0.24    0.30
  13   4  -3    0.93    0.27
 -13   4   3    1.29    0.37
 -13   4   3    0.29    0.38
 -12  -4   3   20.77    0.82
 -12  -4   3   20.75    0.92
  12  -4  -3   19.83    0.92
 -12   4   3   21.57    0.98
 -12   4   3   19.77    0.84
  12   4  -3   20.18    0.76
 -12   4   3   19.86    0.89
 -12   4   3   20.29    0.92
 -11  -4   3    2.07    0.36
  11  -4  -3    1.77    0.39
  11  -4  -3    2.02    0.35
 -11  -4   3    1.80    0.37
  11   4  -3    2.42    0.30
 -11   4   3    2.53    0.41
 -11   4   3    2.37    0.38
 -11   4   3    1.58    0.41
 -11   4   3    2.11    0.37
 -10  -4   3    7.58    0.55
 -10  -4   3    6.72    0.48
  10  -4  -3    7.93    0.59
  10  -4  -3    6.22    0.53
  10   4  -3    6.77    0.34
 -10   4   3    5.53    0.52
 -10   4   3    6.46    0.50
  10   4  -3    6.66    0.45
 -10   4   3    6.84    0.58
 -10   4   3    7.42    0.50
 -10   4   3    6.50    0.53
   9  -4  -3   24.99    0.96
  -9  -4   3   23.79    0.92
  -9  -4   3   23.62    0.84
   9  -4  -3   23.43    0.98
  -9   4   3   24.44    0.98
  -9   4   3   23.09    0.92
  -9   4   3   24.52    0.93
   9   4  -3   23.15    0.72
   9   4  -3   24.17    0.84
  -9   4   3   23.32    0.90
  -9   4   3   23.12    0.88
   8  -4  -3   17.02    0.81
  -8  -4   3   19.24    0.72
  -8  -4   3   17.11    0.75
  -8  -4   3   19.01    0.76
   8  -4  -3   17.20    0.75
  -8   4   3   19.35    0.80
  -8   4   3   17.65    0.73
  -8   4   3   19.57    0.72
  -8   4   3   18.08    0.74
   8   4  -3   17.37    0.60
   8   4  -3   18.73    0.68
  -8   4   3   17.92    0.84
  -7  -4   3    3.61    0.36
  -7  -4   3    4.29    0.36
  -7  -4   3    4.28    0.36
   7  -4  -3    3.86    0.38
   7  -4  -3    3.93    0.41
  -7   4   3    4.01    0.35
  -7   4   3    4.46    0.37
   7   4  -3    3.87    0.32
  -7   4   3    3.88    0.37
  -7   4   3    4.11    0.39
   7   4  -3    4.33    0.27
  -7   4   3    4.46    0.42
   6  -4  -3    6.91    0.47
   6  -4  -3    7.31    0.50
  -6  -4   3    6.93    0.43
  -6  -4   3    6.98    0.45
  -6   4   3    7.44    0.47
  -6   4   3    7.98    0.41
   6   4  -3    7.04    0.31
  -6   4   3    7.47    0.40
  -6   4   3    6.99    0.47
   6   4  -3    7.59    0.42
  -6   4   3    6.71    0.42
   6   4  -3    7.68    0.36
   5  -4  -3    3.21    0.32
   5  -4  -3    3.20    0.32
   5  -4  -3    2.83    0.25
  -5  -4   3    2.46    0.28
  -5  -4   3    2.61    0.27
  -5  -4   3    2.42    0.27
  -5   4   3    3.20    0.31
  -5   4   3    2.65    0.29
  -5   4   3    2.88    0.25
   5   4  -3    3.03    0.26
   5   4  -3    2.88    0.21
   5   4  -3    2.89    0.23
  -5   4   3    2.67    0.28
  -5   4   3    3.12    0.29
  -4  -4   3    0.52    0.21
  -4  -4   3    0.46    0.19
   4  -4  -3    0.60    0.23
   4  -4  -3    0.90    0.17
   4  -4  -3    0.73    0.20
  -4  -4   3    0.54    0.18
  -4   4   3    0.88    0.22
   4   4  -3    0.63    0.16
  -4   4   3    0.63    0.19
   4   4  -3    0.41    0.17
  -4   4   3    0.63    0.18
  -4   4   3    0.82    0.20
  -4   4   3    0.54    0.21
  -3  -4   3   18.97    0.65
  -3  -4   3   18.99    0.70
   3  -4  -3   19.12    0.61
   3  -4  -3   18.85    0.71
   3  -4  -3   17.95    0.66
  -3  -4   3   19.42    0.71
   3  -4  -3   19.07    0.72
  -3   4   3   19.51    0.67
   3   4  -3   19.14    0.60
  -3   4   3   18.08    0.63
   3   4  -3   18.32    0.66
   3   4  -3   19.85    0.66
  -3   4   3   19.27    0.62
  -3   4   3   20.02    0.70
  -3   4   3   18.84    0.62
   2  -4  -3   81.61    2.11
  -2  -4   3   79.71    2.14
   2  -4  -3   82.52    2.25
   2  -4  -3   76.58    2.23
   2  -4  -3   80.05    2.08
   2  -4  -3   75.49    2.13
  -2  -4   3   81.59    2.25
  -2  -4   3   82.03    2.26
  -2   4   3   79.84    2.21
   2   4  -3   77.75    2.13
  -2   4   3   80.75    2.05
  -2   4   3   76.69    2.05
  -2   4   3   83.39    2.05
   2   4  -3   82.26    2.07
   2   4  -3   81.47    2.23
   1  -4  -3    0.50    0.19
   1  -4  -3    0.66    0.15
  -1  -4   3    0.13    0.16
  -1  -4   3    0.45    0.21
  -1  -4   3    0.16    0.16
   1  -4  -3    0.63    0.17
   1  -4  -3    0.40    0.14
   1  -4  -3    0.47    0.17
   1   4  -3    0.06    0.15
  -1   4   3    0.62    0.13
  -1   4   3    0.59    0.12
   1   4  -3    0.53    0.18
  -1   4   3    0.49    0.15
  -1   4   3    0.49    0.12
   0  -4  -3   25.51    0.80
   0  -4  -3   23.62    0.71
   0  -4   3   25.03    0.85
   0  -4  -3   23.50    0.78
   0  -4   3   23.68    0.79
   0  -4   3   25.94    0.84
   0   4   3   24.41    0.64
   0   4  -3   24.36    0.76
   0   4   3   24.63    0.64
   0   4   3   25.32    0.69
   0   4  -3   25.67    0.84
   0   4   3   25.06    0.75
   0   4  -3   24.64    0.80
  -1  -4  -3    0.32    0.14
  -1  -4  -3   -0.03    0.11
   1  -4   3   -0.25    0.19
   1  -4   3    0.08    0.18
  -1  -4  -3    0.13    0.15
   1  -4   3    0.14    0.17
  -1   4  -3    0.11    0.17
  -1   4  -3    0.02    0.15
   1   4   3    0.06    0.08
   1   4   3    0.05    0.13
  -1   4  -3    0.09    0.18
   2  -4   3   18.17    0.70
   2  -4   3   19.04    0.69
  -2  -4  -3   18.86    0.62
  -2  -4  -3   18.57    0.54
   2  -4   3   18.71    0.68
  -2  -4  -3   19.81    0.62
  -2   4  -3   18.59    0.72
   2   4   3   19.81    0.57
  -2   4  -3   18.35    0.65
  -2   4  -3   18.75    0.69
  -3  -4  -3   99.70    2.74
  -3  -4  -3  100.96    2.53
   3  -4   3  106.59    2.87
   3  -4   3   98.65    2.72
   3  -4   3  101.13    2.77
   3  -4   3  104.67    2.73
  -3  -4  -3  100.95    2.74
   3   4   3  103.19    2.57
  -3   4  -3  100.02    2.77
  -3   4  -3  107.00    2.67
  -3   4  -3  105.12    2.86
   4  -4   3    0.02    0.21
  -4  -4  -3    0.43    0.16
   4  -4   3    0.25    0.20
   4  -4   3    0.30    0.19
  -4  -4  -3    0.14    0.09
   4  -4   3    0.02    0.23
  -4  -4  -3    0.33    0.14
  -4   4  -3    0.40    0.22
  -4   4  -3   -0.28    0.20
  -4   4  -3    0.17    0.19
   5  -4   3    5.27    0.41
   5  -4   3    4.25    0.35
  -5  -4  -3    4.40    0.21
   5  -4   3    4.93    0.39
  -5  -4  -3    4.51    0.30
   5  -4   3    3.81    0.36
  -5  -4  -3    4.07    0.28
  -5   4  -3    4.37    0.39
  -5   4  -3    4.53    0.36
  -5   4  -3    4.70    0.40
  -6  -4  -3    1.91    0.23
   6  -4   3    2.17    0.32
  -6  -4  -3    1.98    0.15
   6  -4   3    1.52    0.29
   6  -4   3    2.95    0.35
   6  -4   3    1.40    0.25
  -6   4  -3    2.32    0.32
  -6   4  -3    2.70    0.33
  -6   4  -3    2.22    0.36
  -7  -4  -3   -0.07    0.20
  -7  -4  -3   -0.10    0.13
   7  -4   3    0.32    0.27
   7  -4   3    0.02    0.06
   7  -4   3   -0.04    0.27
  -7   4  -3    0.28    0.31
  -7   4  -3   -0.09    0.28
  -7   4  -3    0.02    0.27
  -8  -4  -3    3.21    0.31
   8  -4   3    3.40    0.40
  -8  -4  -3    2.85    0.23
   8  -4   3    2.54    0.38
   8  -4   3    3.25    0.36
  -8   4  -3    2.64    0.40
  -8   4  -3    3.00    0.37
  -8   4  -3    3.03    0.37
  -8   4  -3    3.72    0.45
   9  -4   3    3.83    0.44
  -9  -4  -3    4.30    0.36
  -9   4  -3    4.37    0.47
  -9   4  -3    3.43    0.43
  -9   4  -3    4.36    0.43
  -9   4  -3    3.29    0.46
  10  -4   3    3.62    0.44
 -10  -4  -3    3.56    0.36
 -10  -4  -3    3.31    0.31
 -10   4  -3    3.78    0.43
 -10   4  -3    3.72    0.41
 -10   4  -3    3.75    0.48
 -10   4  -3    3.86    0.45
 -11  -4  -3    6.81    0.50
  11  -4   3    6.84    0.55
 -11  -4  -3    7.01    0.43
 -11   4  -3    6.53    0.60
 -11   4  -3    6.39    0.58
 -11   4  -3    6.62    0.55
 -11   4  -3    7.27    0.55
 -12  -4  -3    0.12    0.29
 -12  -4  -3    0.10    0.27
  12  -4   3   -0.08    0.30
 -12   4  -3    0.21    0.36
 -12   4  -3    0.05    0.32
 -12   4  -3    0.33    0.38
  13  -4   3    1.49    0.39
 -13  -4  -3    1.59    0.37
 -13  -4  -3    1.17    0.32
 -13   4  -3    0.72    0.38
 -13   4  -3    1.75    0.40
 -13   4  -3    1.25    0.43
 -14  -4  -3    1.52    0.37
  14  -4   3    1.38    0.39
 -14  -4  -3    1.00    0.37
 -14   4  -3    1.33    0.41
 -14   4  -3    0.80    0.43
 -15  -4  -3    3.18    0.47
  15  -4   3    2.94    0.48
 -15   4  -3    2.99    0.57
 -15   4  -3    2.90    0.51
  16  -4   3    0.16    0.39
 -16  -4  -3    0.03    0.39
 -16   4  -3    0.30    0.51
 -16   4  -3   -0.05    0.41
 -16  -5   3   -0.22    0.40
  16  -5  -3   -0.21    0.41
 -16  -5   3   -0.25    0.41
  16   5  -3   -0.04    0.25
 -16   5   3    0.54    0.40
  16   5  -3    0.29    0.27
 -16   5   3    0.30    0.48
  15  -5  -3   -0.02    0.38
 -15  -5   3   -0.34    0.36
 -15  -5   3    0.94    0.41
  15   5  -3    0.47    0.27
  15   5  -3    0.36    0.25
 -15   5   3    0.02    0.37
 -15   5   3   -0.80    0.40
 -14  -5   3   -0.33    0.32
  14  -5  -3    0.39    0.39
 -14  -5   3    0.28    0.34
 -14   5   3    0.49    0.40
 -14   5   3   -0.31    0.30
 -14   5   3   -0.01    0.34
 -14   5   3   -0.20    0.38
  14   5  -3   -0.08    0.22
 -13  -5   3    1.36    0.41
  13  -5  -3    0.92    0.37
 -13  -5   3    0.93    0.37
 -13   5   3    0.11    0.37
 -13   5   3    0.26    0.29
 -13   5   3    0.67    0.37
  13   5  -3    0.76    0.26
 -13   5   3    1.10    0.41
  12  -5  -3    0.19    0.36
 -12  -5   3   -0.17    0.33
 -12  -5   3    0.61    0.32
 -12   5   3   -0.34    0.30
  12   5  -3    0.70    0.25
 -12   5   3    0.68    0.37
 -12   5   3    0.31    0.29
 -12   5   3    0.75    0.39
 -11  -5   3    0.79    0.33
 -11  -5   3    0.31    0.31
  11  -5  -3    1.14    0.38
 -11   5   3   -0.05    0.28
 -11   5   3    0.76    0.33
  11   5  -3    0.91    0.25
 -11   5   3    0.62    0.36
 -11   5   3    0.68    0.37
 -10  -5   3   44.78    1.50
  10  -5  -3   47.82    1.57
  10  -5  -3   44.67    1.52
 -10  -5   3   45.03    1.40
 -10   5   3   46.11    1.60
 -10   5   3   44.97    1.48
 -10   5   3   44.96    1.45
  10   5  -3   44.38    1.36
 -10   5   3   46.61    1.51
 -10   5   3   49.40    1.49
   9  -5  -3   18.11    0.82
  -9  -5   3   16.78    0.74
  -9  -5   3   17.05    0.82
   9  -5  -3   18.66    0.88
  -9   5   3   18.09    0.85
  -9   5   3   18.64    0.90
   9   5  -3   18.87    0.72
   9   5  -3   18.25    0.57
  -9   5   3   17.86    0.78
  -9   5   3   18.69    0.77
  -9   5   3   16.98    0.81
   8  -5  -3   -0.20    0.32
  -8  -5   3    0.21    0.30
  -8  -5   3    0.30    0.30
   8  -5  -3    0.47    0.33
  -8   5   3   -0.11    0.25
   8   5  -3   -0.24    0.16
  -8   5   3    0.00    0.28
  -8   5   3   -0.13    0.30
   8   5  -3    0.05    0.22
  -8   5   3    0.21    0.27
  -8   5   3    0.50    0.30
   7  -5  -3   15.28    0.75
   7  -5  -3   17.99    0.82
  -7  -5   3   15.60    0.75
  -7  -5   3   16.03    0.74
  -7   5   3   15.32    0.69
   7   5  -3   17.13    0.57
  -7   5   3   16.32    0.68
  -7   5   3   16.33    0.79
  -7   5   3   16.42    0.73
   7   5  -3   15.79    0.63
  -7   5   3   16.60    0.70
  -6  -5   3    8.81    0.56
   6  -5  -3    9.43    0.58
   6  -5  -3    8.74    0.60
   6  -5  -3    9.14    0.48
  -6  -5   3    8.84    0.58
   6   5  -3    9.01    0.35
  -6   5   3    9.54    0.58
  -6   5   3    9.68    0.61
   6   5  -3    9.36    0.42
  -6   5   3    9.01    0.50
  -6   5   3    8.52    0.54
  -6   5   3    9.51    0.50
   6   5  -3    8.76    0.49
  -5  -5   3    1.12    0.28
   5  -5  -3    0.68    0.30
   5  -5  -3    1.37    0.23
   5  -5  -3    1.37    0.27
  -5  -5   3    0.71    0.24
  -5   5   3    1.49    0.27
  -5   5   3    1.41    0.27
  -5   5   3    1.44    0.27
   5   5  -3    1.28    0.17
  -5   5   3    1.44    0.25
   5   5  -3    1.32    0.20
  -5   5   3    1.48    0.29
   5   5  -3    0.88    0.23
  -4  -5   3   33.14    1.05
   4  -5  -3   32.35    1.02
  -4  -5   3   34.29    1.14
   4  -5  -3   32.43    1.09
   4  -5  -3   35.73    1.16
  -4  -5   3   32.53    1.11
  -4   5   3   33.87    1.03
   4   5  -3   34.05    0.95
  -4   5   3   34.37    1.12
  -4   5   3   33.27    1.01
  -4   5   3   35.61    1.04
   4   5  -3   33.53    1.04
  -3  -5   3    0.89    0.26
  -3  -5   3    0.98    0.23
  -3  -5   3    0.57    0.22
   3  -5  -3    1.02    0.23
   3  -5  -3    0.83    0.26
   3  -5  -3    0.90    0.19
   3   5  -3    1.05    0.22
  -3   5   3    1.14    0.23
   3   5  -3    1.19    0.19
   3   5  -3    1.04    0.21
  -3   5   3    1.10    0.22
  -3   5   3    1.22    0.21
  -2  -5   3   -0.01    0.17
   2  -5  -3    0.03    0.21
   2  -5  -3    0.12    0.20
   2  -5  -3    0.02    0.19
   2  -5  -3    0.15    0.16
  -2  -5   3   -0.08    0.19
  -2  -5   3    0.02    0.23
   2   5  -3    0.34    0.20
  -2   5   3    0.04    0.16
  -2   5   3   -0.08    0.14
   2   5  -3   -0.02    0.16
   2   5  -3   -0.03    0.17
  -2   5   3    0.14    0.18
  -1  -5   3   22.80    0.85
   1  -5  -3   22.23    0.72
   1  -5  -3   22.97    0.81
   1  -5  -3   22.08    0.79
  -1  -5   3   21.84    0.77
   1  -5  -3   22.33    0.76
   1   5  -3   22.83    0.72
  -1   5   3   22.25    0.74
  -1   5   3   22.36    0.67
  -1   5   3   22.06    0.66
  -1   5   3   24.02    0.70
   1   5  -3   23.54    0.81
  -1   5   3   21.66    0.75
   1   5  -3   22.76    0.76
   0  -5   3   10.57    0.54
   0  -5  -3   10.60    0.44
   0  -5   3   10.99    0.53
   0  -5   3   10.04    0.49
   0  -5  -3   10.55    0.50
   0  -5  -3   10.61    0.51
   0   5  -3   10.47    0.52
   0   5   3   10.57    0.34
   0   5   3   10.66    0.45
   0   5   3   10.88    0.40
   0   5  -3   10.50    0.46
   0   5   3   10.64    0.33
   0   5   3    9.85    0.42
   1  -5   3    2.06    0.31
   1  -5   3    1.28    0.26
   1  -5   3    2.14    0.28
  -1  -5  -3    1.81    0.20
  -1  -5  -3    1.61    0.22
  -1  -5  -3    1.44    0.24
   1   5   3    1.86    0.21
   1   5   3    1.66    0.15
  -1   5  -3    1.59    0.25
  -1   5  -3    1.70    0.27
  -1   5  -3    1.35    0.23
   2  -5   3    6.88    0.44
  -2  -5  -3    6.83    0.38
   2  -5   3    7.51    0.47
  -2  -5  -3    7.12    0.41
   2  -5   3    7.41    0.44
  -2  -5  -3    6.45    0.33
  -2   5  -3    6.78    0.41
  -2   5  -3    6.55    0.45
   2   5   3    7.49    0.34
  -2   5  -3    7.75    0.49
  -3  -5  -3    2.87    0.27
  -3  -5  -3    2.67    0.21
   3  -5   3    2.60    0.34
  -3  -5  -3    2.53    0.24
   3  -5   3    2.53    0.32
   3  -5   3    2.56    0.31
  -3   5  -3    3.02    0.34
   3   5   3    2.90    0.21
  -3   5  -3    2.43    0.29
  -3   5  -3    2.77    0.32
   4  -5   3    4.11    0.42
  -4  -5  -3    4.17    0.28
  -4  -5  -3    4.25    0.31
   4  -5   3    5.06    0.41
  -4  -5  -3    4.02    0.29
   4  -5   3    4.12    0.38
  -4   5  -3    4.14    0.37
  -4   5  -3    4.80    0.42
   4   5   3    4.38    0.24
  -4   5  -3    4.39    0.41
   5  -5   3    2.58    0.38
  -5  -5  -3    2.51    0.21
  -5  -5  -3    2.32    0.24
   5  -5   3    1.98    0.35
  -5  -5  -3    2.28    0.27
   5  -5   3    1.96    0.32
  -5   5  -3    2.19    0.34
  -5   5  -3    2.75    0.35
  -5   5  -3    2.26    0.37
   6  -5   3   32.13    1.12
   6  -5   3   30.97    1.15
  -6  -5  -3   31.69    0.99
  -6  -5  -3   33.36    1.00
  -6  -5  -3   30.14    0.87
  -6   5  -3   31.43    1.18
  -6   5  -3   29.67    1.09
  -6   5  -3   30.83    1.05
  -7  -5  -3    2.71    0.28
  -7  -5  -3    2.79    0.32
   7  -5   3    3.05    0.40
  -7  -5  -3    2.53    0.23
   7  -5   3    3.43    0.43
  -7   5  -3    2.94    0.43
  -7   5  -3    3.15    0.39
  -7   5  -3    2.73    0.41
   8  -5   3    0.67    0.35
  -8  -5  -3    0.57    0.27
  -8  -5  -3    0.06    0.21
   8  -5   3    0.61    0.33
  -8   5  -3    0.43    0.34
  -8   5  -3    0.41    0.32
  -8   5  -3    0.22    0.36
  -9  -5  -3    0.03    0.24
   9  -5   3   -0.01    0.30
  -9   5  -3   -0.23    0.28
  -9   5  -3    0.13    0.34
  -9   5  -3    0.11    0.32
  -9   5  -3   -0.06    0.31
 -10  -5  -3    4.45    0.39
  10  -5   3    4.99    0.51
 -10  -5  -3    4.08    0.34
 -10   5  -3    4.27    0.53
 -10   5  -3    4.09    0.47
 -10   5  -3    4.14    0.48
 -10   5  -3    4.62    0.48
  11  -5   3    0.96    0.37
 -11  -5  -3    0.54    0.30
 -11  -5  -3    0.50    0.27
 -11   5  -3    0.85    0.36
 -11   5  -3    0.62    0.38
 -11   5  -3   -0.22    0.32
 -11   5  -3   -0.16    0.38
  12  -5   3    1.95    0.43
 -12  -5  -3    1.43    0.32
 -12  -5  -3    2.44    0.38
 -12   5  -3    2.08    0.42
 -12   5  -3    1.54    0.43
 -12   5  -3    2.16    0.49
  13  -5   3    2.05    0.46
 -13  -5  -3    2.17    0.39
 -13   5  -3    2.20    0.44
 -13   5  -3    2.43    0.50
 -14  -5  -3    0.15    0.35
  14  -5   3    0.44    0.41
 -14   5  -3    0.08    0.45
 -14   5  -3    0.31    0.38
 -15  -5  -3   -0.62    0.36
  15  -5   3   -0.41    0.37
 -15   5  -3    0.46    0.42
 -15   5  -3    0.39    0.48
 -15  -6   3    4.62    0.57
 -15  -6   3    5.28    0.61
 -15   6   3    4.93    0.67
 -15   6   3    5.43    0.64
 -15   6   3    6.05    0.62
  15   6  -3    5.10    0.39
 -14  -6   3    0.28    0.37
 -14  -6   3    0.37    0.40
 -14   6   3    0.64    0.42
  14   6  -3    0.20    0.24
 -14   6   3    0.14    0.34
 -14   6   3   -0.42    0.33
 -14   6   3   -0.13    0.41
  13  -6  -3    3.25    0.52
 -13  -6   3    3.27    0.46
 -13  -6   3    3.81    0.51
  13   6  -3    3.82    0.35
 -13   6   3    2.58    0.44
 -13   6   3    3.03    0.52
 -13   6   3    3.49    0.46
 -13   6   3    2.69    0.49
 -12  -6   3   28.98    1.17
  12  -6  -3   27.75    1.19
 -12  -6   3   27.99    1.07
 -12   6   3   27.95    1.11
 -12   6   3   30.08    1.26
 -12   6   3   29.38    1.15
  12   6  -3   29.49    0.97
 -12   6   3   27.31    1.12
  11  -6  -3   10.92    0.70
 -11  -6   3    9.82    0.62
 -11  -6   3    9.48    0.67
 -11   6   3    9.92    0.64
 -11   6   3   11.64    0.80
 -11   6   3    8.88    0.62
  11   6  -3   11.08    0.55
 -11   6   3   10.09    0.64
 -10  -6   3   -0.55    0.29
 -10  -6   3   -0.10    0.30
  10  -6  -3    0.53    0.34
  10  -6  -3    0.19    0.32
 -10   6   3    0.20    0.31
 -10   6   3    0.10    0.33
  10   6  -3   -0.06    0.21
 -10   6   3   -0.23    0.30
 -10   6   3   -0.28    0.27
   9  -6  -3    2.14    0.41
   9  -6  -3    2.42    0.43
  -9  -6   3    2.40    0.37
  -9  -6   3    2.53    0.41
  -9   6   3    2.25    0.37
  -9   6   3    2.98    0.45
  -9   6   3    2.45    0.36
  -9   6   3    2.75    0.40
   9   6  -3    2.94    0.32
  -9   6   3    2.57    0.41
  -8  -6   3   18.19    0.83
   8  -6  -3   19.09    0.89
   8  -6  -3   16.40    0.80
  -8   6   3   17.44    0.88
  -8   6   3   18.76    0.85
  -8   6   3   17.42    0.75
  -8   6   3   17.95    0.79
   8   6  -3   17.79    0.70
  -8   6   3   17.98    0.76
   8   6  -3   17.68    0.57
   7  -6  -3    2.29    0.32
   7  -6  -3    2.31    0.44
   7  -6  -3    2.64    0.42
  -7  -6   3    3.02    0.41
  -7   6   3    2.50    0.34
  -7   6   3    3.12    0.44
  -7   6   3    2.91    0.38
  -7   6   3    2.65    0.40
  -7   6   3    2.33    0.38
   7   6  -3    2.98    0.33
   7   6  -3    3.26    0.26
   6  -6  -3    2.65    0.41
   6  -6  -3    2.37    0.40
   6  -6  -3    2.01    0.30
  -6  -6   3    2.21    0.38
  -6   6   3    1.94    0.38
  -6   6   3    1.93    0.33
  -6   6   3    2.20    0.32
   6   6  -3    2.14    0.24
   6   6  -3    2.54    0.32
  -6   6   3    2.38    0.37
   5  -6  -3    6.14    0.50
  -5  -6   3    7.01    0.52
  -5  -6   3    6.10    0.46
   5  -6  -3    6.42    0.42
   5  -6  -3    6.78    0.53
  -5   6   3    7.28    0.52
   5   6  -3    6.96    0.34
   5   6  -3    6.93    0.49
   5   6  -3    7.00    0.39
  -5   6   3    6.89    0.46
  -5   6   3    6.16    0.44
  -5   6   3    6.63    0.47
   4  -6  -3    0.23    0.25
  -4  -6   3    0.21    0.25
  -4  -6   3    0.09    0.24
   4  -6  -3   -0.19    0.20
   4  -6  -3    0.47    0.32
  -4  -6   3    0.12    0.29
   4   6  -3    0.57    0.23
  -4   6   3    0.21    0.24
   4   6  -3    0.46    0.20
   4   6  -3    0.17    0.17
  -4   6   3    0.47    0.23
  -4   6   3    0.29    0.25
  -3  -6   3   25.79    0.94
   3  -6  -3   23.74    0.80
   3  -6  -3   24.82    0.95
   3  -6  -3   24.10    0.86
  -3  -6   3   22.67    0.86
   3   6  -3   23.19    0.76
  -3   6   3   22.58    0.87
  -3   6   3   24.53    0.83
   3   6  -3   23.20    0.84
  -3   6   3   24.58    0.79
  -2  -6   3    1.84    0.33
   2  -6  -3    2.60    0.34
   2  -6  -3    2.38    0.32
  -2  -6   3    2.85    0.33
   2  -6  -3    2.49    0.34
   2  -6  -3    2.81    0.29
  -2   6   3    2.76    0.29
  -2   6   3    1.86    0.26
   2   6  -3    3.01    0.32
  -2   6   3    2.36    0.25
   2   6  -3    2.17    0.29
   2   6  -3    2.77    0.28
  -1  -6   3    0.38    0.31
  -1  -6   3    0.05    0.25
   1  -6  -3    0.21    0.26
   1  -6  -3    0.23    0.22
   1  -6  -3    0.34    0.24
  -1  -6   3    0.02    0.21
   1  -6  -3    0.62    0.25
  -1   6   3    0.13    0.16
   1   6  -3    0.93    0.24
  -1   6   3    0.24    0.19
   1   6  -3    0.73    0.24
  -1   6   3    0.28    0.19
   1   6  -3    0.34    0.23
  -1   6   3    0.35    0.21
   0  -6   3    5.03    0.42
   0  -6  -3    5.02    0.36
   0  -6  -3    5.28    0.41
   0  -6   3    5.33    0.46
   0  -6  -3    5.27    0.39
   0  -6   3    5.24    0.44
   0   6  -3    5.11    0.41
   0   6   3    5.15    0.26
   0   6   3    5.22    0.34
   0   6   3    5.16    0.24
   0   6   3    4.78    0.36
   0   6  -3    5.28    0.37
   0   6   3    5.03    0.36
   1  -6   3    0.32    0.24
  -1  -6  -3   -0.01    0.21
   1  -6   3    0.05    0.27
   1  -6   3    0.36    0.28
  -1  -6  -3    0.23    0.24
  -1   6  -3    0.57    0.25
   1   6   3    0.22    0.21
  -1   6  -3    0.44    0.25
  -1   6  -3    0.20    0.23
   1   6   3    0.36    0.16
   2  -6   3    0.39    0.32
  -2  -6  -3    0.14    0.25
   2  -6   3    0.15    0.25
   2  -6   3    0.43    0.29
  -2  -6  -3   -0.11    0.20
   2   6   3    0.33    0.19
  -2   6  -3    0.11    0.24
  -2   6  -3   -0.26    0.24
  -2   6  -3    0.28    0.24
  -3  -6  -3   23.01    0.74
  -3  -6  -3   22.69    0.83
   3  -6   3   24.77    0.97
   3  -6   3   20.63    0.87
  -3  -6  -3   22.98    0.82
  -3   6  -3   23.50    0.84
   3   6   3   23.31    0.73
  -3   6  -3   22.89    0.93
  -4  -6  -3   24.92    0.87
  -4  -6  -3   25.76    0.89
  -4  -6  -3   23.81    0.78
   4  -6   3   25.65    0.98
   4  -6   3   25.73    1.00
  -4   6  -3   25.30    0.98
   4   6   3   25.18    0.75
  -4   6  -3   24.32    0.90
   5  -6   3    3.60    0.44
   5  -6   3    3.98    0.45
  -5  -6  -3    3.36    0.28
  -5  -6  -3    2.89    0.34
  -5  -6  -3    3.27    0.31
  -5   6  -3    2.88    0.40
  -5   6  -3    3.35    0.42
  -5   6  -3    3.31    0.42
  -6  -6  -3    4.63    0.36
  -6  -6  -3    4.18    0.38
   6  -6   3    4.31    0.49
   6  -6   3    4.39    0.49
  -6   6  -3    4.46    0.45
  -6   6  -3    4.15    0.46
  -6   6  -3    4.74    0.51
   7  -6   3    3.84    0.47
  -7  -6  -3    4.38    0.35
   7  -6   3    4.38    0.49
  -7  -6  -3    4.02    0.37
  -7   6  -3    4.31    0.45
  -7   6  -3    3.83    0.47
  -7   6  -3    4.09    0.51
   8  -6   3    4.08    0.48
   8  -6   3    4.36    0.49
  -8  -6  -3    4.51    0.39
  -8   6  -3    4.80    0.51
  -8   6  -3    3.91    0.47
  -8   6  -3    4.65    0.47
  -8   6  -3    4.14    0.46
  -9  -6  -3    0.70    0.29
   9  -6   3    0.60    0.36
  -9   6  -3    0.21    0.37
  -9   6  -3    0.41    0.30
  -9   6  -3   -0.08    0.33
  -9   6  -3    0.37    0.34
 -10  -6  -3    0.26    0.29
  10  -6   3   -0.54    0.34
 -10   6  -3    0.13    0.32
 -10   6  -3    0.39    0.36
 -10   6  -3    0.15    0.32
 -10   6  -3   -0.34    0.36
 -11  -6  -3   -0.36    0.26
  11  -6   3   -0.17    0.35
 -11  -6  -3    0.18    0.29
 -11   6  -3   -0.11    0.36
 -11   6  -3   -0.24    0.34
 -11   6  -3    0.32    0.37
 -11   6  -3   -0.02    0.33
 -12  -6  -3    0.51    0.32
  12  -6   3    1.22    0.42
 -12   6  -3    0.51    0.36
 -12   6  -3    0.66    0.43
  13  -6   3    2.58    0.49
 -13  -6  -3    3.11    0.44
 -13   6  -3    4.02    0.53
 -13   6  -3    2.21    0.54
 -14  -6  -3    0.05    0.36
  14  -6   3    0.01    0.42
 -14   6  -3   -0.29    0.38
 -14   6  -3   -0.56    0.43
 -14  -7   3    3.23    0.54
 -14  -7   3    1.93    0.47
 -14   7   3    3.35    0.52
  14   7  -3    3.31    0.34
 -14   7   3    2.80    0.53
 -13  -7   3    1.49    0.41
 -13  -7   3    1.53    0.44
 -13   7   3    0.85    0.37
  13   7  -3    0.46    0.25
 -13   7   3    1.33    0.40
 -13   7   3    0.67    0.42
 -12  -7   3   -0.48    0.34
 -12  -7   3    0.27    0.37
  12   7  -3   -0.14    0.23
 -12   7   3    0.21    0.33
 -12   7   3    0.16    0.37
 -12   7   3   -0.16    0.32
 -11  -7   3   15.72    0.81
 -11  -7   3   16.60    0.79
 -11   7   3   16.09    0.83
  11   7  -3   15.75    0.67
 -11   7   3   15.05    0.78
 -11   7   3   14.12    0.79
 -10  -7   3    0.80    0.37
 -10  -7   3    0.06    0.35
  10  -7  -3    1.08    0.40
 -10   7   3    0.75    0.36
  10   7  -3    0.71    0.26
 -10   7   3    0.45    0.31
 -10   7   3    0.98    0.34
   9  -7  -3    6.77    0.61
  -9  -7   3    6.55    0.57
  -9   7   3    7.08    0.57
   9   7  -3    6.79    0.48
  -9   7   3    7.32    0.54
  -9   7   3    7.19    0.55
  -9   7   3    5.89    0.57
   8  -7  -3    0.87    0.36
  -8  -7   3    0.08    0.32
  -8   7   3    1.11    0.36
  -8   7   3    0.77    0.29
  -8   7   3    1.05    0.32
   8   7  -3    1.07    0.16
   8   7  -3    1.06    0.27
  -8   7   3    0.85    0.33
   7  -7  -3    1.26    0.39
  -7  -7   3    0.38    0.32
  -7   7   3    0.10    0.30
  -7   7   3    0.71    0.31
   7   7  -3    0.88    0.25
   7   7  -3    0.51    0.17
  -7   7   3    0.54    0.28
  -7   7   3    0.35    0.28
   6  -7  -3    1.66    0.29
  -6  -7   3    1.60    0.40
   6  -7  -3    1.98    0.40
  -6   7   3    1.46    0.33
  -6   7   3    1.50    0.31
  -6   7   3    2.03    0.37
   6   7  -3    2.44    0.31
   5  -7  -3   10.99    0.59
   5  -7  -3   12.03    0.74
  -5  -7   3   12.02    0.69
  -5   7   3   11.52    0.67
   5   7  -3   11.18    0.60
  -5   7   3   12.59    0.59
   5   7  -3   10.99    0.42
  -5   7   3   11.52    0.61
  -4  -7   3   16.09    0.80
   4  -7  -3   17.37    0.85
   4  -7  -3   15.60    0.69
  -4   7   3   17.09    0.74
  -4   7   3   17.15    0.77
   4   7  -3   16.44    0.57
   4   7  -3   15.86    0.70
  -4   7   3   16.62    0.67
   3  -7  -3    3.69    0.48
   3  -7  -3    3.98    0.36
  -3  -7   3    3.51    0.45
  -3   7   3    3.32    0.33
  -3   7   3    3.92    0.37
   3   7  -3    3.79    0.30
   3   7  -3    3.55    0.38
   2  -7  -3    0.51    0.24
   2  -7  -3    0.34    0.34
  -2  -7   3    0.65    0.36
   2   7  -3    0.30    0.23
  -2   7   3    0.31    0.25
  -2   7   3   -0.09    0.21
   2   7  -3    0.16    0.23
   2   7  -3    0.08    0.25
   1  -7  -3    1.54    0.29
  -1  -7   3    1.17    0.32
  -1  -7   3    1.25    0.38
   1  -7  -3    1.21    0.35
  -1   7   3    1.15    0.25
   1   7  -3    0.47    0.24
  -1   7   3    1.26    0.19
   1   7  -3    1.11    0.29
   1   7  -3    1.02    0.28
  -1   7   3    1.67    0.29
   0  -7   3    8.00    0.55
   0  -7   3    8.26    0.62
   0  -7  -3    8.58    0.53
   0  -7  -3    9.67    0.59
   0   7   3    8.57    0.51
   0   7  -3    8.45    0.48
   0   7  -3   10.34    0.59
   0   7   3    8.33    0.30
   0   7   3    8.32    0.32
   0   7   3    7.99    0.43
   1  -7   3   13.44    0.76
  -1  -7  -3   11.87    0.67
   1  -7   3   13.29    0.70
   1   7   3   11.78    0.57
   1   7   3   12.51    0.48
  -1   7  -3   12.41    0.68
  -1   7  -3   13.24    0.62
   2  -7   3   34.47    1.26
   2  -7   3   32.94    1.18
  -2  -7  -3   33.61    1.16
  -2   7  -3   31.49    1.08
  -2   7  -3   33.40    1.20
   2   7   3   32.35    1.03
  -3  -7  -3    4.32    0.42
   3  -7   3    5.21    0.49
   3  -7   3    3.96    0.50
  -3   7  -3    4.27    0.42
   3   7   3    4.01    0.32
  -3   7  -3    4.76    0.49
   4  -7   3   19.61    0.91
   4  -7   3   21.12    0.96
  -4  -7  -3   20.73    0.82
   4   7   3   20.05    0.67
  -4   7  -3   19.33    0.81
  -4   7  -3   20.10    0.93
   5  -7   3    5.98    0.54
  -5  -7  -3    5.63    0.46
   5  -7   3    5.67    0.55
  -5   7  -3    5.51    0.53
  -5   7  -3    6.11    0.49
   6  -7   3    0.01    0.32
  -6  -7  -3    0.30    0.27
   6  -7   3   -0.33    0.31
  -6   7  -3   -0.11    0.28
  -6   7  -3    0.25    0.31
  -6   7  -3   -0.11    0.29
   7  -7   3    3.41    0.46
  -7  -7  -3    3.55    0.39
   7  -7   3    4.51    0.52
  -7   7  -3    3.78    0.44
  -7   7  -3    3.30    0.45
  -7   7  -3    4.26    0.51
  -7   7  -3    3.97    0.48
  -8  -7  -3   -0.04    0.28
   8  -7   3    0.50    0.37
  -8   7  -3    0.33    0.30
  -8   7  -3   -0.48    0.32
  -8   7  -3   -0.30    0.30
  -8   7  -3   -0.01    0.36
   9  -7   3   -0.09    0.36
  -9  -7  -3   -0.21    0.28
  -9   7  -3   -0.36    0.34
  -9   7  -3   -0.69    0.32
  -9   7  -3    0.46    0.35
  -9   7  -3   -0.15    0.31
  10  -7   3    2.36    0.48
 -10  -7  -3    2.25    0.38
 -10   7  -3    2.08    0.47
 -10   7  -3    2.56    0.49
 -10   7  -3    2.38    0.47
 -10   7  -3    1.79    0.42
  11  -7   3   -0.29    0.37
 -11  -7  -3    0.24    0.31
 -11   7  -3    0.32    0.38
 -11   7  -3   -0.10    0.33
 -11   7  -3   -0.75    0.33
 -11   7  -3    0.50    0.43
 -12  -7  -3    3.59    0.45
  12  -7   3    3.88    0.57
 -12   7  -3    2.59    0.51
 -12   7  -3    3.32    0.51
 -12   7  -3    4.23    0.63
 -13  -7  -3   -0.45    0.35
  13  -7   3    0.21    0.44
 -13   7  -3    0.15    0.39
 -13   7  -3    0.59    0.49
 -13  -8   3   -0.09    0.38
 -13  -8   3    0.90    0.47
 -13   8   3    0.21    0.44
 -13   8   3    0.26    0.39
  13   8  -3   -0.15    0.24
 -12  -8   3    0.46    0.42
 -12  -8   3    0.06    0.40
 -12   8   3    0.69    0.38
  12   8  -3    0.53    0.25
 -12   8   3    0.39    0.41
 -11  -8   3    0.18    0.38
 -11  -8   3   -0.59    0.34
 -11   8   3    0.07    0.36
 -11   8   3   -0.09    0.33
  11   8  -3    0.09    0.24
 -10  -8   3   -0.15    0.36
 -10  -8   3    0.44    0.37
 -10   8   3    0.33    0.36
 -10   8   3   -0.60    0.29
  10   8  -3   -0.14    0.23
 -10   8   3   -0.40    0.30
  -9  -8   3    2.42    0.43
   9  -8  -3    2.05    0.47
  -9   8   3    2.24    0.40
  -9   8   3    1.80    0.38
   9   8  -3    2.40    0.33
  -9   8   3    2.45    0.43
  -8  -8   3    4.69    0.53
   8  -8  -3    5.13    0.59
   8   8  -3    4.86    0.41
  -8   8   3    5.70    0.49
  -8   8   3    5.59    0.53
  -7  -8   3    6.96    0.59
   7  -8  -3    8.03    0.68
  -7   8   3    7.20    0.54
  -7   8   3    7.05    0.56
   7   8  -3    7.39    0.49
   6  -8  -3    1.49    0.43
  -6  -8   3    1.17    0.39
  -6   8   3    1.82    0.32
  -6   8   3    0.95    0.35
   5  -8  -3    1.28    0.40
  -5  -8   3    1.13    0.37
  -5   8   3    0.80    0.28
  -5   8   3    0.80    0.30
   4  -8  -3    8.12    0.53
   4  -8  -3    9.56    0.67
  -4  -8   3    8.67    0.63
  -4   8   3    8.52    0.55
  -4   8   3    8.09    0.48
   3  -8  -3    0.80    0.28
   3  -8  -3    2.27    0.42
  -3  -8   3    1.30    0.38
   3   8  -3    1.77    0.23
  -3   8   3    2.17    0.28
  -3   8   3    1.74    0.32
   2  -8  -3    8.84    0.65
  -2  -8   3    9.17    0.65
   2  -8  -3    8.41    0.52
  -2   8   3   10.15    0.45
  -2   8   3    9.49    0.51
   2   8  -3    9.83    0.47
   1  -8  -3    1.86    0.33
   1  -8  -3    2.09    0.40
  -1  -8   3    2.26    0.43
   1   8  -3    1.94    0.28
  -1   8   3    2.75    0.30
   0  -8   3    0.18    0.36
   0  -8  -3   -0.09    0.32
   0  -8  -3   -0.28    0.27
   0   8  -3   -0.15    0.23
   0   8   3   -0.18    0.20
  -1  -8  -3    0.57    0.29
   1  -8   3    0.35    0.33
  -1  -8  -3    0.58    0.34
  -1   8  -3    1.26    0.29
   1   8   3    0.69    0.19
   2  -8   3    1.17    0.40
  -2  -8  -3    1.48    0.37
  -2   8  -3    0.87    0.30
   2   8   3    1.71    0.27
  -3  -8  -3    1.30    0.34
   3  -8   3    1.06    0.40
  -3   8  -3    0.53    0.29
  -4  -8  -3    0.26    0.30
   4  -8   3    0.03    0.31
  -4   8  -3   -0.19    0.27
  -4   8  -3   -0.07    0.29
   5  -8   3    7.91    0.65
  -5  -8  -3    7.73    0.55
  -5   8  -3    7.30    0.56
  -5   8  -3    7.90    0.61
  -6  -8  -3   18.80    0.84
   6  -8   3   19.07    0.94
  -6   8  -3   22.48    1.00
  -6   8  -3   19.23    0.84
  -6   8  -3   18.95    0.87
   7  -8   3   -0.41    0.34
  -7  -8  -3   -0.21    0.29
  -7   8  -3   -0.22    0.33
  -7   8  -3    0.40    0.34
  -7   8  -3    0.27    0.35
  -8  -8  -3    0.56    0.32
  -8   8  -3   -0.23    0.34
  -8   8  -3    0.29    0.37
  -8   8  -3    0.11    0.33
  -8   8  -3   -0.41    0.34
  -9  -8  -3    0.37    0.33
  -9   8  -3    0.99    0.41
  -9   8  -3   -0.17    0.36
  -9   8  -3   -0.04    0.34
  -9   8  -3    1.41    0.40
 -10  -8  -3    4.21    0.47
 -10   8  -3    4.35    0.56
 -10   8  -3    4.82    0.60
 -10   8  -3    3.25    0.49
 -11  -8  -3    2.13    0.41
 -11   8  -3    1.55    0.44
 -11   8  -3    1.16    0.45
 -12  -8  -3   -0.18    0.37
 -12   8  -3    0.30    0.43
 -12   8  -3   -0.08    0.38
 -12  -9   3    0.11    0.44
 -12  -9   3    0.14    0.43
 -12   9   3   -0.22    0.37
  12   9  -3    0.40    0.25
 -12   9   3   -0.09    0.40
 -11  -9   3    0.03    0.40
 -11  -9   3   -0.49    0.40
 -11   9   3    1.00    0.40
  11   9  -3    0.54    0.27
 -11   9   3    1.02    0.45
 -10  -9   3    1.07    0.42
 -10   9   3    1.94    0.45
 -10   9   3    0.83    0.37
   9  -9  -3    1.85    0.44
  -9  -9   3    1.36    0.45
  -9   9   3    1.09    0.39
  -9   9   3    0.96    0.37
  -8  -9   3   -0.05    0.39
   8  -9  -3    0.12    0.39
  -8   9   3   -0.17    0.29
  -8   9   3    0.12    0.34
   7  -9  -3   -0.39    0.37
  -7  -9   3    0.18    0.38
  -7   9   3   -0.03    0.27
  -7   9   3    0.43    0.33
   7   9  -3    0.10    0.15
  -6  -9   3    1.30    0.41
   6  -9  -3    0.67    0.43
  -6   9   3    0.99    0.35
   6   9  -3    1.30    0.24
  -6   9   3    1.23    0.32
   5  -9  -3    0.84    0.43
  -5  -9   3    0.14    0.37
  -5   9   3    0.71    0.31
  -5   9   3    0.84    0.28
   4  -9  -3    0.04    0.38
  -4  -9   3   -0.19    0.35
  -4   9   3    0.12    0.22
  -4   9   3    0.03    0.28
  -3  -9   3    4.72    0.54
   3  -9  -3    5.09    0.56
  -3   9   3    3.68    0.40
  -2  -9   3    4.35    0.54
   2  -9  -3    4.06    0.51
  -2   9   3    3.99    0.38
  -1  -9   3    3.83    0.51
   1  -9  -3    3.72    0.49
  -1   9   3    3.56    0.35
   1   9  -3    4.03    0.35
   0  -9   3    0.82    0.40
   0  -9  -3    0.28    0.36
   0   9   3   -0.15    0.20
   0   9  -3    0.41    0.24
   1  -9   3    5.84    0.58
  -1  -9  -3    5.97    0.55
   1   9   3    5.82    0.34
  -1   9  -3    6.22    0.46
   2  -9   3    5.96    0.61
  -2  -9  -3    5.28    0.54
  -2   9  -3    5.33    0.46
   3  -9   3    8.07    0.69
  -3  -9  -3    6.17    0.55
  -3   9  -3    7.39    0.52
   4  -9   3   -0.24    0.38
  -4  -9  -3    0.12    0.34
  -4   9  -3   -0.50    0.28
  -4   9  -3    0.00    0.34
  -5  -9  -3    2.91    0.44
   5  -9   3    3.59    0.54
  -5   9  -3    3.89    0.45
  -5   9  -3    3.26    0.46
  -6  -9  -3    2.40    0.41
   6  -9   3    1.72    0.47
  -6   9  -3    2.35    0.40
  -6   9  -3    1.57    0.40
  -7  -9  -3    5.21    0.52
  -7   9  -3    5.50    0.54
  -7   9  -3    4.64    0.53
  -8  -9  -3    0.73    0.35
  -8   9  -3    0.98    0.39
  -8   9  -3    0.74    0.40
  -9  -9  -3    4.20    0.48
  -9   9  -3    4.24    0.56
  -9   9  -3    3.48    0.51
 -10  -9  -3    0.67    0.39
 -10   9  -3   -0.44    0.36
 -10   9  -3   -0.42    0.38
 -11  -9  -3   -0.25    0.37
 -11   9  -3    0.65    0.41
 -11   9  -3   -0.48    0.42
 -10 -10   3    2.14    0.53
 -10  10   3    3.05    0.46
 -10  10   3    1.46    0.45
  -9 -10   3    0.28    0.44
  -9  10   3   -0.53    0.34
   8 -10  -3   -0.64    0.41
  -8 -10   3    0.11    0.40
  -8  10   3    0.20    0.37
   7 -10  -3    0.29    0.40
  -7 -10   3    0.33    0.44
  -7  10   3    0.62    0.37
  -6 -10   3    1.27    0.44
   6 -10  -3    0.23    0.43
  -6  10   3    0.20    0.32
   6  10  -3    0.46    0.20
   5 -10  -3   -0.69    0.38
  -5 -10   3   -0.23    0.41
  -5  10   3    0.23    0.31
   5  10  -3    0.35    0.24
   4 -10  -3    2.18    0.52
  -4 -10   3    2.86    0.51
  -4  10   3    2.87    0.39
   4  10  -3    3.28    0.35
  -3 -10   3    0.34    0.40
   3 -10  -3   -0.57    0.37
   3  10  -3   -0.13    0.25
  -3  10   3    0.09    0.26
   2 -10  -3    2.91    0.52
  -2 -10   3    2.03    0.48
   2  10  -3    2.16    0.35
  -2  10   3    2.08    0.34
   1 -10  -3    3.29    0.52
  -1 -10   3    4.10    0.57
   1  10  -3    3.12    0.40
  -1  10   3    3.76    0.36
   0 -10  -3    8.27    0.69
   0 -10   3    9.32    0.75
   0  10   3    9.25    0.47
   0  10  -3    8.79    0.59
  -1 -10  -3    0.41    0.40
   1 -10   3   -0.03    0.40
   1  10   3    0.36    0.16
  -1  10  -3    0.17    0.29
   2 -10   3    1.59    0.43
  -2 -10  -3    1.38    0.44
  -2  10  -3    1.15    0.30
  -2  10  -3    1.63    0.37
   3 -10   3    3.36    0.55
  -3 -10  -3    3.21    0.50
  -3  10  -3    2.08    0.40
  -3  10  -3    2.47    0.38
   4 -10   3   -0.55    0.38
  -4 -10  -3    0.89    0.40
  -4  10  -3    0.01    0.32
  -4  10  -3    0.13    0.31
  -5 -10  -3    0.38    0.37
   5 -10   3   -0.74    0.37
  -5  10  -3    0.15    0.34
  -5  10  -3   -0.03    0.30
  -6 -10  -3    0.58    0.37
  -6  10  -3   -0.36    0.34
  -6  10  -3   -0.14    0.32
  -7 -10  -3    0.79    0.43
  -7  10  -3    0.00    0.37
  -7  10  -3    0.35    0.41
  -8 -10  -3    0.16    0.40
  -8  10  -3    0.86    0.39
  -8  10  -3    0.26    0.42
  -9 -10  -3    1.19    0.46
  -9  10  -3    1.53    0.44
  -9  10  -3    0.46    0.43
   7 -11  -3    1.26    0.55
  -7 -11   3    2.13    0.53
  -7  11   3    1.88    0.43
   6 -11  -3    0.90    0.50
  -6 -11   3    0.78    0.50
  -6  11   3    0.39    0.36
   5 -11  -3    5.44    0.71
  -5 -11   3    6.55    0.69
   5  11  -3    5.79    0.40
  -5  11   3    5.78    0.54
   4 -11  -3    1.44    0.52
  -4 -11   3    0.38    0.45
  -4  11   3    0.46    0.32
   4  11  -3    0.89    0.28
  -3 -11   3    4.69    0.64
   3 -11  -3    4.43    0.63
  -3  11   3    4.48    0.46
   3  11  -3    4.57    0.43
   2 -11  -3    0.68    0.47
  -2 -11   3    0.55    0.45
   2  11  -3    0.83    0.33
  -2  11   3    0.53    0.29
  -1 -11   3    0.28    0.45
   1 -11  -3    0.47    0.47
  -1  11   3    0.29    0.26
   1  11  -3   -0.37    0.30
   0 -11   3    3.18    0.58
   0 -11  -3    2.21    0.52
   0  11  -3    3.64    0.43
   0  11   3    2.55    0.28
  -1 -11  -3   -0.44    0.41
   1 -11   3   -0.09    0.43
  -1  11  -3    0.14    0.33
   2 -11   3    2.89    0.56
  -2 -11  -3    1.16    0.46
  -2  11  -3    1.82    0.42
  -3 -11  -3    1.27    0.47
   3 -11   3    0.57    0.49
  -3  11  -3    0.18    0.36
  -4 -11  -3    3.72    0.55
   4 -11   3    2.65    0.58
  -4  11  -3    3.43    0.51
  -5 -11  -3    0.54    0.43
  -5  11  -3    0.74    0.42
  -6 -11  -3    0.07    0.43
  -6  11  -3    0.02    0.40
  -6  11  -3   -0.11    0.35
 -18   0   4    4.98    0.68
 -18   0   4    4.20    0.58
  18   0  -4    4.91    0.55
 -17   0   4   -0.53    0.35
  17   0  -4   -0.33    0.33
 -17   0   4   -0.74    0.37
 -16   0   4    0.89    0.40
 -16   0   4    0.77    0.42
  16   0  -4   -0.02    0.33
 -15   0   4    0.29    0.41
 -15   0   4   -0.61    0.33
  15   0  -4    0.44    0.32
 -14   0   4    1.11    0.37
 -14   0   4    1.65    0.42
  14   0  -4    0.95    0.33
 -13   0   4    0.18    0.30
 -13   0   4    0.31    0.33
  13   0  -4    0.45    0.31
 -13   0   4    0.19    0.29
 -12   0   4    9.38    0.58
 -12   0   4   10.33    0.67
 -12   0   4    8.71    0.59
  11   0  -4    0.02    0.23
 -11   0   4   -0.13    0.31
 -11   0   4   -0.34    0.27
 -11   0   4    0.18    0.30
  11   0  -4   -0.17    0.21
  10   0  -4    1.71    0.27
 -10   0   4    1.81    0.36
 -10   0   4    1.49    0.31
  10   0  -4    1.41    0.27
 -10   0   4    1.72    0.32
 -10   0   4    1.65    0.29
  10   0  -4    1.42    0.25
   9   0  -4   -0.27    0.18
  -9   0   4   -0.14    0.20
   9   0  -4   -0.19    0.18
  -9   0   4   -0.21    0.23
   9   0  -4   -0.03    0.18
  -9   0   4    0.01    0.23
  -9   0   4    0.06    0.23
  -8   0   4    0.22    0.21
   8   0  -4    0.01    0.17
  -8   0   4    0.25    0.19
  -8   0   4    0.14    0.20
  -8   0   4    0.28    0.21
   8   0  -4    0.17    0.16
  -7   0   4    0.02    0.18
   7   0  -4   -0.02    0.06
  -7   0   4    0.07    0.17
  -7   0   4   -0.19    0.17
   7   0  -4    0.14    0.15
  -7   0   4   -0.09    0.20
  -6   0   4  102.88    2.89
  -6   0   4  105.85    2.75
  -6   0   4  107.59    2.70
  -6   0   4  105.20    2.67
  -5   0   4   -0.05    0.13
   5   0  -4   -0.01    0.14
  -5   0   4    0.08    0.16
  -5   0   4   -0.03    0.13
  -5   0   4   -0.03    0.15
  -5   0   4   -0.01    0.13
   5   0  -4   -0.02    0.13
   5   0  -4   -0.15    0.13
   4   0  -4    4.10    0.29
  -4   0   4    4.34    0.30
  -4   0   4    4.28    0.32
   4   0  -4    4.67    0.29
  -4   0   4    4.84    0.26
  -4   0   4    4.46    0.29
  -4   0   4    4.13    0.27
   4   0  -4    4.89    0.31
  -3   0   4    0.12    0.15
  -3   0   4   -0.03    0.14
   3   0  -4    0.06    0.15
  -3   0   4   -0.09    0.14
   3   0  -4    0.21    0.16
  -3   0   4    0.18    0.15
   3   0  -4    0.14    0.15
   3   0  -4   -0.12    0.13
  -3   0   4    0.21    0.17
  -2   0   4   63.72    1.74
  -2   0   4   65.35    1.63
  -2   0   4   62.59    1.66
   2   0  -4   61.51    1.75
   2   0  -4   63.45    1.66
   2   0  -4   65.62    1.63
   2   0  -4   64.51    1.63
  -2   0   4   64.79    1.63
  -1   0   4   -0.04    0.08
  -1   0   4   -0.04    0.09
   1   0  -4   -0.01    0.09
   1   0  -4    0.09    0.09
   1   0  -4    0.03    0.10
   1   0  -4   -0.27    0.08
  -1   0   4   -0.02    0.09
  -1   0   4   -0.10    0.09
  -1   0   4   -0.11    0.09
   1   0  -4   -0.03    0.08
   0   0   4  191.40    4.70
   0   0   4  188.72    4.94
   0   0   4  187.88    4.64
   0   0  -4  194.28    4.79
   0   0   4  184.28    4.94
   0   0  -4  194.39    4.95
   0   0  -4  183.42    4.66
   0   0   4  193.66    4.79
   0   0  -4  195.01    4.63
   0   0  -4  188.43    4.95
   0   0   4  188.26    4.63
   1   0   4    0.13    0.12
  -1   0  -4    0.08    0.10
  -1   0  -4    0.04    0.10
   1   0   4    0.11    0.10
  -1   0  -4    0.10    0.07
  -1   0  -4    0.03    0.07
   1   0   4    0.04    0.08
  -1   0  -4   -0.15    0.13
   1   0   4    0.08    0.08
   2   0   4  535.92   13.35
  -2   0  -4  511.13   13.67
   2   0   4  526.60   13.01
  -2   0  -4  530.81   13.26
  -2   0  -4  522.11   12.72
  -2   0  -4  532.81   12.72
   2   0   4  526.24   12.99
  -2   0  -4  511.06   13.63
  -3   0  -4    0.26    0.11
  -3   0  -4    0.06    0.15
   3   0   4    0.01    0.09
  -3   0  -4    0.06    0.11
   3   0   4    0.03    0.09
  -3   0  -4   -0.09    0.07
  -4   0  -4   22.65    0.60
  -4   0  -4   22.42    0.68
  -4   0  -4   22.48    0.73
   4   0   4   22.17    0.63
  -4   0  -4   22.12    0.67
   4   0   4   22.04    0.63
  -5   0  -4    0.30    0.14
  -5   0  -4    0.11    0.18
  -5   0  -4   -0.07    0.13
   5   0   4   -0.09    0.10
   5   0   4    0.10    0.11
  -5   0  -4    0.00    0.11
  -6   0  -4    6.31    0.40
  -6   0  -4    7.01    0.31
   6   0   4    6.96    0.31
  -6   0  -4    7.20    0.37
  -6   0  -4    6.46    0.35
   6   0   4    7.29    0.31
   7   0   4   -0.06    0.15
  -7   0  -4   -0.02    0.16
  -7   0  -4   -0.16    0.16
  -7   0  -4   -0.20    0.20
  -7   0  -4    0.05    0.18
   7   0   4    0.05    0.14
   8   0   4   43.54    1.22
  -8   0  -4   42.80    1.31
  -8   0  -4   42.70    1.38
  -8   0  -4   43.89    1.22
  -8   0  -4   43.10    1.33
   8   0   4   44.15    1.21
  -9   0  -4    0.02    0.22
  -9   0  -4   -0.10    0.25
  -9   0  -4    0.32    0.27
  -9   0  -4   -0.39    0.20
   9   0   4    0.11    0.20
  -9   0  -4   -0.20    0.24
   9   0   4    0.06    0.19
 -10   0  -4    5.88    0.52
 -10   0  -4    6.48    0.45
 -10   0  -4    7.48    0.52
  10   0   4    6.71    0.40
 -10   0  -4    6.82    0.50
  10   0   4    6.36    0.40
 -11   0  -4    0.17    0.30
 -11   0  -4   -0.10    0.26
 -11   0  -4    0.33    0.29
  11   0   4    0.04    0.21
  11   0   4    0.39    0.19
 -12   0  -4    2.73    0.39
 -12   0  -4    2.42    0.41
  12   0   4    2.83    0.31
 -12   0  -4    3.14    0.38
  12   0   4    3.84    0.31
 -13   0  -4    0.44    0.32
  13   0   4    0.10    0.23
 -13   0  -4   -0.15    0.32
 -13   0  -4   -0.18    0.33
  13   0   4    0.11    0.21
  14   0   4    1.31    0.28
  14   0   4    1.10    0.26
 -14   0  -4    1.22    0.36
 -14   0  -4    0.99    0.38
  15   0   4   -0.05    0.24
 -15   0  -4    0.33    0.35
  15   0   4    0.13    0.22
 -15   0  -4   -0.12    0.37
 -16   0  -4    0.48    0.40
 -16   0  -4   -0.04    0.40
  16   0   4    0.13    0.24
  16   0   4    0.03    0.25
  18  -1  -4    1.98    0.47
 -18  -1   4    2.34    0.51
 -18  -1   4    1.96    0.53
  18   1  -4    2.16    0.42
 -18   1   4    2.58    0.59
 -18   1   4    2.03    0.50
 -17  -1   4    1.26    0.46
  17  -1  -4    0.71    0.37
 -17  -1   4    0.88    0.48
 -17   1   4    0.63    0.42
  17   1  -4    1.19    0.37
 -17   1   4    0.40    0.46
 -16  -1   4    0.23    0.39
  16  -1  -4   -0.09    0.32
 -16  -1   4   -0.23    0.35
 -16   1   4    0.51    0.38
  16   1  -4   -0.12    0.30
 -16   1   4    0.09    0.39
  15  -1  -4    5.66    0.54
 -15  -1   4    6.43    0.57
 -15  -1   4    6.61    0.64
 -15   1   4    5.66    0.61
 -15   1   4    6.16    0.56
  15   1  -4    6.38    0.51
 -15   1   4    5.95    0.60
  14  -1  -4   -0.24    0.30
 -14  -1   4    0.00    0.35
 -14  -1   4   -0.36    0.31
 -14   1   4    0.25    0.31
 -14   1   4    0.06    0.36
 -14   1   4    0.47    0.34
  14   1  -4   -0.33    0.29
  13  -1  -4    9.66    0.60
 -13  -1   4    8.14    0.55
 -13  -1   4    8.53    0.64
 -13   1   4    8.55    0.65
 -13   1   4    8.03    0.56
 -13   1   4    9.71    0.63
 -12  -1   4    1.09    0.32
  12  -1  -4    1.72    0.35
 -12  -1   4    1.68    0.35
 -12  -1   4    1.56    0.38
  12   1  -4    1.52    0.30
 -12   1   4    1.42    0.36
 -12   1   4    1.71    0.40
 -12   1   4    1.25    0.35
  11  -1  -4    2.64    0.34
 -11  -1   4    2.60    0.37
 -11  -1   4    2.63    0.36
  11  -1  -4    1.74    0.33
 -11  -1   4    1.85    0.38
  11  -1  -4    2.53    0.38
 -11   1   4    2.65    0.36
 -11   1   4    2.51    0.38
  11   1  -4    2.56    0.32
 -11   1   4    2.72    0.42
 -10  -1   4   -0.05    0.22
 -10  -1   4    0.14    0.25
 -10  -1   4    0.04    0.29
  10  -1  -4    0.21    0.24
 -10  -1   4    0.09    0.26
  10  -1  -4    0.44    0.23
  10   1  -4    0.23    0.22
  10   1  -4    0.03    0.07
 -10   1   4    0.38    0.28
  10   1  -4    0.03    0.06
 -10   1   4    0.15    0.23
 -10   1   4    0.03    0.27
 -10   1   4    0.35    0.28
  -9  -1   4   36.71    1.17
  -9  -1   4   38.27    1.25
  -9  -1   4   37.40    1.15
  -9  -1   4   37.01    1.14
   9  -1  -4   36.71    1.22
  -9   1   4   37.70    1.19
   9   1  -4   38.07    1.15
  -9   1   4   36.84    1.26
  -9   1   4   37.96    1.16
  -9   1   4   38.80    1.15
  -8  -1   4    1.16    0.23
   8  -1  -4    1.33    0.23
  -8  -1   4    1.11    0.24
  -8  -1   4    1.32    0.23
  -8  -1   4    0.98    0.26
  -8   1   4    0.80    0.24
   8   1  -4    1.15    0.20
  -8   1   4    1.15    0.24
   8   1  -4    1.38    0.23
  -8   1   4    1.51    0.25
  -8   1   4    1.52    0.27
  -7  -1   4   19.87    0.68
  -7  -1   4   20.42    0.73
   7  -1  -4   19.36    0.74
  -7  -1   4   20.04    0.68
   7  -1  -4   19.59    0.71
  -7  -1   4   19.92    0.70
  -7   1   4   20.66    0.69
  -7   1   4   20.91    0.69
   7   1  -4   19.13    0.66
  -7   1   4   21.03    0.72
  -7   1   4   20.64    0.76
   7   1  -4   20.81    0.70
  -6  -1   4   36.39    1.05
   6  -1  -4   37.95    1.08
  -6  -1   4   37.60    1.04
  -6  -1   4   36.22    1.08
  -6  -1   4   37.73    1.14
   6   1  -4   37.26    1.03
   6   1  -4   37.22    1.06
  -6   1   4   36.73    1.08
   6   1  -4   36.47    1.02
  -6   1   4   36.72    1.05
   6   1  -4   35.94    1.03
  -6   1   4   35.46    1.14
  -6   1   4   37.05    1.05
  -5  -1   4    1.74    0.22
   5  -1  -4    2.24    0.22
  -5  -1   4    1.87    0.20
  -5  -1   4    2.25    0.20
   5  -1  -4    2.01    0.20
  -5  -1   4    1.88    0.20
  -5  -1   4    2.03    0.21
  -5   1   4    2.10    0.21
  -5   1   4    2.00    0.23
  -5   1   4    2.16    0.21
  -5   1   4    1.95    0.20
  -5   1   4    2.11    0.22
   5   1  -4    2.03    0.19
   5   1  -4    2.44    0.20
   5   1  -4    2.06    0.19
  -4  -1   4    6.71    0.31
   4  -1  -4    6.46    0.34
   4  -1  -4    5.55    0.31
  -4  -1   4    6.33    0.34
  -4  -1   4    6.20    0.31
  -4  -1   4    6.24    0.36
   4  -1  -4    6.41    0.32
   4   1  -4    6.59    0.31
   4   1  -4    6.07    0.31
  -4   1   4    6.47    0.36
   4   1  -4    6.24    0.31
  -4   1   4    6.29    0.32
  -4   1   4    6.42    0.34
  -4   1   4    5.80    0.33
  -4   1   4    6.53    0.29
   3  -1  -4   35.71    1.04
  -3  -1   4   37.39    1.00
   3  -1  -4   36.34    0.97
  -3  -1   4   35.42    1.05
  -3  -1   4   35.57    0.97
   3  -1  -4   34.72    1.00
  -3  -1   4   35.24    1.04
  -3  -1   4   35.48    0.98
   3  -1  -4   35.99    0.97
  -3   1   4   34.88    0.97
  -3   1   4   35.60    0.99
   3   1  -4   36.38    0.98
  -3   1   4   35.84    0.97
   3   1  -4   34.28    0.97
   3   1  -4   36.07    1.00
  -3   1   4   34.58    1.03
  -3   1   4   35.96    0.97
   2  -1  -4   64.19    1.82
  -2  -1   4   65.74    1.71
  -2  -1   4   64.42    1.83
  -2  -1   4   66.41    1.83
  -2  -1   4   68.79    1.71
   2  -1  -4   65.97    1.70
   2  -1  -4   66.92    1.71
  -2  -1   4   68.78    1.74
  -2   1   4   66.86    1.73
   2   1  -4   66.91    1.71
   2   1  -4   65.78    1.83
  -2   1   4   68.22    1.69
  -2   1   4   67.14    1.82
   2   1  -4   67.17    1.83
   2   1  -4   69.46    1.72
   2   1  -4   67.67    1.74
  -2   1   4   65.27    1.67
  -2   1   4   67.06    1.69
  -1  -1   4    8.80    0.37
  -1  -1   4    9.23    0.35
   1  -1  -4    9.00    0.35
   1  -1  -4    9.42    0.30
  -1  -1   4    8.91    0.34
  -1  -1   4    9.15    0.38
   1  -1  -4    9.46    0.31
  -1  -1   4    8.92    0.39
   1   1  -4    8.31    0.39
  -1   1   4    9.57    0.29
  -1   1   4    9.61    0.33
   1   1  -4    8.70    0.34
   1   1  -4    9.10    0.35
   1   1  -4   10.29    0.39
   1   1  -4    9.84    0.35
  -1   1   4    9.67    0.33
  -1   1   4    9.57    0.29
  -1   1   4    9.71    0.26
   0  -1  -4    5.26    0.21
   0  -1   4    5.19    0.29
   0  -1   4    5.55    0.29
   0  -1   4    5.13    0.25
   0  -1  -4    5.49    0.20
   0  -1   4    5.28    0.25
   0  -1  -4    4.84    0.21
   0  -1   4    4.92    0.26
   0   1   4    5.18    0.20
   0   1   4    5.06    0.17
   0   1  -4    5.20    0.27
   0   1  -4    5.32    0.26
   0   1  -4    5.01    0.27
   0   1  -4    4.75    0.29
   1  -1   4  269.41    6.53
   1  -1   4  269.17    6.78
   1  -1   4  268.22    6.59
  -1  -1  -4  275.10    6.74
   1  -1   4  269.62    6.65
  -1   1  -4  266.10    6.54
  -1   1  -4  257.18    6.99
  -1   1  -4  263.80    6.99
  -1   1  -4  275.19    6.79
   2  -1   4  971.86   24.44
   2  -1   4  986.35   24.01
   2  -1   4  988.03   24.95
   2  -1   4  991.05   24.04
   2  -1   4 1000.00   24.46
  -2   1  -4  999.00   25.03
  -2   1  -4  964.48   25.64
  -2   1  -4  980.87   25.73
  -2   1  -4  985.40   24.11
   3  -1   4   38.22    1.03
   3  -1   4   38.44    0.98
   3  -1   4   36.69    1.07
   3  -1   4   38.30    1.04
   3  -1   4   36.79    1.09
  -3   1  -4   39.44    1.11
  -3   1  -4   38.25    1.10
  -3   1  -4   37.57    1.09
  -3   1  -4   37.03    1.00
  -4  -1  -4   -0.01    0.08
   4  -1   4    0.06    0.12
   4  -1   4   -0.15    0.14
   4  -1   4   -0.11    0.08
  -4  -1  -4   -0.03    0.08
   4  -1   4    0.22    0.13
   4  -1   4   -0.12    0.12
  -4   1  -4   -0.01    0.15
  -4   1  -4   -0.21    0.12
  -4   1  -4   -0.31    0.14
  -4   1  -4   -0.11    0.13
  -4   1  -4   -0.07    0.14
  -5  -1  -4    7.41    0.31
  -5  -1  -4    8.11    0.32
   5  -1   4    7.68    0.35
   5  -1   4    7.75    0.37
   5  -1   4    7.81    0.35
   5  -1   4    8.14    0.26
  -5   1  -4    7.65    0.40
  -5   1  -4    7.79    0.42
  -5   1  -4    7.86    0.40
  -5   1  -4    7.73    0.34
   6  -1   4   36.59    0.91
   6  -1   4   37.86    1.04
   6  -1   4   36.55    1.05
  -6  -1  -4   36.73    0.94
   6  -1   4   35.58    1.06
  -6  -1  -4   36.63    1.05
  -6  -1  -4   34.67    1.04
  -6   1  -4   34.47    1.11
  -6   1  -4   36.47    1.02
  -6   1  -4   35.45    1.14
   6   1   4   36.29    0.94
   6   1   4   36.20    0.94
  -6   1  -4   37.35    1.12
   7  -1   4   68.79    1.80
  -7  -1  -4   65.81    1.69
   7  -1   4   63.12    1.83
   7  -1   4   67.99    1.79
  -7  -1  -4   63.87    1.83
  -7  -1  -4   68.05    1.85
  -7   1  -4   66.46    1.76
  -7   1  -4   68.58    1.92
  -7   1  -4   63.26    1.91
  -7   1  -4   64.79    1.89
   7   1   4   66.08    1.69
   7   1   4   66.84    1.70
  -8  -1  -4    1.38    0.21
   8  -1   4    1.59    0.23
  -8  -1  -4    1.25    0.24
  -8  -1  -4    1.20    0.22
   8  -1   4    1.78    0.25
  -8   1  -4    1.61    0.31
  -8   1  -4    1.39    0.27
  -8   1  -4    2.22    0.28
   8   1   4    1.70    0.17
   8   1   4    1.58    0.17
  -8   1  -4    1.56    0.30
  -9  -1  -4    0.07    0.21
  -9  -1  -4    0.05    0.23
  -9  -1  -4    0.13    0.21
   9  -1   4    0.32    0.23
   9  -1   4   -0.28    0.19
  -9   1  -4   -0.22    0.27
   9   1   4    0.00    0.15
  -9   1  -4    0.12    0.25
  -9   1  -4   -0.01    0.27
   9   1   4   -0.04    0.16
  -9   1  -4   -0.10    0.25
 -10  -1  -4    1.14    0.35
 -10  -1  -4    1.23    0.28
 -10  -1  -4    1.25    0.32
  10  -1   4    1.21    0.28
  10  -1   4    1.76    0.27
  10   1   4    1.41    0.20
 -10   1  -4    1.14    0.32
  10   1   4    1.05    0.21
 -10   1  -4    1.45    0.36
 -10   1  -4    1.00    0.33
  11  -1   4    0.00    0.21
 -11  -1  -4    0.51    0.32
 -11  -1  -4   -0.28    0.25
  11  -1   4    0.08    0.24
 -11  -1  -4    0.34    0.28
  11   1   4   -0.38    0.16
 -11   1  -4    0.22    0.28
  11   1   4   -0.25    0.16
 -11   1  -4    0.18    0.30
 -11   1  -4    0.40    0.30
 -12  -1  -4    0.03    0.30
  12  -1   4    0.41    0.25
  12  -1   4   -0.19    0.19
 -12  -1  -4    0.14    0.30
 -12  -1  -4   -0.28    0.25
 -12   1  -4    0.24    0.32
  12   1   4   -0.12    0.17
 -12   1  -4   -0.02    0.30
 -12   1  -4    0.14    0.28
  12   1   4   -0.08    0.17
 -13  -1  -4    1.26    0.38
 -13  -1  -4    1.07    0.35
  13  -1   4    0.54    0.28
  13  -1   4    0.58    0.24
 -13  -1  -4    0.88    0.31
  13   1   4    0.78    0.21
 -13   1  -4   -0.13    0.32
 -13   1  -4    0.23    0.36
 -13   1  -4    0.11    0.35
  13   1   4    0.47    0.20
  14  -1   4   -0.01    0.27
 -14  -1  -4   -0.11    0.33
 -14  -1  -4   -0.05    0.32
  14  -1   4    0.13    0.24
  14   1   4    0.05    0.18
 -14   1  -4    0.01    0.37
  14   1   4    0.30    0.20
 -14   1  -4    0.38    0.34
 -15  -1  -4    0.88    0.39
 -15  -1  -4    0.03    0.34
  15  -1   4    0.53    0.30
  15   1   4    0.66    0.20
  15   1   4    0.61    0.19
 -15   1  -4    1.13    0.41
 -15   1  -4    0.68    0.39
 -16  -1  -4    4.24    0.53
  16  -1   4    3.40    0.41
 -16  -1  -4    4.67    0.57
  16   1   4    4.15    0.29
 -16   1  -4    5.29    0.57
 -16   1  -4    4.68    0.60
 -18  -2   4    1.99    0.55
 -18  -2   4    0.67    0.44
  18  -2  -4    0.71    0.44
 -18   2   4    0.88    0.46
 -18   2   4    1.58    0.54
  18   2  -4    1.42    0.39
 -17  -2   4   -0.01    0.43
  17  -2  -4   -0.49    0.34
 -17  -2   4   -0.19    0.38
  17   2  -4   -0.35    0.32
 -17   2   4    0.15    0.40
 -17   2   4   -0.41    0.44
 -16  -2   4    2.60    0.48
 -16  -2   4    2.39    0.50
  16  -2  -4    1.84    0.43
 -16   2   4    2.43    0.46
  16   2  -4    3.23    0.42
 -16   2   4    2.04    0.51
  15  -2  -4    0.85    0.39
 -15  -2   4    0.81    0.40
 -15  -2   4    0.51    0.36
 -15   2   4    1.47    0.40
  15   2  -4    0.60    0.33
 -15   2   4    0.72    0.42
 -15   2   4    1.02    0.35
 -14  -2   4    2.08    0.42
 -14  -2   4    1.20    0.37
  14  -2  -4    2.41    0.42
 -14   2   4    1.35    0.36
 -14   2   4    1.89    0.41
 -14   2   4    1.47    0.42
 -14   2   4    1.85    0.41
 -13  -2   4    3.91    0.44
  13  -2  -4    4.77    0.49
 -13  -2   4    3.72    0.49
 -13   2   4    3.96    0.47
 -13   2   4    4.69    0.52
 -13   2   4    3.70    0.44
 -13   2   4    4.10    0.47
  12  -2  -4    1.34    0.35
 -12  -2   4    1.41    0.37
 -12  -2   4    1.36    0.34
 -12   2   4    1.88    0.36
 -12   2   4    0.96    0.33
  12   2  -4    1.82    0.30
 -12   2   4    1.60    0.40
 -12   2   4    1.40    0.36
  11  -2  -4   55.61    1.71
 -11  -2   4   56.03    1.61
 -11  -2   4   57.53    1.78
  11  -2  -4   56.31    1.76
 -11  -2   4   55.76    1.65
 -11   2   4   54.05    1.72
  11   2  -4   55.06    1.64
 -11   2   4   56.30    1.68
 -11   2   4   55.58    1.65
 -11   2   4   57.18    1.80
  11   2  -4   53.33    1.52
 -10  -2   4    5.48    0.44
  10  -2  -4    5.78    0.48
 -10  -2   4    5.46    0.42
 -10  -2   4    6.19    0.49
  10  -2  -4    5.64    0.44
 -10   2   4    6.96    0.49
 -10   2   4    6.46    0.53
  10   2  -4    5.35    0.40
 -10   2   4    5.79    0.46
  10   2  -4    5.57    0.35
 -10   2   4    5.96    0.48
 -10   2   4    5.95    0.47
   9  -2  -4    2.20    0.32
  -9  -2   4    1.91    0.32
  -9  -2   4    2.08    0.32
  -9  -2   4    2.26    0.31
   9  -2  -4    1.16    0.31
  -9  -2   4    1.50    0.27
   9  -2  -4    1.65    0.28
   9   2  -4    1.91    0.27
   9   2  -4    1.89    0.23
  -9   2   4    2.52    0.34
  -9   2   4    1.70    0.31
  -9   2   4    1.91    0.29
  -9   2   4    1.81    0.33
  -9   2   4    1.73    0.30
   8  -2  -4   20.56    0.80
  -8  -2   4   21.06    0.73
   8  -2  -4   21.08    0.75
  -8  -2   4   19.23    0.73
  -8  -2   4   22.25    0.81
  -8  -2   4   21.13    0.75
  -8   2   4   20.89    0.75
  -8   2   4   20.51    0.83
  -8   2   4   21.00    0.77
   8   2  -4   20.75    0.74
  -8   2   4   20.73    0.78
  -8   2   4   21.65    0.77
  -7  -2   4    2.38    0.25
   7  -2  -4    1.91    0.25
  -7  -2   4    1.87    0.27
   7  -2  -4    2.23    0.27
  -7  -2   4    1.79    0.25
  -7  -2   4    1.80    0.24
  -7   2   4    2.19    0.26
   7   2  -4    2.03    0.23
   7   2  -4    2.50    0.22
  -7   2   4    2.29    0.26
  -7   2   4    2.16    0.27
  -7   2   4    1.95    0.25
  -7   2   4    2.19    0.30
  -6  -2   4   43.67    1.26
   6  -2  -4   43.65    1.28
  -6  -2   4   45.20    1.34
  -6  -2   4   42.10    1.22
   6  -2  -4   43.95    1.34
  -6   2   4   44.28    1.24
   6   2  -4   41.96    1.19
  -6   2   4   43.58    1.24
  -6   2   4   44.49    1.28
   6   2  -4   44.64    1.25
  -6   2   4   46.37    1.35
   6   2  -4   43.30    1.20
  -6   2   4   43.78    1.26
  -5  -2   4   20.92    0.66
   5  -2  -4   20.41    0.72
  -5  -2   4   19.98    0.67
  -5  -2   4   21.39    0.65
  -5  -2   4   20.60    0.71
  -5   2   4   20.52    0.65
  -5   2   4   20.29    0.69
  -5   2   4   20.14    0.71
   5   2  -4   20.14    0.67
  -5   2   4   21.36    0.68
  -5   2   4   20.21    0.66
   5   2  -4   20.37    0.63
   5   2  -4   20.40    0.64
   4  -2  -4    9.56    0.40
  -4  -2   4   10.76    0.41
  -4  -2   4    9.94    0.45
  -4  -2   4    9.95    0.40
  -4  -2   4   10.22    0.40
  -4  -2   4    9.55    0.44
  -4   2   4    9.78    0.40
   4   2  -4    9.48    0.38
  -4   2   4   10.64    0.43
  -4   2   4   10.14    0.38
  -4   2   4    9.91    0.42
   4   2  -4    9.57    0.38
  -4   2   4   10.44    0.37
  -4   2   4   10.07    0.43
   3  -2  -4    5.05    0.28
   3  -2  -4    5.45    0.29
  -3  -2   4    4.36    0.30
  -3  -2   4    4.41    0.28
  -3  -2   4    4.61    0.33
  -3  -2   4    4.61    0.31
   3  -2  -4    5.17    0.33
  -3  -2   4    5.00    0.29
  -3   2   4    4.89    0.30
  -3   2   4    5.33    0.27
  -3   2   4    5.56    0.22
  -3   2   4    4.79    0.29
   3   2  -4    5.14    0.28
  -3   2   4    4.56    0.27
  -3   2   4    4.30    0.31
  -2  -2   4   45.88    1.34
  -2  -2   4   47.13    1.34
  -2  -2   4   48.11    1.28
   2  -2  -4   46.91    1.24
  -2  -2   4   48.51    1.25
   2  -2  -4   47.92    1.23
   2  -2  -4   45.78    1.32
  -2   2   4   47.30    1.22
   2   2  -4   47.42    1.33
  -2   2   4   47.66    1.21
   2   2  -4   48.09    1.25
   2   2  -4   47.28    1.28
  -2   2   4   39.55    1.30
  -2   2   4   47.70    1.20
  -2   2   4   47.90    1.21
  -2   2   4   47.15    1.26
   1  -2  -4  203.12    4.95
   1  -2  -4  200.66    4.95
   1  -2  -4  202.16    5.29
  -1  -2   4  204.17    4.99
  -1  -2   4  198.34    5.32
  -1  -2   4  205.82    5.33
  -1  -2   4  205.91    5.08
   1   2  -4  198.22    5.07
  -1   2   4  198.20    4.92
   1   2  -4  201.91    4.99
  -1   2   4  209.28    4.87
  -1   2   4  207.38    5.03
  -1   2   4  204.23    4.92
   1   2  -4  198.66    5.33
   1   2  -4  197.71    5.33
  -1   2   4  200.68    5.28
   0  -2  -4    7.75    0.23
   0  -2   4    6.96    0.32
   0  -2  -4    7.46    0.29
   0  -2   4    7.21    0.36
   0  -2  -4    7.52    0.23
   0  -2   4    6.97    0.33
   0  -2   4    7.29    0.36
   0   2  -4    7.63    0.39
   0   2  -4    7.28    0.34
   0   2  -4    7.35    0.33
   0   2   4    7.25    0.23
   0   2  -4    6.95    0.37
   1  -2   4    1.62    0.20
   1  -2   4    1.69    0.17
   1  -2   4    2.06    0.21
   1  -2   4    1.65    0.19
  -1   2  -4    1.70    0.20
  -1   2  -4    1.65    0.22
  -1   2  -4    1.94    0.19
  -1   2  -4    1.84    0.21
   2  -2   4   58.28    1.59
   2  -2   4   59.36    1.64
   2  -2   4   60.52    1.67
   2  -2   4   60.17    1.55
  -2   2  -4   57.92    1.56
  -2   2  -4   58.02    1.67
  -2   2  -4   62.22    1.69
  -2   2  -4   61.16    1.65
   3  -2   4    8.82    0.34
   3  -2   4    8.80    0.41
   3  -2   4    8.49    0.39
   3  -2   4    9.21    0.39
   3  -2   4    8.89    0.38
  -3   2  -4    9.09    0.42
  -3   2  -4    8.45    0.42
  -3   2  -4    8.73    0.42
  -3   2  -4    8.88    0.37
   4  -2   4   17.05    0.64
   4  -2   4   16.09    0.60
   4  -2   4   16.93    0.58
   4  -2   4   16.51    0.59
   4  -2   4   16.51    0.53
  -4   2  -4   15.84    0.62
  -4   2  -4   17.41    0.63
  -4   2  -4   17.69    0.63
  -4   2  -4   16.42    0.56
   5  -2   4   77.81    2.10
   5  -2   4   77.88    2.17
   5  -2   4   77.88    2.09
  -5  -2  -4   80.05    2.07
  -5  -2  -4   75.90    2.07
   5  -2   4   79.09    2.01
  -5   2  -4   80.91    2.21
  -5   2  -4   77.59    2.18
  -5   2  -4   76.27    2.05
  -5   2  -4   79.13    2.21
  -5   2  -4   80.63    2.10
   6  -2   4    1.01    0.16
   6  -2   4    0.23    0.09
   6  -2   4    0.86    0.21
  -6  -2  -4    0.84    0.15
   6  -2   4    0.78    0.19
  -6  -2  -4    0.77    0.14
  -6   2  -4    0.91    0.22
  -6   2  -4    0.48    0.21
  -6   2  -4    0.82    0.23
  -6   2  -4    0.62    0.20
  -6   2  -4    0.62    0.23
  -7  -2  -4    1.62    0.20
   7  -2   4    1.67    0.24
   7  -2   4    2.04    0.25
  -7  -2  -4    1.77    0.15
   7  -2   4    1.86    0.20
   7  -2   4    1.85    0.27
  -7   2  -4    2.21    0.27
  -7   2  -4    1.53    0.28
  -7   2  -4    1.65    0.26
  -7   2  -4    1.93    0.30
  -7   2  -4    1.51    0.28
  -8  -2  -4    2.38    0.26
   8  -2   4    2.57    0.28
   8  -2   4    2.38    0.21
   8  -2   4    2.34    0.28
  -8  -2  -4    2.01    0.21
   8  -2   4    2.04    0.29
  -8   2  -4    1.14    0.31
  -8   2  -4    1.85    0.31
  -8   2  -4    1.79    0.33
  -8   2  -4    1.90    0.30
  -9  -2  -4   25.03    0.78
  -9  -2  -4   25.70    0.88
   9  -2   4   24.45    0.74
   9  -2   4   24.91    0.90
   9  -2   4   24.67    0.88
  -9   2  -4   25.17    0.88
  -9   2  -4   25.92    1.02
  -9   2  -4   28.99    1.03
  10  -2   4   17.78    0.76
  10  -2   4   18.71    0.75
 -10  -2  -4   18.67    0.66
 -10  -2  -4   18.49    0.74
 -10   2  -4   18.97    0.80
 -10   2  -4   17.39    0.84
 -10   2  -4   21.10    0.89
 -10   2  -4   18.53    0.75
 -11  -2  -4    0.19    0.23
  11  -2   4    0.56    0.24
  11  -2   4    0.12    0.25
 -11  -2  -4    0.02    0.26
 -11   2  -4    0.05    0.29
 -11   2  -4   -0.68    0.29
 -11   2  -4   -0.27    0.30
 -12  -2  -4    0.15    0.27
 -12  -2  -4    0.44    0.27
  12  -2   4    0.39    0.29
 -12   2  -4    1.09    0.33
 -12   2  -4    0.47    0.36
 -12   2  -4    0.48    0.33
 -13  -2  -4    0.01    0.33
 -13  -2  -4    0.10    0.30
  13  -2   4    0.24    0.30
 -13  -2  -4    0.78    0.31
 -13   2  -4    0.45    0.38
 -13   2  -4    0.52    0.33
 -13   2  -4    0.37    0.36
  14  -2   4    0.65    0.32
 -14  -2  -4    0.44    0.33
 -14  -2  -4   -0.19    0.28
 -14   2  -4    0.26    0.37
 -14   2  -4   -0.02    0.33
  15  -2   4    0.35    0.31
 -15  -2  -4    0.36    0.37
 -15  -2  -4   -0.33    0.31
 -15   2  -4   -0.15    0.41
 -15   2  -4    0.34    0.37
 -16  -2  -4    1.15    0.45
  16  -2   4    0.68    0.35
 -16  -2  -4    0.68    0.40
 -16   2  -4    1.16    0.43
 -16   2  -4    0.58    0.47
  17  -3  -4    0.56    0.42
 -17  -3   4   -0.66    0.38
 -17  -3   4   -0.08    0.42
  17   3  -4   -0.27    0.31
 -17   3   4    0.10    0.40
 -17   3   4    0.35    0.49
 -16  -3   4    1.09    0.43
 -16  -3   4    0.39    0.39
  16  -3  -4    0.68    0.42
 -16   3   4    0.76    0.40
 -16   3   4    1.03    0.49
  16   3  -4    0.93    0.33
 -15  -3   4    0.31    0.37
 -15  -3   4    0.57    0.37
  15  -3  -4    0.29    0.36
 -15   3   4    0.11    0.39
 -15   3   4   -0.49    0.27
 -15   3   4   -0.33    0.33
 -14  -3   4   14.21    0.75
  14  -3  -4   15.39    0.80
 -14  -3   4   14.84    0.83
 -14   3   4   13.62    0.75
 -14   3   4   14.85    0.82
 -14   3   4   13.12    0.86
 -14   3   4   14.35    0.80
 -13  -3   4    1.26    0.40
 -13  -3   4    1.07    0.37
  13  -3  -4    0.92    0.38
 -13   3   4    1.27    0.37
  13   3  -4    1.55    0.29
 -13   3   4    1.76    0.37
 -13   3   4    1.69    0.40
 -13   3   4    1.56    0.40
 -12  -3   4    4.19    0.47
 -12  -3   4    5.57    0.48
  12  -3  -4    4.17    0.47
  12   3  -4    4.82    0.39
 -12   3   4    4.43    0.46
 -12   3   4    4.86    0.49
 -12   3   4    4.71    0.46
 -12   3   4    4.81    0.52
 -11  -3   4   -0.29    0.33
  11  -3  -4    0.40    0.30
  11  -3  -4    0.38    0.34
 -11  -3   4    0.06    0.33
 -11   3   4   -0.01    0.33
 -11   3   4    0.53    0.30
  11   3  -4    0.47    0.20
 -11   3   4    0.02    0.30
  11   3  -4    0.42    0.25
 -11   3   4    0.05    0.35
 -10  -3   4    4.75    0.40
  10  -3  -4    4.26    0.45
 -10  -3   4    4.17    0.45
  10  -3  -4    4.46    0.47
 -10  -3   4    4.28    0.43
 -10   3   4    5.31    0.52
 -10   3   4    4.66    0.46
 -10   3   4    4.25    0.42
  10   3  -4    4.85    0.32
 -10   3   4    5.28    0.45
 -10   3   4    4.38    0.44
  10   3  -4    4.75    0.38
   9  -3  -4    5.86    0.48
   9  -3  -4    5.67    0.48
   9  -3  -4    5.34    0.42
  -9  -3   4    5.52    0.47
  -9  -3   4    5.87    0.43
  -9   3   4    6.00    0.47
   9   3  -4    5.58    0.38
   9   3  -4    5.84    0.39
  -9   3   4    5.56    0.48
  -9   3   4    5.67    0.43
  -9   3   4    5.96    0.46
  -9   3   4    6.45    0.48
   8  -3  -4   30.39    1.04
  -8  -3   4   28.17    1.01
  -8  -3   4   28.39    0.95
   8  -3  -4   27.70    0.98
  -8  -3   4   28.75    0.92
   8  -3  -4   26.97    0.96
  -8   3   4   29.73    0.96
  -8   3   4   27.67    0.97
  -8   3   4   27.87    0.97
   8   3  -4   27.91    0.92
   8   3  -4   27.98    0.86
  -8   3   4   31.89    1.08
  -8   3   4   28.99    0.95
   7  -3  -4    0.42    0.24
   7  -3  -4    0.41    0.23
  -7  -3   4    0.26    0.23
  -7  -3   4    0.25    0.19
  -7  -3   4    0.46    0.22
   7   3  -4    0.41    0.14
   7   3  -4    0.50    0.16
  -7   3   4    0.55    0.21
   7   3  -4    0.72    0.19
  -7   3   4    0.07    0.21
  -7   3   4    0.59    0.23
  -7   3   4    0.02    0.22
  -7   3   4    0.46    0.20
  -6  -3   4    0.52    0.22
   6  -3  -4    0.36    0.22
  -6  -3   4    0.89    0.22
  -6  -3   4    0.73    0.18
   6  -3  -4    1.06    0.25
  -6  -3   4    0.82    0.20
  -6   3   4    0.75    0.23
   6   3  -4    0.63    0.17
  -6   3   4    0.43    0.20
  -6   3   4    0.56    0.18
   6   3  -4    0.58    0.19
  -6   3   4    0.93    0.22
  -6   3   4    0.43    0.20
  -5  -3   4    1.51    0.22
  -5  -3   4    1.03    0.20
   5  -3  -4    0.92    0.21
  -5  -3   4    0.99    0.22
  -5  -3   4    1.27    0.24
   5  -3  -4    1.24    0.22
  -5   3   4    1.18    0.21
   5   3  -4    1.23    0.18
  -5   3   4    1.53    0.24
  -5   3   4    1.51    0.23
  -5   3   4    1.27    0.18
   5   3  -4    1.02    0.19
   5   3  -4    1.32    0.18
  -5   3   4    1.06    0.20
  -4  -3   4  177.17    4.76
   4  -3  -4  181.16    4.54
  -4  -3   4  177.16    4.76
   4  -3  -4  184.04    4.77
  -4  -3   4  173.12    4.44
  -4  -3   4  178.31    4.52
  -4   3   4  176.62    4.44
  -4   3   4  181.87    4.54
  -4   3   4  174.36    4.75
   4   3  -4  175.88    4.52
  -4   3   4  180.22    4.39
   4   3  -4  174.16    4.42
  -4   3   4  180.68    4.53
   3  -3  -4    1.64    0.22
   3  -3  -4    2.01    0.22
  -3  -3   4    2.08    0.23
   3  -3  -4    1.62    0.14
   3  -3  -4    1.77    0.20
  -3  -3   4    1.98    0.20
  -3  -3   4    1.34    0.22
   3  -3  -4    1.75    0.22
  -3  -3   4    1.54    0.18
  -3   3   4    1.85    0.19
   3   3  -4    2.05    0.21
  -3   3   4    1.59    0.19
  -3   3   4    1.51    0.20
  -3   3   4    1.98    0.18
  -3   3   4    1.57    0.15
  -3   3   4    1.73    0.20
   3   3  -4    1.72    0.19
   2  -3  -4   50.49    1.40
  -2  -3   4   50.37    1.32
  -2  -3   4   48.01    1.35
   2  -3  -4   49.60    1.28
   2  -3  -4   49.53    1.33
  -2  -3   4   49.75    1.43
   2  -3  -4   49.92    1.29
   2  -3  -4   48.04    1.40
  -2  -3   4   48.36    1.42
  -2   3   4   46.55    1.27
  -2   3   4   49.81    1.27
   2   3  -4   48.69    1.42
   2   3  -4   40.95    1.33
  -2   3   4   49.42    1.27
   2   3  -4   51.66    1.32
  -2   3   4   48.26    1.32
  -1  -3   4    0.06    0.16
  -1  -3   4    0.17    0.14
   1  -3  -4   -0.03    0.13
   1  -3  -4    0.25    0.13
   1  -3  -4   -0.01    0.13
  -1  -3   4    0.17    0.16
   1  -3  -4    0.04    0.11
   1  -3  -4   -0.14    0.09
   1  -3  -4    0.08    0.13
   1   3  -4    0.25    0.16
   1   3  -4   -0.02    0.14
  -1   3   4    0.09    0.12
  -1   3   4    0.05    0.08
  -1   3   4    0.02    0.08
  -1   3   4   -0.04    0.11
  -1   3   4    0.15    0.11
   1   3  -4    0.20    0.15
   0  -3  -4    2.22    0.15
   0  -3  -4    2.13    0.16
   0  -3  -4    2.02    0.18
   0  -3   4    2.04    0.23
   0  -3  -4    2.14    0.18
   0  -3   4    2.57    0.25
   0  -3   4    2.24    0.21
   0  -3   4    2.78    0.24
   0   3   4    2.15    0.13
   0   3  -4    2.25    0.23
   0   3  -4    2.53    0.24
   0   3   4    2.28    0.16
   0   3  -4    2.13    0.20
  -1  -3  -4    7.83    0.30
  -1  -3  -4    7.31    0.29
  -1  -3  -4    7.67    0.23
   1  -3   4    6.90    0.34
   1  -3   4    7.61    0.39
  -1  -3  -4    7.46    0.22
   1  -3   4    7.06    0.38
   1  -3   4    7.07    0.40
  -1   3  -4    7.58    0.38
  -1   3  -4    6.97    0.34
  -2  -3  -4    0.11    0.09
  -2  -3  -4    0.04    0.08
   2  -3   4   -0.04    0.17
   2  -3   4    0.01    0.17
   2  -3   4    0.19    0.15
  -2   3  -4   -0.06    0.14
  -2   3  -4   -0.03    0.16
  -2   3  -4    0.20    0.18
   3  -3   4   54.03    1.51
  -3  -3  -4   52.78    1.42
   3  -3   4   55.06    1.55
   3  -3   4   51.90    1.57
  -3   3  -4   54.94    1.55
  -3   3  -4   54.39    1.47
  -3   3  -4   53.58    1.58
  -4  -3  -4   12.19    0.37
   4  -3   4   12.43    0.54
   4  -3   4   12.73    0.55
   4  -3   4   12.54    0.55
  -4   3  -4   12.16    0.56
  -4   3  -4   12.41    0.51
  -4   3  -4   13.08    0.58
   5  -3   4   40.67    1.21
   5  -3   4   41.38    1.28
   5  -3   4   40.09    1.26
  -5  -3  -4   40.50    1.12
   5  -3   4   41.11    1.23
  -5   3  -4   42.78    1.31
  -5   3  -4   39.29    1.18
  -5   3  -4   42.40    1.29
   6  -3   4    3.03    0.29
  -6  -3  -4    3.16    0.24
   6  -3   4    3.43    0.32
   6  -3   4    2.76    0.31
   6  -3   4    3.19    0.34
  -6   3  -4    3.40    0.32
  -6   3  -4    2.97    0.34
  -6   3  -4    3.50    0.36
   7  -3   4    0.65    0.23
   7  -3   4    0.12    0.23
   7  -3   4    0.08    0.25
  -7  -3  -4    0.40    0.17
  -7   3  -4    0.56    0.26
  -7   3  -4    0.32    0.28
  -7   3  -4    0.04    0.28
  -7   3  -4   -0.18    0.22
  -8  -3  -4    8.06    0.43
   8  -3   4    6.68    0.49
   8  -3   4    8.62    0.53
   8  -3   4    6.81    0.50
  -8   3  -4    8.18    0.58
  -8   3  -4    7.89    0.50
  -8   3  -4    8.54    0.56
  -8   3  -4    8.99    0.51
   9  -3   4    7.62    0.50
   9  -3   4    6.24    0.50
  -9  -3  -4    7.03    0.36
  -9  -3  -4    6.80    0.44
  -9   3  -4    7.34    0.56
  -9   3  -4    6.75    0.50
  -9   3  -4    8.45    0.58
 -10  -3  -4    2.31    0.27
  10  -3   4    2.22    0.32
 -10  -3  -4    2.81    0.32
  10  -3   4    2.77    0.37
 -10   3  -4    2.51    0.42
 -10   3  -4    2.01    0.37
 -10   3  -4    1.79    0.40
 -10   3  -4    2.04    0.37
 -11  -3  -4    8.02    0.51
  11  -3   4    7.04    0.53
 -11  -3  -4    7.87    0.44
 -11   3  -4    7.14    0.59
 -11   3  -4    7.29    0.54
 -11   3  -4    8.49    0.63
  12  -3   4    7.07    0.54
 -12  -3  -4    7.54    0.51
 -12  -3  -4    7.08    0.46
 -12   3  -4    6.21    0.58
 -12   3  -4    6.77    0.55
 -12   3  -4    7.68    0.63
 -13  -3  -4    0.48    0.32
  13  -3   4   -0.21    0.30
 -13  -3  -4   -0.10    0.28
 -13   3  -4   -0.22    0.31
 -13   3  -4   -0.12    0.33
 -13   3  -4    0.64    0.39
 -14  -3  -4   10.76    0.64
 -14  -3  -4   11.28    0.61
  14  -3   4   10.57    0.66
 -14   3  -4   10.74    0.68
 -14   3  -4   11.11    0.77
 -15  -3  -4    0.13    0.35
  15  -3   4    0.48    0.37
 -15  -3  -4    0.23    0.34
 -15   3  -4   -0.61    0.38
 -15   3  -4    0.02    0.39
 -16  -3  -4    0.00    0.41
  16  -3   4    0.17    0.36
 -16   3  -4   -0.98    0.37
 -16   3  -4   -0.15    0.43
  17  -4  -4   -0.17    0.43
 -17  -4   4    0.51    0.44
 -17  -4   4    1.01    0.46
  17   4  -4    0.33    0.32
 -17   4   4    0.54    0.42
 -17   4   4    0.60    0.51
  16  -4  -4    0.79    0.43
 -16  -4   4    1.29    0.42
 -16  -4   4    2.44    0.50
 -16   4   4    1.28    0.46
  16   4  -4    1.48    0.35
 -16   4   4    1.74    0.44
 -15  -4   4    0.76    0.42
 -15  -4   4    1.11    0.40
  15  -4  -4    0.71    0.41
 -15   4   4    0.57    0.45
 -15   4   4    0.89    0.38
 -15   4   4    0.73    0.38
 -14  -4   4    0.11    0.35
  14  -4  -4   -0.15    0.34
 -14  -4   4    0.28    0.38
 -14   4   4    0.00    0.37
 -14   4   4    0.01    0.29
 -14   4   4   -0.13    0.41
 -14   4   4   -0.26    0.31
  13  -4  -4   11.78    0.73
 -13  -4   4   11.49    0.74
 -13  -4   4   11.71    0.68
 -13   4   4   10.47    0.69
 -13   4   4   11.69    0.68
  13   4  -4   11.61    0.59
 -13   4   4   13.03    0.75
 -13   4   4   13.51    0.85
 -12  -4   4    0.12    0.32
 -12  -4   4    0.12    0.34
  12  -4  -4   -0.35    0.31
 -12   4   4    0.24    0.36
 -12   4   4    0.26    0.32
 -12   4   4   -0.19    0.28
  12   4  -4   -0.25    0.22
 -12   4   4    0.20    0.34
  11  -4  -4    2.41    0.41
  11  -4  -4    2.97    0.42
 -11  -4   4    2.99    0.40
 -11  -4   4    3.08    0.42
  11   4  -4    3.84    0.35
 -11   4   4    3.07    0.45
  11   4  -4    3.27    0.25
 -11   4   4    3.25    0.41
 -11   4   4    2.92    0.37
 -11   4   4    3.27    0.41
  10  -4  -4    3.60    0.44
 -10  -4   4    3.29    0.40
 -10  -4   4    4.22    0.45
  10  -4  -4    3.60    0.45
  10   4  -4    3.89    0.29
 -10   4   4    3.12    0.47
  10   4  -4    3.60    0.36
 -10   4   4    3.19    0.43
 -10   4   4    4.53    0.42
 -10   4   4    3.52    0.43
 -10   4   4    3.52    0.45
   9  -4  -4   48.12    1.57
   9  -4  -4   50.81    1.64
  -9  -4   4   48.44    1.47
  -9  -4   4   51.78    1.60
   9   4  -4   47.42    1.46
  -9   4   4   51.66    1.52
  -9   4   4   51.25    1.66
   9   4  -4   50.13    1.36
  -9   4   4   47.88    1.52
  -9   4   4   48.56    1.55
  -9   4   4   52.92    1.52
   8  -4  -4    3.93    0.41
  -8  -4   4    4.66    0.39
  -8  -4   4    4.84    0.41
   8  -4  -4    4.77    0.46
  -8  -4   4    4.23    0.41
   8   4  -4    4.48    0.30
  -8   4   4    3.97    0.42
  -8   4   4    5.45    0.45
  -8   4   4    4.55    0.41
  -8   4   4    4.27    0.43
   8   4  -4    4.18    0.35
  -8   4   4    4.01    0.36
  -7  -4   4   12.79    0.62
  -7  -4   4   12.25    0.59
   7  -4  -4   12.02    0.60
  -7  -4   4   11.64    0.54
   7  -4  -4   11.92    0.65
  -7   4   4   12.54    0.62
  -7   4   4   11.69    0.56
  -7   4   4   11.22    0.53
   7   4  -4   11.90    0.48
   7   4  -4   11.96    0.45
   7   4  -4   13.38    0.57
  -7   4   4   12.59    0.66
  -7   4   4   12.77    0.61
  -6  -4   4   16.27    0.66
  -6  -4   4   15.39    0.61
  -6  -4   4   13.30    0.63
   6  -4  -4   14.09    0.68
   6  -4  -4   14.53    0.63
  -6   4   4   14.70    0.63
   6   4  -4   15.50    0.53
  -6   4   4   15.76    0.58
   6   4  -4   14.64    0.52
  -6   4   4   16.05    0.61
   6   4  -4   15.98    0.59
  -6   4   4   14.03    0.65
  -6   4   4   15.42    0.64
   5  -4  -4    0.90    0.24
  -5  -4   4    0.90    0.21
   5  -4  -4    0.87    0.26
  -5  -4   4    0.78    0.24
  -5  -4   4    1.10    0.22
   5   4  -4    0.73    0.19
  -5   4   4    0.42    0.20
   5   4  -4    0.95    0.17
  -5   4   4    0.40    0.20
   5   4  -4    0.10    0.10
  -5   4   4    0.65    0.18
  -5   4   4    0.52    0.20
  -5   4   4    0.72    0.23
   4  -4  -4    8.13    0.47
  -4  -4   4    8.47    0.48
   4  -4  -4    8.23    0.37
  -4  -4   4    8.41    0.41
  -4  -4   4    8.26    0.43
   4  -4  -4    7.94    0.45
  -4   4   4    8.52    0.44
  -4   4   4    8.49    0.46
   4   4  -4    8.79    0.43
  -4   4   4    8.46    0.42
   4   4  -4    7.87    0.37
  -4   4   4    8.44    0.39
  -4   4   4    8.45    0.37
   3  -4  -4    4.80    0.33
  -3  -4   4    4.65    0.33
  -3  -4   4    3.95    0.34
   3  -4  -4    4.33    0.26
  -3  -4   4    4.50    0.34
   3  -4  -4    4.65    0.33
   3  -4  -4    4.73    0.34
  -3   4   4    4.30    0.28
  -3   4   4    3.92    0.30
   3   4  -4    4.22    0.31
  -3   4   4    4.73    0.32
  -3   4   4    4.59    0.30
   3   4  -4    4.51    0.31
   3   4  -4    4.15    0.28
   2  -4  -4   71.83    1.91
   2  -4  -4   71.74    2.05
  -2  -4   4   73.27    2.08
  -2  -4   4   73.09    1.98
   2  -4  -4   70.62    1.95
   2  -4  -4   73.97    1.90
   2  -4  -4   73.50    2.06
  -2   4   4   73.66    1.87
   2   4  -4   74.60    1.92
  -2   4   4   74.71    1.87
   2   4  -4   71.16    2.06
  -2   4   4   71.94    1.87
   1  -4  -4    0.18    0.16
   1  -4  -4    0.16    0.16
   1  -4  -4    0.03    0.13
  -1  -4   4    0.21    0.21
   1  -4  -4    0.29    0.17
  -1  -4   4   -0.06    0.16
   1  -4  -4    0.27    0.15
   1   4  -4    0.12    0.17
   1   4  -4   -0.12    0.16
   1   4  -4   -0.11    0.17
  -1   4   4    0.07    0.10
  -1   4   4    0.14    0.14
  -1   4   4    0.11    0.10
  -1   4   4    0.14    0.13
   0  -4   4   50.53    1.45
   0  -4  -4   49.93    1.46
   0  -4   4   52.31    1.53
   0  -4  -4   50.06    1.45
   0  -4  -4   52.11    1.34
   0  -4   4   51.35    1.48
   0   4  -4   51.49    1.44
   0   4   4   50.03    1.40
   0   4  -4   50.93    1.51
   0   4  -4   52.00    1.41
   0   4   4   51.54    1.28
  -1  -4  -4    4.92    0.24
  -1  -4  -4    5.36    0.30
   1  -4   4    5.02    0.37
   1  -4   4    4.88    0.35
   1  -4   4    5.44    0.36
  -1  -4  -4    4.69    0.29
  -1   4  -4    5.48    0.34
  -1   4  -4    5.40    0.36
  -1   4  -4    4.55    0.36
   2  -4   4    2.42    0.28
  -2  -4  -4    2.20    0.20
  -2  -4  -4    2.56    0.15
   2  -4   4    2.62    0.28
  -2  -4  -4    2.31    0.19
   2  -4   4    1.77    0.26
  -2   4  -4    1.69    0.27
  -2   4  -4    2.60    0.29
  -2   4  -4    2.45    0.25
  -3  -4  -4   24.61    0.74
   3  -4   4   24.68    0.87
   3  -4   4   24.00    0.85
   3  -4   4   24.83    0.82
   3  -4   4   24.35    0.85
  -3  -4  -4   23.37    0.73
  -3   4  -4   26.35    0.90
  -3   4  -4   25.17    0.86
  -3   4  -4   24.51    0.80
  -4  -4  -4    6.73    0.31
   4  -4   4    7.35    0.48
   4  -4   4    6.53    0.46
   4  -4   4    7.20    0.45
  -4  -4  -4    6.76    0.32
   4  -4   4    7.46    0.47
  -4   4  -4    7.17    0.49
  -4   4  -4    7.38    0.40
  -4   4  -4    6.84    0.44
  -5  -4  -4    9.57    0.38
  -5  -4  -4    9.31    0.37
   5  -4   4   10.11    0.56
   5  -4   4    8.83    0.53
   5  -4   4    8.92    0.54
   5  -4   4    7.80    0.46
  -5   4  -4    8.82    0.57
  -5   4  -4    9.58    0.50
  -5   4  -4    9.82    0.55
   6  -4   4    7.44    0.53
  -6  -4  -4    7.96    0.38
   6  -4   4    8.63    0.51
  -6   4  -4    8.66    0.49
  -6   4  -4    7.71    0.52
  -6   4  -4    7.90    0.58
  -7  -4  -4   17.11    0.61
   7  -4   4   15.77    0.68
   7  -4   4   16.93    0.75
   7  -4   4   16.94    0.75
  -7   4  -4   16.05    0.75
  -7   4  -4   16.17    0.80
  -7   4  -4   17.43    0.69
  -8  -4  -4   -0.03    0.21
  -8  -4  -4   -0.07    0.14
   8  -4   4   -0.04    0.30
   8  -4   4    0.05    0.27
  -8   4  -4   -0.23    0.29
  -8   4  -4    0.02    0.31
  -8   4  -4    0.24    0.34
   9  -4   4    3.15    0.41
  -9  -4  -4    2.81    0.31
  -9   4  -4    3.50    0.47
  -9   4  -4    3.34    0.47
  -9   4  -4    3.58    0.43
 -10  -4  -4   12.82    0.52
 -10  -4  -4   13.83    0.61
  10  -4   4   14.15    0.71
 -10   4  -4   14.73    0.73
 -10   4  -4   13.17    0.67
 -10   4  -4   13.54    0.78
 -10   4  -4   12.18    0.72
 -11  -4  -4    2.96    0.31
 -11  -4  -4    2.44    0.34
  11  -4   4    2.79    0.41
 -11   4  -4    2.35    0.45
 -11   4  -4    1.71    0.40
 -11   4  -4    2.29    0.40
 -12  -4  -4    5.63    0.42
  12  -4   4    5.47    0.52
 -12  -4  -4    5.61    0.47
 -12   4  -4    5.08    0.51
 -12   4  -4    5.24    0.57
 -12   4  -4    5.79    0.60
 -13  -4  -4    0.60    0.32
 -13  -4  -4    0.30    0.29
  13  -4   4   -0.29    0.31
 -13   4  -4    0.29    0.35
 -13   4  -4    0.31    0.40
  14  -4   4   -0.13    0.32
 -14  -4  -4    0.42    0.35
 -14   4  -4    0.34    0.37
 -14   4  -4   -0.09    0.39
 -15  -4  -4   -0.24    0.35
  15  -4   4    0.51    0.40
 -15   4  -4   -0.43    0.41
 -15   4  -4   -0.66    0.40
 -16  -5   4    1.23    0.45
 -16  -5   4    0.73    0.45
  16  -5  -4    0.33    0.44
  16   5  -4    0.12    0.29
 -16   5   4    0.34    0.41
 -16   5   4    0.39    0.49
 -15  -5   4    0.47    0.39
  15  -5  -4    1.12    0.44
 -15  -5   4   -0.08    0.40
 -15   5   4    0.82    0.41
 -15   5   4    0.37    0.42
 -15   5   4    1.24    0.49
 -14  -5   4   -0.01    0.37
 -14  -5   4   -0.08    0.36
  14  -5  -4    0.47    0.41
 -14   5   4   -0.16    0.36
 -14   5   4    0.38    0.36
 -14   5   4    0.04    0.29
 -14   5   4    0.52    0.43
 -13  -5   4    1.76    0.44
 -13  -5   4    1.45    0.39
  13  -5  -4    2.19    0.46
 -13   5   4    1.53    0.46
 -13   5   4    1.53    0.40
  13   5  -4    1.59    0.31
 -13   5   4    2.23    0.45
 -13   5   4    1.40    0.38
 -12  -5   4    1.85    0.38
  12  -5  -4    1.89    0.43
 -12  -5   4    2.30    0.42
  12   5  -4    1.61    0.30
 -12   5   4    1.97    0.40
 -12   5   4    1.56    0.41
 -12   5   4    1.51    0.36
 -12   5   4    1.56    0.42
  11  -5  -4   11.69    0.72
  11  -5  -4   11.40    0.73
 -11  -5   4   12.46    0.65
 -11  -5   4   12.07    0.69
 -11   5   4   11.29    0.69
 -11   5   4   11.90    0.65
  11   5  -4   11.90    0.42
 -11   5   4   11.93    0.65
  11   5  -4   10.55    0.56
 -11   5   4   11.77    0.73
  10  -5  -4    9.23    0.65
 -10  -5   4    8.73    0.54
 -10  -5   4    8.84    0.59
  10  -5  -4    9.01    0.65
 -10   5   4    8.75    0.61
 -10   5   4    9.47    0.68
 -10   5   4    8.74    0.57
 -10   5   4    8.45    0.62
  10   5  -4    9.49    0.41
 -10   5   4    9.20    0.57
  10   5  -4    8.36    0.52
   9  -5  -4    4.46    0.50
  -9  -5   4    4.00    0.45
  -9  -5   4    4.15    0.43
   9  -5  -4    4.48    0.47
  -9   5   4    3.07    0.41
  -9   5   4    3.42    0.42
  -9   5   4    4.87    0.42
   9   5  -4    4.63    0.30
  -9   5   4    5.12    0.49
  -9   5   4    3.50    0.44
   9   5  -4    4.48    0.37
   8  -5  -4   17.50    0.80
  -8  -5   4   16.83    0.73
  -8  -5   4   17.76    0.79
   8  -5  -4   16.89    0.80
  -8   5   4   15.82    0.75
   8   5  -4   17.26    0.60
  -8   5   4   16.11    0.76
  -8   5   4   16.88    0.83
   8   5  -4   17.25    0.70
  -8   5   4   16.25    0.70
  -8   5   4   16.40    0.72
  -7  -5   4   21.41    0.86
   7  -5  -4   20.56    0.84
  -7  -5   4   20.89    0.87
   7  -5  -4   22.13    0.88
   7   5  -4   20.09    0.64
  -7   5   4   20.17    0.85
  -7   5   4   20.58    0.82
  -7   5   4   21.75    0.79
   7   5  -4   20.08    0.69
   7   5  -4   20.17    0.76
  -7   5   4   21.19    0.78
  -7   5   4   21.18    0.86
  -6  -5   4    3.79    0.35
   6  -5  -4    4.12    0.44
   6  -5  -4    4.38    0.40
  -6  -5   4    4.10    0.38
  -6  -5   4    4.74    0.42
  -6   5   4    4.17    0.34
   6   5  -4    4.28    0.27
  -6   5   4    3.95    0.36
  -6   5   4    4.28    0.39
  -6   5   4    3.99    0.39
   6   5  -4    4.10    0.29
   6   5  -4    4.78    0.36
  -6   5   4    4.17    0.41
   5  -5  -4   11.06    0.48
  -5  -5   4   11.97    0.60
   5  -5  -4   10.46    0.55
  -5  -5   4   10.81    0.54
   5  -5  -4   10.36    0.61
  -5  -5   4   10.37    0.57
  -5   5   4   11.58    0.60
  -5   5   4   11.92    0.55
  -5   5   4   10.82    0.51
   5   5  -4   11.94    0.47
  -5   5   4   11.11    0.49
  -5   5   4   11.61    0.55
   5   5  -4   10.65    0.52
  -4  -5   4   -0.03    0.21
  -4  -5   4    0.35    0.21
   4  -5  -4   -0.04    0.19
   4  -5  -4    0.06    0.16
  -4  -5   4   -0.18    0.24
   4  -5  -4    0.14    0.22
   4   5  -4   -0.11    0.16
   4   5  -4   -0.25    0.18
  -4   5   4   -0.15    0.19
  -4   5   4   -0.06    0.20
   4   5  -4    0.20    0.18
  -4   5   4   -0.04    0.21
  -4   5   4    0.25    0.21
  -3  -5   4   29.79    1.02
   3  -5  -4   29.37    0.87
   3  -5  -4   28.92    1.01
   3  -5  -4   28.96    1.00
   3  -5  -4   28.92    0.95
  -3  -5   4   29.64    0.96
   3   5  -4   28.64    0.94
  -3   5   4   29.28    0.96
   3   5  -4   29.95    0.88
   3   5  -4   28.58    0.98
  -3   5   4   28.14    0.87
  -3   5   4   29.56    0.89
   2  -5  -4    7.41    0.47
   2  -5  -4    8.51    0.38
  -2  -5   4    8.82    0.51
   2  -5  -4    8.62    0.48
   2  -5  -4    8.41    0.45
  -2  -5   4    9.18    0.45
  -2   5   4    8.15    0.40
  -2   5   4    8.05    0.35
   2   5  -4    7.58    0.42
   2   5  -4    9.09    0.47
   2   5  -4    8.57    0.41
   1  -5  -4    2.19    0.27
   1  -5  -4    1.77    0.24
   1  -5  -4    2.06    0.21
  -1  -5   4    1.78    0.27
  -1  -5   4    1.85    0.30
  -1   5   4    2.21    0.21
   1   5  -4    1.74    0.24
  -1   5   4    1.98    0.16
   1   5  -4    1.80    0.26
  -1   5   4    2.14    0.22
  -1   5   4    1.96    0.16
   0  -5   4   14.29    0.64
   0  -5   4   16.21    0.68
   0  -5   4   13.61    0.59
   0  -5  -4   12.70    0.55
   0  -5  -4   14.46    0.51
   0  -5  -4   14.40    0.57
   0   5  -4   14.23    0.56
   0   5   4   14.21    0.51
   0   5  -4   14.07    0.60
   0   5   4   14.41    0.46
   0   5  -4   14.02    0.59
   1  -5   4    0.34    0.26
   1  -5   4   -0.29    0.21
   1  -5   4   -0.20    0.21
  -1  -5  -4    0.27    0.19
  -1  -5  -4    0.07    0.17
  -1  -5  -4   -0.32    0.13
  -1   5  -4    0.21    0.22
  -1   5  -4   -0.16    0.19
  -1   5  -4    0.24    0.21
  -2  -5  -4    2.61    0.25
   2  -5   4    2.90    0.33
  -2  -5  -4    2.61    0.20
  -2  -5  -4    2.74    0.24
   2  -5   4    2.25    0.31
   2  -5   4    3.17    0.35
  -2   5  -4    2.59    0.32
  -2   5  -4    2.88    0.30
  -3  -5  -4    3.83    0.28
   3  -5   4    4.58    0.40
  -3  -5  -4    4.86    0.34
   3  -5   4    3.98    0.38
  -3  -5  -4    3.46    0.25
   3  -5   4    3.46    0.37
  -3   5  -4    4.42    0.37
  -3   5  -4    3.64    0.38
  -3   5  -4    4.82    0.42
   4  -5   4   21.16    0.83
  -4  -5  -4   20.26    0.70
   4  -5   4   19.67    0.82
   4  -5   4   20.05    0.80
  -4  -5  -4   20.10    0.59
  -4  -5  -4   20.11    0.69
  -4   5  -4   21.28    0.84
  -4   5  -4   19.51    0.80
  -4   5  -4   20.59    0.76
  -5  -5  -4   -0.06    0.17
  -5  -5  -4   -0.12    0.13
   5  -5   4    0.18    0.26
   5  -5   4    0.08    0.24
  -5  -5  -4    0.23    0.20
   5  -5   4    0.05    0.29
  -5   5  -4    0.34    0.31
  -5   5  -4    0.03    0.24
  -5   5  -4    0.05    0.28
   6  -5   4    0.06    0.30
  -6  -5  -4    0.50    0.19
   6  -5   4   -0.22    0.27
  -6  -5  -4    0.20    0.14
  -6  -5  -4    0.12    0.21
  -6   5  -4   -0.13    0.32
  -6   5  -4   -0.08    0.28
  -6   5  -4    0.73    0.35
   7  -5   4   29.23    1.08
  -7  -5  -4   27.07    0.80
   7  -5   4   30.50    1.11
  -7  -5  -4   28.35    0.93
  -7  -5  -4   28.39    0.91
  -7   5  -4   27.37    1.01
  -7   5  -4   28.36    1.10
  -7   5  -4   29.20    1.12
  -8  -5  -4    1.40    0.24
  -8  -5  -4    1.38    0.27
   8  -5   4    1.25    0.37
  -8   5  -4    1.47    0.41
  -8   5  -4    1.39    0.35
  -8   5  -4    1.54    0.39
  -9  -5  -4    1.68    0.27
   9  -5   4    1.89    0.38
  -9   5  -4    2.03    0.36
  -9   5  -4    1.64    0.41
  -9   5  -4    2.17    0.42
  10  -5   4    1.45    0.39
 -10  -5  -4    1.82    0.31
 -10   5  -4    1.71    0.40
 -10   5  -4    1.41    0.37
 -10   5  -4    1.06    0.39
 -10   5  -4    2.55    0.46
 -11  -5  -4    0.12    0.25
 -11  -5  -4    0.50    0.29
  11  -5   4    0.27    0.34
 -11   5  -4   -0.32    0.36
 -11   5  -4   -0.16    0.32
 -11   5  -4   -0.29    0.31
  12  -5   4    1.10    0.41
 -12  -5  -4    0.30    0.30
 -12   5  -4    0.82    0.36
 -12   5  -4    0.35    0.40
 -12   5  -4    0.38    0.38
 -13  -5  -4    1.26    0.34
  13  -5   4    0.85    0.40
 -13   5  -4    1.15    0.41
 -13   5  -4    1.15    0.47
 -14  -5  -4   -0.03    0.34
  14  -5   4    0.22    0.38
 -14   5  -4    0.20    0.46
 -14   5  -4    0.12    0.39
 -15  -5  -4   -0.26    0.36
  15  -5   4    0.57    0.43
 -15   5  -4   -0.98    0.43
 -15   5  -4    0.00    0.41
 -15  -6   4    1.65    0.47
 -15  -6   4    1.94    0.51
 -15   6   4    2.23    0.52
 -15   6   4    2.08    0.47
 -14  -6   4    0.53    0.38
 -14  -6   4   -0.10    0.39
 -14   6   4    0.00    0.38
 -14   6   4    0.28    0.37
 -14   6   4   -0.32    0.37
 -14   6   4   -0.72    0.29
 -13  -6   4    1.21    0.40
 -13  -6   4    1.57    0.42
 -13   6   4    1.51    0.40
 -13   6   4    2.00    0.45
  13   6  -4    2.35    0.32
 -13   6   4    1.59    0.39
 -13   6   4    1.19    0.42
 -12  -6   4    1.33    0.37
 -12  -6   4    1.25    0.42
  12   6  -4    1.49    0.29
 -12   6   4    1.19    0.38
 -12   6   4    1.33    0.41
 -12   6   4    1.00    0.36
 -12   6   4    1.49    0.41
  11  -6  -4    0.84    0.37
 -11  -6   4    0.51    0.35
 -11  -6   4    0.53    0.36
 -11   6   4    0.43    0.30
 -11   6   4    0.21    0.32
 -11   6   4    0.91    0.39
  11   6  -4    0.84    0.27
 -11   6   4    1.00    0.36
  10  -6  -4    2.03    0.43
 -10  -6   4    1.78    0.39
 -10  -6   4    2.36    0.40
  10  -6  -4    2.24    0.43
  10   6  -4    2.55    0.21
 -10   6   4    1.98    0.43
 -10   6   4    2.45    0.40
 -10   6   4    2.67    0.42
 -10   6   4    2.87    0.42
 -10   6   4    1.96    0.35
  10   6  -4    2.12    0.31
   9  -6  -4   -0.45    0.27
  -9  -6   4   -0.14    0.29
   9  -6  -4    0.30    0.30
  -9  -6   4    0.05    0.31
  -9   6   4    0.32    0.28
   9   6  -4   -0.36    0.20
  -9   6   4   -0.46    0.29
  -9   6   4    0.00    0.24
  -9   6   4    0.14    0.27
  -9   6   4   -0.37    0.28
   9   6  -4    0.20    0.16
   8  -6  -4    0.16    0.34
   8  -6  -4   -0.08    0.32
  -8  -6   4    0.06    0.32
  -8   6   4    0.37    0.26
  -8   6   4   -0.29    0.29
  -8   6   4    0.50    0.32
   8   6  -4    0.32    0.22
  -8   6   4    0.65    0.30
  -8   6   4    0.32    0.32
   8   6  -4    0.09    0.17
  -7  -6   4    1.94    0.39
   7  -6  -4    1.40    0.38
   7  -6  -4    1.77    0.39
  -7   6   4    2.07    0.32
   7   6  -4    2.03    0.25
  -7   6   4    2.62    0.36
   7   6  -4    2.00    0.17
  -7   6   4    2.51    0.40
   7   6  -4    2.63    0.33
  -7   6   4    1.25    0.35
  -7   6   4    1.82    0.36
   6  -6  -4   74.78    2.30
  -6  -6   4   78.30    2.28
   6  -6  -4   75.41    2.11
   6  -6  -4   74.05    2.20
  -6   6   4   79.18    2.10
  -6   6   4   75.85    2.09
  -6   6   4   76.60    2.19
   6   6  -4   75.73    1.99
  -6   6   4   74.25    2.27
  -6   6   4   76.58    2.12
   6   6  -4   73.39    2.11
   6   6  -4   74.77    1.95
   5  -6  -4    1.54    0.37
   5  -6  -4    1.35    0.33
   5  -6  -4    0.77    0.23
  -5  -6   4    0.65    0.33
  -5  -6   4    0.68    0.29
   5   6  -4    1.11    0.22
  -5   6   4    0.75    0.27
  -5   6   4    1.22    0.30
  -5   6   4    1.03    0.29
   5   6  -4    1.20    0.28
  -4  -6   4   -0.36    0.29
   4  -6  -4   -0.21    0.29
   4  -6  -4   -0.26    0.20
   4  -6  -4   -0.30    0.24
  -4  -6   4   -0.14    0.22
  -4   6   4    0.00    0.23
   4   6  -4   -0.09    0.19
   4   6  -4   -0.03    0.22
   4   6  -4    0.10    0.20
  -4   6   4    0.38    0.23
  -4   6   4   -0.42    0.24
  -3  -6   4   10.84    0.64
  -3  -6   4   11.25    0.59
   3  -6  -4   11.52    0.64
   3  -6  -4   10.60    0.48
   3  -6  -4   10.92    0.58
  -3   6   4    9.90    0.46
  -3   6   4   10.52    0.56
   3   6  -4   11.01    0.49
   3   6  -4   11.45    0.57
   3   6  -4   10.76    0.58
  -3   6   4   10.58    0.51
   2  -6  -4    0.11    0.27
  -2  -6   4    0.51    0.25
   2  -6  -4   -0.03    0.24
  -2  -6   4    0.26    0.28
   2  -6  -4    0.34    0.25
   2  -6  -4    0.24    0.19
   2   6  -4    0.22    0.22
  -2   6   4   -0.02    0.13
  -2   6   4   -0.40    0.19
   2   6  -4    0.44    0.23
   2   6  -4    0.21    0.23
  -2   6   4    0.17    0.16
   1  -6  -4    0.08    0.20
  -1  -6   4    0.18    0.26
   1  -6  -4   -0.01    0.22
  -1  -6   4   -0.09    0.29
   1  -6  -4    0.33    0.26
  -1   6   4    0.04    0.19
   1   6  -4   -0.01    0.06
  -1   6   4    0.15    0.18
  -1   6   4   -0.03    0.13
  -1   6   4    0.14    0.13
   1   6  -4   -0.19    0.21
   1   6  -4    0.14    0.22
   0  -6  -4    0.77    0.29
   0  -6  -4    1.08    0.24
   0  -6   4    1.09    0.34
   0  -6   4    1.10    0.29
   0  -6  -4    0.94    0.23
   0   6  -4    1.14    0.27
   0   6  -4    0.97    0.27
   0   6   4    0.86    0.18
   0   6  -4    0.72    0.27
  -1  -6  -4    1.78    0.30
  -1  -6  -4    1.56    0.26
   1  -6   4    1.69    0.32
   1  -6   4    2.04    0.37
  -1   6  -4    1.73    0.30
   1   6   4    1.69    0.14
  -1   6  -4    2.90    0.34
  -1   6  -4    2.15    0.30
  -2  -6  -4   -0.11    0.19
   2  -6   4   -0.12    0.25
   2  -6   4    0.05    0.31
  -2  -6  -4   -0.20    0.23
  -2  -6  -4    0.01    0.19
  -2   6  -4    0.07    0.27
  -2   6  -4   -0.12    0.24
  -2   6  -4   -0.24    0.24
  -3  -6  -4    3.83    0.29
   3  -6   4    4.32    0.43
  -3  -6  -4    4.02    0.33
   3  -6   4    4.13    0.46
  -3  -6  -4    3.41    0.34
  -3   6  -4    4.36    0.41
  -3   6  -4    3.61    0.40
   4  -6   4    3.30    0.44
  -4  -6  -4    3.91    0.32
   4  -6   4    4.49    0.46
  -4  -6  -4    3.95    0.35
  -4  -6  -4    3.75    0.27
  -4   6  -4    3.48    0.42
  -4   6  -4    3.01    0.38
   5  -6   4    6.49    0.56
  -5  -6  -4    6.57    0.37
  -5  -6  -4    6.35    0.44
  -5  -6  -4    7.25    0.44
   5  -6   4    6.40    0.54
  -5   6  -4    6.78    0.57
  -5   6  -4    5.96    0.50
  -5   6  -4    7.16    0.55
  -6  -6  -4    1.24    0.25
   6  -6   4    1.79    0.39
  -6  -6  -4    1.45    0.29
   6  -6   4    1.24    0.35
  -6   6  -4    1.46    0.40
  -6   6  -4    1.21    0.36
  -6   6  -4    1.45    0.35
  -7  -6  -4    8.30    0.47
   7  -6   4    7.82    0.59
   7  -6   4    7.31    0.57
  -7  -6  -4    6.90    0.45
  -7   6  -4    8.24    0.55
  -7   6  -4    7.71    0.60
  -7   6  -4    6.71    0.57
   8  -6   4    1.00    0.37
  -8  -6  -4    1.53    0.29
  -8   6  -4    0.91    0.37
  -8   6  -4    1.37    0.40
  -8   6  -4    1.22    0.35
  -9  -6  -4    0.98    0.30
   9  -6   4    1.78    0.39
  -9   6  -4    2.15    0.46
  -9   6  -4    1.78    0.38
  -9   6  -4    1.08    0.38
  -9   6  -4    1.68    0.40
 -10  -6  -4    4.79    0.42
  10  -6   4    5.62    0.57
 -10   6  -4    6.68    0.65
 -10   6  -4    5.72    0.53
 -10   6  -4    6.10    0.57
 -10   6  -4    4.92    0.54
 -11  -6  -4    0.58    0.31
  11  -6   4    0.41    0.37
 -11   6  -4    0.54    0.35
 -11   6  -4    0.50    0.43
 -11   6  -4    0.50    0.35
 -11   6  -4    1.00    0.41
 -12  -6  -4    0.80    0.33
  12  -6   4   -0.30    0.37
 -12   6  -4   -0.05    0.34
 -12   6  -4   -0.22    0.41
 -13  -6  -4    2.08    0.39
  13  -6   4    2.12    0.47
 -13   6  -4    2.42    0.55
 -13   6  -4    2.65    0.48
 -14  -6  -4    0.99    0.39
  14  -6   4    0.65    0.44
 -14   6  -4    1.44    0.54
 -14   6  -4    1.02    0.45
 -14  -7   4    0.16    0.41
 -14  -7   4    0.03    0.40
 -14   7   4   -0.46    0.39
 -14   7   4   -0.72    0.34
 -13  -7   4    5.36    0.61
 -13  -7   4    5.23    0.55
 -13   7   4    6.09    0.59
 -13   7   4    4.12    0.57
 -12  -7   4    2.05    0.43
 -12  -7   4    1.90    0.45
 -12   7   4    1.34    0.38
 -12   7   4    1.45    0.42
 -12   7   4    0.88    0.36
 -11  -7   4   -0.11    0.34
 -11  -7   4   -0.23    0.33
  11   7  -4    0.13    0.24
 -11   7   4   -0.28    0.33
 -11   7   4    0.16    0.36
 -11   7   4   -0.27    0.29
  10  -7  -4    0.47    0.35
 -10  -7   4    0.35    0.36
 -10  -7   4    0.60    0.36
 -10   7   4   -0.08    0.29
  10   7  -4    0.12    0.25
 -10   7   4    0.63    0.33
 -10   7   4    0.19    0.34
  -9  -7   4    0.52    0.34
   9  -7  -4    0.13    0.36
  -9  -7   4    0.82    0.35
  -9   7   4    0.76    0.34
   9   7  -4    0.76    0.27
  -9   7   4    0.79    0.36
  -9   7   4    0.56    0.31
  -9   7   4    0.24    0.29
  -8  -7   4    4.51    0.49
   8  -7  -4    4.38    0.51
  -8   7   4    4.14    0.46
  -8   7   4    4.39    0.44
  -8   7   4    3.86    0.39
   8   7  -4    4.37    0.40
  -7  -7   4    5.56    0.51
   7  -7  -4    6.01    0.57
  -7   7   4    5.84    0.47
  -7   7   4    5.24    0.42
   7   7  -4    5.14    0.43
  -7   7   4    5.49    0.48
  -6  -7   4   -0.18    0.31
   6  -7  -4    0.64    0.24
   6  -7  -4    0.24    0.34
   6   7  -4    0.42    0.25
  -6   7   4    0.07    0.26
  -6   7   4   -0.07    0.28
   5  -7  -4    1.44    0.27
   5  -7  -4    1.09    0.39
  -5  -7   4    0.82    0.37
  -5   7   4    0.83    0.30
   5   7  -4    0.93    0.28
   5   7  -4    1.38    0.22
  -5   7   4    1.56    0.29
   4  -7  -4    8.21    0.60
   4  -7  -4    7.79    0.47
  -4  -7   4    7.60    0.60
   4   7  -4    8.23    0.53
   4   7  -4    9.26    0.44
  -4   7   4    7.91    0.54
  -4   7   4    7.66    0.46
   3  -7  -4    4.04    0.48
  -3  -7   4    4.19    0.49
   3  -7  -4    4.14    0.35
   3   7  -4    3.94    0.35
  -3   7   4    4.03    0.33
  -3   7   4    4.61    0.39
   3   7  -4    3.92    0.41
   2  -7  -4    7.84    0.57
   2  -7  -4    6.81    0.45
  -2  -7   4    6.86    0.57
  -2   7   4    7.83    0.45
   2   7  -4    7.47    0.53
   2   7  -4    6.14    0.42
  -2   7   4    7.43    0.37
   2   7  -4    6.98    0.50
   1  -7  -4   17.83    0.69
   1  -7  -4   17.34    0.80
  -1  -7   4   17.26    0.80
  -1  -7   4   17.71    0.83
   1   7  -4   18.07    0.81
  -1   7   4   18.07    0.56
   1   7  -4   17.89    0.70
  -1   7   4   17.52    0.54
  -1   7   4   18.02    0.65
   0  -7  -4    6.97    0.45
   0  -7  -4    5.94    0.50
   0  -7   4    6.38    0.50
   0  -7   4    7.87    0.61
   0   7  -4    6.78    0.51
   0   7  -4    6.15    0.45
   0   7   4    6.34    0.38
   1  -7   4   62.83    1.97
  -1  -7  -4   59.79    1.86
   1  -7   4   61.58    1.85
  -1   7  -4   60.41    1.76
  -1   7  -4   60.20    1.90
   1   7   4   61.71    1.53
  -2  -7  -4    0.38    0.31
   2  -7   4    0.43    0.37
   2  -7   4    0.74    0.31
  -2   7  -4    0.12    0.27
  -2   7  -4    0.61    0.30
   3  -7   4    1.23    0.37
   3  -7   4    1.03    0.37
  -3  -7  -4    1.10    0.33
  -3   7  -4    1.30    0.37
  -3   7  -4    0.74    0.33
   4  -7   4    2.84    0.43
   4  -7   4    2.43    0.45
  -4  -7  -4    3.09    0.38
  -4   7  -4    3.15    0.44
  -4   7  -4    2.68    0.39
   5  -7   4    2.52    0.44
  -5  -7  -4    2.88    0.36
   5  -7   4    2.79    0.41
  -5   7  -4    2.63    0.39
  -5   7  -4    2.59    0.40
   6  -7   4    3.81    0.48
  -6  -7  -4    2.77    0.36
   6  -7   4    4.10    0.48
  -6   7  -4    3.99    0.46
  -6   7  -4    3.80    0.48
  -6   7  -4    3.39    0.42
   7  -7   4    6.96    0.61
   7  -7   4    7.03    0.61
  -7  -7  -4    7.60    0.51
  -7   7  -4    7.76    0.57
  -7   7  -4    8.39    0.66
  -7   7  -4    7.01    0.59
  -8  -7  -4   12.44    0.61
   8  -7   4   11.63    0.77
  -8   7  -4   13.53    0.83
  -8   7  -4   12.00    0.66
  -8   7  -4   11.59    0.73
  -8   7  -4   11.63    0.75
   9  -7   4    5.73    0.58
  -9  -7  -4    4.00    0.41
  -9   7  -4    4.67    0.53
  -9   7  -4    4.27    0.50
  -9   7  -4    4.01    0.53
  -9   7  -4    3.79    0.53
 -10  -7  -4    0.38    0.29
  10  -7   4   -0.12    0.37
 -10   7  -4    0.31    0.37
 -10   7  -4    0.11    0.39
 -10   7  -4    0.10    0.37
 -10   7  -4    0.17    0.37
  11  -7   4    1.47    0.45
 -11  -7  -4    2.68    0.38
 -11   7  -4    2.97    0.55
 -11   7  -4    1.89    0.44
 -11   7  -4    0.84    0.43
  12  -7   4    2.26    0.51
 -12  -7  -4    3.64    0.46
 -12   7  -4    4.10    0.54
 -12   7  -4    4.00    0.63
  13  -7   4    1.51    0.49
 -13  -7  -4    0.79    0.39
 -13   7  -4    0.29    0.41
 -13   7  -4    1.20    0.52
 -13  -8   4    4.85    0.57
 -13  -8   4    4.45    0.61
 -13   8   4    4.66    0.59
 -13   8   4    4.32    0.55
 -12  -8   4    2.68    0.48
 -12  -8   4    2.89    0.50
 -12   8   4    2.61    0.48
 -12   8   4    2.98    0.49
 -11  -8   4   -0.11    0.37
 -11  -8   4   -0.16    0.35
 -11   8   4   -0.43    0.35
 -11   8   4    0.42    0.36
 -10  -8   4    1.16    0.41
 -10  -8   4    0.62    0.38
  10  -8  -4    1.77    0.46
 -10   8   4    1.61    0.38
 -10   8   4    1.18    0.40
  -9  -8   4    0.24    0.39
   9  -8  -4    1.46    0.45
  -9   8   4    0.42    0.31
  -9   8   4    0.15    0.34
  -9   8   4    0.16    0.29
   8  -8  -4    1.99    0.47
  -8  -8   4    1.18    0.40
  -8   8   4    1.76    0.37
  -8   8   4    1.72    0.39
  -7  -8   4    6.49    0.59
   7  -8  -4    5.02    0.56
  -7   8   4    5.33    0.46
  -7   8   4    5.62    0.51
  -6  -8   4    1.48    0.40
   6  -8  -4    1.15    0.39
  -6   8   4    1.83    0.31
  -6   8   4    1.23    0.35
  -5  -8   4    0.42    0.35
   5  -8  -4    0.11    0.34
  -5   8   4    0.56    0.25
  -5   8   4    0.26    0.29
   4  -8  -4    0.09    0.31
  -4  -8   4    0.13    0.34
   4   8  -4    0.45    0.19
  -4   8   4    0.86    0.29
  -4   8   4    0.57    0.23
   3  -8  -4    4.78    0.51
  -3  -8   4    4.30    0.50
   3  -8  -4    4.87    0.40
   3   8  -4    4.28    0.33
  -3   8   4    4.77    0.34
  -3   8   4    4.65    0.39
  -2  -8   4    1.07    0.38
   2  -8  -4    1.36    0.38
   2  -8  -4    0.53    0.26
  -2   8   4    0.83    0.25
   2   8  -4    1.28    0.25
  -1  -8   4   14.46    0.79
   1  -8  -4   13.80    0.73
   1  -8  -4   14.01    0.63
   1   8  -4   12.86    0.60
  -1   8   4   13.07    0.55
   0  -8   4    7.05    0.61
   0  -8  -4    7.62    0.57
   0  -8  -4    7.10    0.48
   0   8  -4    6.93    0.46
   0   8   4    7.69    0.38
   1  -8   4   -0.29    0.32
  -1  -8  -4   -0.14    0.27
  -1  -8  -4    0.26    0.30
  -1   8  -4   -0.20    0.24
   1   8   4   -0.06    0.12
  -2  -8  -4    0.90    0.33
   2  -8   4    0.38    0.38
  -2   8  -4    0.72    0.29
  -3  -8  -4    4.82    0.46
   3  -8   4    5.09    0.54
  -3   8  -4    4.04    0.47
  -3   8  -4    5.06    0.45
   4  -8   4    8.80    0.64
  -4  -8  -4    8.77    0.56
  -4   8  -4    8.44    0.60
  -4   8  -4    7.52    0.55
   5  -8   4   11.72    0.78
  -5  -8  -4   11.55    0.66
  -5   8  -4   12.67    0.78
  -5   8  -4   12.31    0.67
  -6  -8  -4    6.46    0.51
   6  -8   4    7.74    0.65
  -6   8  -4    7.98    0.58
  -6   8  -4    5.82    0.57
  -7  -8  -4    6.74    0.51
  -7   8  -4    6.50    0.56
  -7   8  -4    5.86    0.57
  -7   8  -4    6.59    0.64
  -8  -8  -4   -0.03    0.32
  -8   8  -4    0.20    0.37
  -8   8  -4    0.17    0.35
  -8   8  -4   -0.10    0.32
  -8   8  -4    0.10    0.36
  -9  -8  -4    6.37    0.51
  -9   8  -4    6.02    0.60
  -9   8  -4    5.46    0.59
  -9   8  -4    5.06    0.55
  -9   8  -4    7.52    0.69
 -10  -8  -4    0.59    0.34
 -10   8  -4    0.64    0.39
 -10   8  -4    0.59    0.42
 -10   8  -4    1.11    0.45
 -11  -8  -4    0.79    0.37
 -11   8  -4    1.35    0.48
 -11   8  -4    0.41    0.44
 -11   8  -4   -0.33    0.36
 -12  -8  -4    0.16    0.37
 -12   8  -4    0.65    0.42
 -12  -9   4    1.58    0.47
 -12  -9   4    0.98    0.47
 -12   9   4    0.87    0.41
 -12   9   4    0.68    0.44
 -11  -9   4    0.12    0.42
 -11  -9   4   -0.01    0.42
 -11   9   4    0.15    0.39
 -11   9   4    0.26    0.37
 -10  -9   4    1.12    0.46
 -10  -9   4    1.76    0.47
 -10   9   4    1.92    0.44
 -10   9   4    0.85    0.36
  -9  -9   4    2.46    0.51
   9  -9  -4    2.84    0.53
  -9   9   4    2.61    0.44
  -9   9   4    3.07    0.46
  -8  -9   4    0.31    0.38
   8  -9  -4   -0.53    0.37
  -8   9   4    0.10    0.29
   8   9  -4    0.10    0.16
  -8   9   4    0.04    0.32
   7  -9  -4    5.27    0.61
  -7  -9   4    3.97    0.54
  -7   9   4    4.77    0.44
  -7   9   4    3.88    0.46
  -6  -9   4    0.70    0.42
   6  -9  -4    0.25    0.39
  -6   9   4    0.51    0.26
  -6   9   4   -0.01    0.29
  -5  -9   4    5.00    0.58
   5  -9  -4    5.54    0.60
  -5   9   4    6.15    0.50
  -5   9   4    5.56    0.42
  -4  -9   4    3.91    0.53
   4  -9  -4    2.82    0.48
  -4   9   4    2.80    0.37
   3  -9  -4    0.27    0.37
  -3  -9   4   -0.93    0.33
  -3   9   4   -0.06    0.25
  -2  -9   4    3.16    0.49
   2  -9  -4    2.88    0.46
  -2   9   4    2.31    0.32
   1  -9  -4    1.21    0.41
  -1  -9   4    1.08    0.42
   1   9  -4    1.50    0.29
  -1   9   4    1.74    0.27
   0  -9   4   -0.01    0.38
   0  -9  -4    0.65    0.37
   0   9   4    0.24    0.19
   0   9  -4    0.82    0.27
  -1  -9  -4    4.02    0.49
   1  -9   4    4.58    0.57
  -1   9  -4    5.16    0.44
  -2  -9  -4    0.41    0.35
   2  -9   4    0.85    0.39
  -2   9  -4    1.22    0.32
  -3  -9  -4   -0.01    0.33
   3  -9   4    0.68    0.40
  -3   9  -4   -0.05    0.30
   4  -9   4    6.03    0.61
  -4  -9  -4    5.13    0.50
  -4   9  -4    5.38    0.51
  -5  -9  -4    0.59    0.34
   5  -9   4    0.16    0.38
  -5   9  -4    0.64    0.34
  -6  -9  -4    2.06    0.40
  -6   9  -4    2.59    0.43
  -6   9  -4    2.97    0.48
  -7  -9  -4   15.23    0.75
  -7   9  -4   12.70    0.78
  -7   9  -4   14.10    0.76
  -8  -9  -4    2.02    0.41
  -8   9  -4    2.12    0.44
  -8   9  -4    1.97    0.46
  -9  -9  -4    0.07    0.36
  -9   9  -4    0.68    0.43
  -9   9  -4   -0.36    0.34
 -10  -9  -4    1.20    0.40
 -10   9  -4    1.52    0.48
 -10   9  -4    0.95    0.42
 -10 -10   4    1.84    0.52
 -10 -10   4    2.45    0.54
 -10  10   4    2.95    0.51
   9 -10  -4    3.28    0.60
  -9 -10   4    4.44    0.62
  -9  10   4    4.30    0.53
  -8 -10   4    0.29    0.45
   8 -10  -4    0.85    0.49
  -8  10   4    1.32    0.39
   7 -10  -4    0.65    0.47
  -7 -10   4    0.53    0.44
  -7  10   4    0.92    0.37
   7  10  -4    0.64    0.20
   6 -10  -4    1.13    0.45
  -6 -10   4    0.97    0.44
   6  10  -4    0.58    0.24
  -6  10   4    0.38    0.33
  -5 -10   4    2.21    0.49
   5 -10  -4    0.85    0.45
  -5  10   4    1.90    0.37
   5  10  -4    2.79    0.33
  -4 -10   4    1.16    0.47
   4 -10  -4    1.69    0.46
  -4  10   4    1.29    0.33
   3 -10  -4   15.52    0.89
  -3 -10   4   14.59    0.89
  -3  10   4   15.21    0.69
  -2 -10   4    1.24    0.45
   2 -10  -4    1.96    0.48
  -2  10   4    1.10    0.30
   1 -10  -4    2.94    0.51
  -1 -10   4    3.09    0.52
  -1  10   4    3.32    0.32
   0 -10   4    1.20    0.44
   0 -10  -4    0.96    0.42
   0  10   4    0.73    0.19
  -1 -10  -4    0.92    0.40
   1 -10   4    1.44    0.42
  -1  10  -4    0.92    0.30
   2 -10   4    3.50    0.55
  -2 -10  -4    1.93    0.45
  -2  10  -4    3.08    0.39
   3 -10   4   -0.20    0.41
  -3 -10  -4    0.34    0.37
  -3  10  -4   -0.12    0.33
  -3  10  -4    0.20    0.30
  -4 -10  -4    3.29    0.48
   4 -10   4    2.83    0.53
  -4  10  -4    3.30    0.48
  -4  10  -4    2.66    0.42
  -5 -10  -4   -0.10    0.35
  -5  10  -4    0.10    0.33
  -5  10  -4   -0.56    0.33
  -6 -10  -4   -0.05    0.37
  -6  10  -4   -0.47    0.36
  -6  10  -4   -0.06    0.34
  -7 -10  -4    0.44    0.40
  -7  10  -4    0.55    0.39
  -7  10  -4   -0.26    0.37
  -8 -10  -4    0.44    0.40
  -8  10  -4   -0.19    0.36
  -8  10  -4    0.25    0.41
  -7 -11   4    3.82    0.63
   7 -11  -4    3.15    0.63
  -7  11   4    3.81    0.50
  -6 -11   4    1.58    0.55
   6 -11  -4    2.31    0.57
   6  11  -4    1.38    0.26
  -6  11   4    1.63    0.41
  -5 -11   4    0.24    0.45
   5 -11  -4    0.96    0.49
  -5  11   4    0.67    0.35
   5  11  -4    0.66    0.28
   4 -11  -4   -0.22    0.44
  -4 -11   4   -0.65    0.41
   4  11  -4   -0.10    0.28
  -4  11   4    0.20    0.32
  -3 -11   4   -0.26    0.42
   3 -11  -4   -0.47    0.43
  -3  11   4   -0.42    0.28
   3  11  -4   -0.03    0.29
   2 -11  -4    3.66    0.57
  -2 -11   4    3.62    0.59
  -2  11   4    2.84    0.35
   2  11  -4    2.73    0.42
   1 -11  -4    0.00    0.44
  -1 -11   4    0.11    0.44
  -1  11   4    0.38    0.23
   1  11  -4    0.46    0.32
   0 -11  -4    5.21    0.60
   0 -11   4    3.76    0.61
   0  11  -4    4.19    0.49
   1 -11   4    1.96    0.52
  -1 -11  -4    1.22    0.48
  -1  11  -4    0.34    0.34
   2 -11   4    1.38    0.52
  -2 -11  -4    1.69    0.47
  -2  11  -4    0.56    0.36
   3 -11   4    0.57    0.48
  -3 -11  -4    0.14    0.42
  -3  11  -4    0.47    0.38
   4 -11   4    2.36    0.58
  -4 -11  -4    4.10    0.56
  -4  11  -4    3.49    0.50
  -5 -11  -4    0.84    0.46
  -5  11  -4    0.64    0.38
  -5  11  -4    1.12    0.45
  18   0  -5    0.13    0.39
 -18   0   5   -0.44    0.43
 -18   0   5   -0.56    0.40
 -17   0   5    0.67    0.40
  17   0  -5   -0.39    0.34
 -17   0   5   -0.23    0.43
  16   0  -5   -0.49    0.28
 -16   0   5    0.57    0.37
 -16   0   5   -0.25    0.37
  15   0  -5    4.37    0.49
 -15   0   5    4.28    0.49
 -15   0   5    6.00    0.62
  14   0  -5    0.12    0.31
 -14   0   5    0.31    0.33
 -14   0   5   -0.04    0.35
 -13   0   5   10.94    0.70
 -13   0   5   10.46    0.62
 -13   0   5    9.87    0.64
 -12   0   5    0.25    0.30
 -12   0   5    0.48    0.31
 -12   0   5   -0.19    0.33
 -11   0   5    0.14    0.33
  11   0  -5    0.14    0.24
  11   0  -5    0.11    0.26
 -11   0   5   -0.06    0.30
 -11   0   5    0.04    0.27
 -10   0   5   -0.31    0.22
  10   0  -5   -0.11    0.22
  10   0  -5   -0.17    0.19
  10   0  -5   -0.01    0.22
 -10   0   5   -0.16    0.24
 -10   0   5   -0.15    0.26
 -10   0   5    0.06    0.27
  -9   0   5    1.78    0.30
  -9   0   5    1.54    0.27
   9   0  -5    1.48    0.25
  -9   0   5    1.03    0.31
  -9   0   5    1.80    0.29
  -8   0   5    0.13    0.21
  -8   0   5    0.09    0.21
  -8   0   5   -0.04    0.18
   8   0  -5   -0.03    0.04
  -8   0   5    0.00    0.21
  -7   0   5    0.40    0.20
   7   0  -5    0.43    0.18
  -7   0   5    0.80    0.23
  -7   0   5    0.50    0.20
  -7   0   5    0.57    0.20
  -6   0   5    0.12    0.17
  -6   0   5   -0.02    0.15
  -6   0   5    0.02    0.16
   6   0  -5    0.30    0.15
   6   0  -5    0.01    0.16
  -6   0   5    0.01    0.17
  -5   0   5   10.69    0.44
  -5   0   5   10.68    0.48
  -5   0   5   10.99    0.42
  -5   0   5   11.73    0.44
  -5   0   5   10.47    0.42
   5   0  -5   10.06    0.44
   5   0  -5   10.47    0.43
   5   0  -5   11.14    0.44
  -4   0   5   -0.20    0.14
  -4   0   5    0.05    0.14
  -4   0   5   -0.03    0.15
  -4   0   5   -0.13    0.14
   4   0  -5   -0.16    0.12
  -4   0   5   -0.04    0.12
   4   0  -5    0.29    0.14
   4   0  -5   -0.07    0.13
   3   0  -5    0.24    0.14
  -3   0   5    0.26    0.15
  -3   0   5    0.27    0.15
   3   0  -5    0.11    0.14
   3   0  -5    0.22    0.15
   3   0  -5    0.24    0.15
  -3   0   5    0.35    0.14
  -3   0   5    0.22    0.15
   2   0  -5    0.00    0.16
  -2   0   5   -0.27    0.14
  -2   0   5   -0.30    0.13
  -2   0   5    0.10    0.13
  -2   0   5   -0.13    0.13
   2   0  -5   -0.01    0.13
   2   0  -5    0.21    0.14
   1   0  -5  122.65    3.24
  -1   0   5  124.75    3.02
   1   0  -5  121.64    3.03
  -1   0   5  122.39    3.08
   1   0  -5  116.89    3.23
   1   0  -5  127.25    3.03
  -1   0   5  123.66    3.12
  -1   0   5  119.69    3.01
   0   0  -5    0.15    0.13
   0   0   5   -0.06    0.08
   0   0  -5    0.02    0.13
   0   0   5   -0.13    0.13
   0   0  -5   -0.02    0.15
   0   0  -5    0.03    0.11
   0   0   5    0.03    0.08
   0   0   5   -0.07    0.11
   0   0  -5   -0.07    0.11
   0   0   5   -0.19    0.11
   1   0   5   51.84    1.39
  -1   0  -5   52.40    1.39
  -1   0  -5   53.22    1.29
   1   0   5   52.79    1.33
   1   0   5   51.06    1.38
  -1   0  -5   50.75    1.40
  -1   0  -5   52.03    1.29
  -1   0  -5   50.19    1.40
  -2   0  -5    0.01    0.11
  -2   0  -5    0.12    0.11
   2   0   5   -0.01    0.08
   2   0   5   -0.06    0.09
  -2   0  -5    0.11    0.08
  -2   0  -5   -0.02    0.08
  -2   0  -5   -0.12    0.15
   2   0   5   -0.15    0.12
   3   0   5    0.59    0.10
  -3   0  -5    0.46    0.12
  -3   0  -5    0.39    0.08
   3   0   5    0.40    0.10
  -3   0  -5    0.51    0.13
  -3   0  -5    0.57    0.09
  -3   0  -5    0.43    0.16
  -4   0  -5    0.08    0.16
   4   0   5    0.09    0.10
  -4   0  -5   -0.08    0.09
  -4   0  -5    0.05    0.12
   4   0   5    0.11    0.10
  -4   0  -5    0.13    0.13
  -5   0  -5    3.04    0.29
   5   0   5    3.63    0.22
  -5   0  -5    3.59    0.27
  -5   0  -5    3.39    0.21
  -5   0  -5    3.29    0.23
   5   0   5    3.30    0.21
   6   0   5    0.02    0.13
  -6   0  -5    0.04    0.20
  -6   0  -5   -0.17    0.16
  -6   0  -5   -0.16    0.13
  -6   0  -5    0.07    0.16
   6   0   5   -0.03    0.12
  -7   0  -5   55.29    1.45
  -7   0  -5   53.90    1.64
   7   0   5   54.36    1.46
   7   0   5   54.60    1.46
  -7   0  -5   56.17    1.58
  -7   0  -5   53.15    1.57
  -8   0  -5   -0.01    0.20
  -8   0  -5   -0.09    0.27
   8   0   5   -0.10    0.15
  -8   0  -5   -0.06    0.20
   8   0   5   -0.17    0.17
  -8   0  -5   -0.09    0.21
  -9   0  -5    1.52    0.27
  -9   0  -5    1.60    0.35
   9   0   5    1.40    0.21
  -9   0  -5    1.42    0.28
  -9   0  -5    1.62    0.30
   9   0   5    1.21    0.22
 -10   0  -5    0.01    0.28
 -10   0  -5    0.02    0.32
  10   0   5   -0.19    0.18
 -10   0  -5    0.44    0.27
  10   0   5    0.01    0.21
 -11   0  -5    2.08    0.35
  11   0   5    2.73    0.28
 -11   0  -5    1.78    0.37
  11   0   5    2.36    0.25
 -11   0  -5    3.16    0.36
 -12   0  -5    0.24    0.30
 -12   0  -5    0.37    0.31
  12   0   5   -0.01    0.19
 -12   0  -5   -0.04    0.28
  12   0   5   -0.08    0.20
 -13   0  -5   -0.11    0.32
 -13   0  -5   -0.06    0.32
  13   0   5   -0.08    0.21
 -13   0  -5   -0.26    0.30
  13   0   5    0.12    0.20
  14   0   5    0.12    0.21
 -14   0  -5   -0.63    0.32
  14   0   5    0.00    0.22
 -14   0  -5    0.28    0.33
  15   0   5   -0.21    0.22
 -15   0  -5   -0.29    0.34
  15   0   5   -0.09    0.20
 -15   0  -5   -0.29    0.35
  16   0   5   -0.20    0.21
 -16   0  -5    0.02    0.41
 -16   0  -5   -0.07    0.38
  16   0   5   -0.16    0.22
 -18  -1   5    1.21    0.53
 -18  -1   5    2.73    0.52
  18  -1  -5    1.64    0.46
 -18   1   5    1.98    0.49
  18   1  -5    1.38    0.41
 -18   1   5    2.62    0.57
 -17  -1   5    0.31    0.43
  17  -1  -5    0.04    0.37
 -17  -1   5    0.07    0.41
  17   1  -5    0.34    0.36
 -17   1   5    0.35    0.42
 -17   1   5   -0.53    0.42
  16  -1  -5    2.64    0.44
 -16  -1   5    3.11    0.47
 -16  -1   5    3.16    0.53
 -16   1   5    2.88    0.47
  16   1  -5    2.69    0.41
 -16   1   5    3.53    0.55
 -15  -1   5    2.57    0.44
 -15  -1   5    1.57    0.45
  15  -1  -5    2.53    0.45
  15   1  -5    2.59    0.42
 -15   1   5    2.84    0.45
 -15   1   5    1.66    0.40
 -15   1   5    2.51    0.49
 -14  -1   5    7.72    0.59
 -14  -1   5    8.45    0.68
  14  -1  -5    9.00    0.62
 -14   1   5    8.93    0.60
 -14   1   5    9.39    0.66
 -13  -1   5    2.90    0.45
  13  -1  -5    2.35    0.39
 -13  -1   5    2.53    0.40
 -13   1   5    3.65    0.44
 -13   1   5    2.83    0.46
 -13   1   5    2.56    0.41
 -12  -1   5    1.78    0.39
  12  -1  -5    1.56    0.36
 -12  -1   5    1.91    0.37
 -12  -1   5    1.83    0.36
 -12   1   5    2.05    0.42
 -12   1   5    2.60    0.39
 -12   1   5    2.76    0.40
  11  -1  -5   11.33    0.63
 -11  -1   5   13.02    0.67
 -11  -1   5   11.18    0.61
 -11  -1   5   10.83    0.60
 -11   1   5   11.81    0.66
 -11   1   5   12.15    0.66
 -11   1   5   11.50    0.72
 -11   1   5   10.87    0.62
  11   1  -5   11.88    0.61
 -10  -1   5    2.05    0.33
 -10  -1   5    1.31    0.29
 -10  -1   5    1.78    0.32
 -10  -1   5    1.07    0.33
  10  -1  -5    1.81    0.30
  10   1  -5    1.54    0.28
 -10   1   5    1.59    0.33
 -10   1   5    1.60    0.36
 -10   1   5    1.52    0.29
 -10   1   5    1.85    0.31
  10   1  -5    1.17    0.24
  -9  -1   5    6.99    0.52
   9  -1  -5    7.15    0.48
  -9  -1   5    7.20    0.47
  -9  -1   5    6.95    0.46
  -9  -1   5    7.03    0.45
  -9   1   5    6.89    0.49
  -9   1   5    7.63    0.50
  -9   1   5    7.12    0.49
  -9   1   5    7.71    0.46
   9   1  -5    6.83    0.44
   9   1  -5    6.55    0.43
  -8  -1   5    0.71    0.20
  -8  -1   5    0.49    0.25
   8  -1  -5    0.62    0.21
  -8  -1   5    0.85    0.23
  -8  -1   5    0.91    0.24
  -8   1   5    0.68    0.23
  -8   1   5    0.78    0.23
  -8   1   5    0.93    0.25
  -8   1   5    0.77    0.26
   8   1  -5    0.67    0.20
   8   1  -5    0.76    0.20
  -7  -1   5    0.39    0.22
  -7  -1   5    0.57    0.21
  -7  -1   5    0.01    0.16
  -7  -1   5    0.13    0.19
   7  -1  -5    0.32    0.18
   7   1  -5   -0.08    0.16
  -7   1   5    0.17    0.19
  -7   1   5    0.39    0.18
  -7   1   5    0.26    0.17
   7   1  -5    0.30    0.13
  -7   1   5    0.33    0.22
   7   1  -5    0.25    0.16
  -6  -1   5   46.03    1.37
  -6  -1   5   46.19    1.29
   6  -1  -5   45.28    1.30
  -6  -1   5   44.78    1.25
  -6  -1   5   44.11    1.26
  -6   1   5   45.20    1.31
  -6   1   5   46.84    1.27
   6   1  -5   43.67    1.25
  -6   1   5   47.13    1.38
  -6   1   5   46.81    1.27
   6   1  -5   43.72    1.23
  -5  -1   5   36.46    1.01
   5  -1  -5   35.61    1.03
   5  -1  -5   35.68    1.01
  -5  -1   5   33.66    1.02
  -5  -1   5   35.41    1.09
  -5  -1   5   34.43    0.99
  -5   1   5   36.00    1.08
   5   1  -5   34.18    1.01
  -5   1   5   34.36    1.00
  -5   1   5   34.22    1.03
   5   1  -5   35.11    0.99
  -5   1   5   36.47    1.01
   5   1  -5   34.90    0.99
  -4  -1   5    0.06    0.15
   4  -1  -5    0.09    0.14
  -4  -1   5    0.05    0.15
   4  -1  -5   -0.06    0.15
  -4  -1   5    0.10    0.13
  -4  -1   5   -0.19    0.13
   4   1  -5   -0.11    0.14
   4   1  -5    0.13    0.14
  -4   1   5   -0.02    0.13
  -4   1   5    0.05    0.14
   4   1  -5   -0.26    0.12
  -4   1   5   -0.26    0.13
  -4   1   5   -0.08    0.13
  -4   1   5   -0.02    0.13
  -3  -1   5   46.64    1.21
   3  -1  -5   45.13    1.21
   3  -1  -5   45.64    1.21
  -3  -1   5   47.03    1.22
  -3  -1   5   45.53    1.30
   3  -1  -5   43.92    1.29
  -3  -1   5   44.95    1.24
   3   1  -5   45.57    1.22
  -3   1   5   43.15    1.29
  -3   1   5   46.91    1.20
   3   1  -5   45.77    1.24
   3   1  -5   42.67    1.21
  -3   1   5   45.49    1.20
  -3   1   5   45.50    1.24
  -3   1   5   45.38    1.19
   2  -1  -5    8.59    0.33
  -2  -1   5    8.57    0.37
   2  -1  -5    8.32    0.37
   2  -1  -5    8.08    0.33
  -2  -1   5    8.31    0.35
  -2  -1   5    8.76    0.35
  -2  -1   5    8.57    0.40
  -2   1   5    8.67    0.32
   2   1  -5    7.79    0.36
  -2   1   5    8.38    0.34
   2   1  -5    8.46    0.41
   2   1  -5    8.00    0.40
   2   1  -5    8.93    0.34
  -2   1   5    8.47    0.35
  -2   1   5    8.48    0.31
   2   1  -5    7.98    0.34
   1  -1  -5   23.01    0.63
  -1  -1   5   23.23    0.66
   1  -1  -5   22.56    0.69
   1  -1  -5   22.86    0.63
  -1  -1   5   23.29    0.71
  -1  -1   5   23.41    0.69
  -1  -1   5   23.03    0.65
   1   1  -5   22.81    0.66
  -1   1   5   23.24    0.60
  -1   1   5   23.32    0.61
   1   1  -5   22.77    0.67
  -1   1   5   22.40    0.59
  -1   1   5   22.95    0.67
   1   1  -5   21.64    0.71
   1   1  -5   22.45    0.71
  -1   1   5   22.15    0.65
   0  -1   5    5.10    0.24
   0  -1   5    4.81    0.25
   0  -1  -5    5.03    0.24
   0  -1  -5    4.86    0.17
   0  -1   5    5.13    0.28
   0  -1  -5    5.00    0.22
   0  -1  -5    4.99    0.17
   0  -1  -5    5.38    0.24
   0  -1   5    5.06    0.31
   0  -1   5    4.84    0.29
   0   1   5    4.79    0.18
   0   1   5    4.99    0.22
   0   1  -5    5.32    0.31
   0   1  -5    4.84    0.28
   0   1  -5    5.01    0.32
   0   1  -5    5.31    0.31
   0   1   5    5.32    0.22
   0   1  -5    4.37    0.26
  -1  -1  -5  125.29    3.12
   1  -1   5  119.42    3.01
   1  -1   5  121.85    3.02
   1  -1   5  123.21    3.16
  -1  -1  -5  120.93    3.17
   1  -1   5  118.76    3.08
  -1   1  -5  123.46    3.25
  -1   1  -5  122.97    3.25
  -1   1  -5  123.10    3.17
  -1   1  -5  122.24    3.03
   2  -1   5    9.21    0.39
   2  -1   5    8.45    0.29
   2  -1   5    8.11    0.34
   2  -1   5    8.06    0.35
   2  -1   5    8.50    0.35
   2  -1   5    8.62    0.29
  -2  -1  -5    9.31    0.37
  -2   1  -5    8.34    0.32
  -2   1  -5    8.15    0.37
  -2   1  -5    8.82    0.38
  -2   1  -5    9.13    0.42
   3  -1   5   46.76    1.18
   3  -1   5   47.34    1.25
  -3  -1  -5   46.87    1.31
   3  -1   5   46.39    1.18
   3  -1   5   46.38    1.30
   3  -1   5   47.15    1.33
   3  -1   5   46.79    1.25
  -3   1  -5   46.59    1.33
  -3   1  -5   45.68    1.33
  -3   1  -5   46.11    1.32
  -3   1  -5   47.31    1.22
   4  -1   5    3.33    0.22
  -4  -1  -5    2.82    0.16
   4  -1   5    2.61    0.25
   4  -1   5    2.51    0.14
   4  -1   5    2.82    0.14
   4  -1   5    3.05    0.22
   4  -1   5    3.11    0.21
  -4  -1  -5    3.32    0.27
  -4  -1  -5    3.21    0.16
  -4   1  -5    3.12    0.21
  -4   1  -5    2.85    0.23
  -4   1  -5    3.04    0.24
  -4   1  -5    2.57    0.26
  -5  -1  -5    0.45    0.13
   5  -1   5    0.45    0.15
   5  -1   5    0.58    0.17
  -5  -1  -5    0.60    0.20
  -5  -1  -5    0.39    0.12
   5  -1   5    0.51    0.14
  -5   1  -5    0.34    0.20
  -5   1  -5    0.55    0.17
  -5   1  -5    0.90    0.19
  -5   1  -5    0.78    0.19
   6  -1   5   -0.06    0.13
   6  -1   5   -0.23    0.15
  -6  -1  -5    0.01    0.21
  -6  -1  -5   -0.03    0.09
  -6  -1  -5   -0.10    0.14
   6  -1   5   -0.01    0.14
  -6  -1  -5   -0.16    0.14
  -6   1  -5   -0.09    0.19
  -6   1  -5    0.00    0.17
  -6   1  -5   -0.13    0.16
  -6   1  -5    0.00    0.20
   7  -1   5    1.55    0.23
  -7  -1  -5    2.32    0.24
  -7  -1  -5    1.96    0.22
  -7  -1  -5    2.32    0.31
  -7  -1  -5    2.20    0.19
   7  -1   5    2.30    0.23
  -7   1  -5    2.80    0.27
   7   1   5    2.54    0.16
  -7   1  -5    2.98    0.35
  -7   1  -5    2.49    0.29
  -7   1  -5    1.87    0.26
  -8  -1  -5    6.74    0.40
  -8  -1  -5    6.71    0.40
  -8  -1  -5    5.83    0.47
   8  -1   5    6.68    0.39
  -8  -1  -5    6.24    0.33
   8  -1   5    6.68    0.41
   8   1   5    6.35    0.27
  -8   1  -5    6.46    0.41
   8   1   5    6.23    0.27
  -8   1  -5    5.79    0.48
  -8   1  -5    6.14    0.46
  -8   1  -5    5.94    0.44
  -9  -1  -5    1.27    0.33
  -9  -1  -5    1.60    0.27
   9  -1   5    1.52    0.26
   9  -1   5    1.55    0.26
  -9  -1  -5    1.51    0.28
  -9  -1  -5    1.71    0.26
  -9   1  -5    0.73    0.32
  -9   1  -5    1.75    0.30
   9   1   5    1.54    0.17
   9   1   5    1.33    0.17
  -9   1  -5    1.48    0.33
  -9   1  -5    1.91    0.30
 -10  -1  -5    0.16    0.28
 -10  -1  -5    0.13    0.25
 -10  -1  -5   -0.07    0.32
  10  -1   5    0.30    0.25
  10  -1   5    0.13    0.21
 -10   1  -5    0.04    0.29
 -10   1  -5    0.33    0.29
  10   1   5    0.27    0.15
  10   1   5    0.39    0.15
 -10   1  -5   -0.13    0.31
 -11  -1  -5    3.82    0.35
  11  -1   5    3.78    0.35
  11  -1   5    4.30    0.34
 -11  -1  -5    2.54    0.40
 -11  -1  -5    3.60    0.37
 -11   1  -5    3.22    0.41
  11   1   5    3.73    0.26
 -11   1  -5    2.99    0.37
  11   1   5    3.85    0.26
 -11   1  -5    3.44    0.46
 -12  -1  -5    1.48    0.32
 -12  -1  -5    1.55    0.36
 -12  -1  -5    0.80    0.35
  12  -1   5    1.90    0.28
  12  -1   5    1.80    0.31
  12   1   5    1.50    0.19
  12   1   5    1.96    0.20
 -12   1  -5    1.70    0.38
 -12   1  -5    1.51    0.35
 -12   1  -5    0.96    0.36
 -13  -1  -5    0.04    0.35
  13  -1   5    0.01    0.21
 -13  -1  -5   -0.28    0.29
  13  -1   5    0.10    0.26
 -13  -1  -5    0.04    0.28
  13   1   5    0.08    0.15
 -13   1  -5   -0.18    0.35
 -13   1  -5    0.29    0.35
 -13   1  -5    0.10    0.30
 -14  -1  -5    0.32    0.33
  14  -1   5    1.10    0.27
  14  -1   5    0.64    0.27
 -14  -1  -5    0.60    0.33
 -14   1  -5    0.58    0.39
  14   1   5    0.70    0.16
 -14   1  -5    0.90    0.37
  15  -1   5    0.34    0.27
 -15  -1  -5    0.92    0.40
  15  -1   5    0.91    0.27
 -15  -1  -5    0.96    0.36
 -15   1  -5    0.94    0.40
 -15   1  -5    0.11    0.40
 -16  -1  -5   -0.07    0.39
  16  -1   5    0.13    0.29
 -16  -1  -5   -0.25    0.36
 -16   1  -5    0.55    0.39
 -16   1  -5   -0.40    0.41
 -18  -2   5    0.11    0.45
  18  -2  -5    0.34    0.42
 -18  -2   5    0.09    0.42
 -18   2   5    0.20    0.48
  18   2  -5    0.64    0.37
 -18   2   5    0.28    0.43
 -17  -2   5    0.98    0.43
  17  -2  -5   -0.21    0.39
 -17  -2   5    0.26    0.43
 -17   2   5    0.52    0.40
  17   2  -5    0.86    0.35
 -17   2   5    0.56    0.48
 -16  -2   5    1.23    0.44
 -16  -2   5    0.54    0.39
  16  -2  -5    0.71    0.41
 -16   2   5    0.81    0.40
  16   2  -5    0.80    0.34
 -16   2   5    1.45    0.47
  15  -2  -5    0.13    0.38
 -15  -2   5    0.85    0.41
 -15  -2   5    1.37    0.41
 -15   2   5    1.34    0.36
 -15   2   5    0.99    0.43
 -15   2   5    1.02    0.37
  14  -2  -5    9.15    0.65
 -14  -2   5   10.16    0.63
 -14  -2   5   10.26    0.70
 -14   2   5    8.64    0.65
 -14   2   5    9.50    0.67
 -14   2   5    9.08    0.62
 -14   2   5   10.75    0.75
 -13  -2   5    0.13    0.34
 -13  -2   5   -0.33    0.31
  13  -2  -5    0.07    0.32
 -13   2   5    0.54    0.37
 -13   2   5    0.32    0.33
 -13   2   5   -0.01    0.30
 -13   2   5   -0.08    0.28
  12  -2  -5    4.74    0.48
 -12  -2   5    4.74    0.44
 -12  -2   5    5.04    0.51
 -12  -2   5    5.22    0.47
 -12   2   5    5.10    0.47
 -12   2   5    5.61    0.50
 -12   2   5    4.98    0.53
 -12   2   5    4.15    0.44
  12   2  -5    4.86    0.41
 -11  -2   5   28.20    1.00
  11  -2  -5   26.95    1.05
 -11  -2   5   27.32    1.07
  11  -2  -5   25.13    1.03
 -11  -2   5   26.75    0.97
 -11   2   5   27.51    0.99
 -11   2   5   28.49    1.12
 -11   2   5   25.99    1.01
 -11   2   5   27.00    1.03
  11   2  -5   28.56    0.97
 -11   2   5   27.01    1.04
 -10  -2   5   28.93    1.05
  10  -2  -5   31.28    1.12
 -10  -2   5   33.23    1.14
  10  -2  -5   32.24    1.11
 -10  -2   5   30.91    1.02
 -10  -2   5   30.66    1.03
  10   2  -5   29.00    0.92
 -10   2   5   32.58    1.07
 -10   2   5   31.22    1.07
 -10   2   5   31.69    1.05
  10   2  -5   29.92    1.02
 -10   2   5   30.31    1.09
 -10   2   5   29.96    1.13
  -9  -2   5   34.74    1.20
   9  -2  -5   34.23    1.20
   9  -2  -5   33.71    1.13
  -9  -2   5   36.09    1.14
  -9  -2   5   36.04    1.11
  -9  -2   5   35.70    1.10
  -9   2   5   36.73    1.14
  -9   2   5   36.29    1.22
  -9   2   5   33.51    1.15
   9   2  -5   33.99    1.12
  -9   2   5   36.66    1.13
  -8  -2   5    6.46    0.43
  -8  -2   5    7.15    0.43
  -8  -2   5    6.52    0.48
   8  -2  -5    6.42    0.43
  -8  -2   5    6.01    0.41
   8  -2  -5    7.23    0.48
  -8   2   5    7.63    0.48
   8   2  -5    6.73    0.40
   8   2  -5    6.69    0.42
  -8   2   5    5.98    0.45
  -8   2   5    6.69    0.43
   8   2  -5    5.82    0.36
  -8   2   5    7.40    0.47
  -7  -2   5   19.53    0.68
  -7  -2   5   19.09    0.70
   7  -2  -5   18.59    0.74
   7  -2  -5   19.60    0.71
  -7  -2   5   19.41    0.75
  -7   2   5   20.11    0.77
  -7   2   5   19.33    0.70
   7   2  -5   19.54    0.65
   7   2  -5   18.33    0.65
  -7   2   5   19.91    0.72
  -7   2   5   18.42    0.67
   7   2  -5   18.45    0.68
  -6  -2   5    1.39    0.25
  -6  -2   5    1.55    0.24
  -6  -2   5    1.17    0.21
  -6   2   5    1.61    0.22
  -6   2   5    1.60    0.25
  -6   2   5    1.48    0.22
   6   2  -5    1.96    0.23
  -6   2   5    1.61    0.23
   6   2  -5    1.61    0.20
   6   2  -5    1.50    0.21
  -5  -2   5    0.28    0.15
  -5  -2   5    0.43    0.18
  -5  -2   5    0.61    0.19
  -5  -2   5    0.40    0.18
  -5   2   5    0.26    0.18
  -5   2   5    0.43    0.16
   5   2  -5    0.50    0.16
  -5   2   5    0.35    0.19
  -5   2   5    0.34    0.17
   5   2  -5    0.08    0.14
  -4  -2   5    7.16    0.39
  -4  -2   5    7.90    0.36
   4  -2  -5    7.07    0.35
  -4  -2   5    7.69    0.36
   4  -2  -5    7.28    0.36
   4  -2  -5    6.66    0.37
  -4  -2   5    8.35    0.41
  -4  -2   5    7.35    0.36
   4   2  -5    6.65    0.34
  -4   2   5    6.46    0.36
  -4   2   5    7.78    0.34
  -4   2   5    7.41    0.29
  -4   2   5    8.45    0.37
   4   2  -5    7.43    0.34
  -4   2   5    7.65    0.36
  -4   2   5    7.22    0.35
  -3  -2   5    3.40    0.25
   3  -2  -5    3.35    0.24
  -3  -2   5    3.50    0.28
   3  -2  -5    2.84    0.23
  -3  -2   5    3.61    0.25
   3  -2  -5    3.70    0.25
  -3  -2   5    3.92    0.25
   3   2  -5    3.28    0.23
  -3   2   5    2.84    0.23
  -3   2   5    3.34    0.22
   3   2  -5    3.55    0.26
  -3   2   5    3.52    0.23
  -3   2   5    3.14    0.17
  -3   2   5    3.41    0.22
   3   2  -5    3.33    0.24
  -3   2   5    3.12    0.22
   2  -2  -5  246.00    5.95
  -2  -2   5  234.73    5.97
  -2  -2   5  248.23    6.38
   2  -2  -5  232.87    6.35
  -2  -2   5  249.10    5.98
  -2  -2   5  242.43    6.07
   2  -2  -5  239.35    5.94
  -2   2   5  246.49    5.92
  -2   2   5  234.81    6.04
   2   2  -5  243.51    6.07
   2   2  -5  245.22    6.38
  -2   2   5  246.36    5.85
  -2   2   5  242.74    5.92
  -1  -2   5  150.69    3.91
  -1  -2   5  145.99    3.65
   1  -2  -5  149.96    3.60
  -1  -2   5  146.40    3.65
  -1  -2   5  147.14    3.71
   1  -2  -5  144.73    3.60
   1  -2  -5  144.78    3.86
  -1   2   5  147.34    3.66
   1   2  -5  140.61    3.71
  -1   2   5  142.10    3.83
  -1   2   5  149.73    3.55
   1   2  -5  143.95    3.90
   1   2  -5  150.91    3.65
   1   2  -5  144.50    3.90
   0  -2   5    0.72    0.16
   0  -2   5    0.36    0.14
   0  -2  -5    0.71    0.08
   0  -2   5    0.48    0.16
   0  -2   5    0.55    0.17
   0  -2  -5    0.48    0.07
   0  -2  -5    0.47    0.11
   0   2  -5    0.55    0.15
   0   2  -5    0.54    0.16
   0   2  -5    0.43    0.17
   0   2   5    0.36    0.09
   1  -2   5    6.07    0.29
   1  -2   5    6.15    0.34
   1  -2   5    6.77    0.35
   1  -2   5    6.59    0.32
  -1   2  -5    6.73    0.35
  -1   2  -5    6.55    0.36
  -1   2  -5    5.98    0.33
  -1   2  -5    6.39    0.30
   2  -2   5    0.26    0.16
   2  -2   5   -0.12    0.11
   2  -2   5    0.16    0.15
   2  -2   5    0.07    0.16
  -2   2  -5    0.28    0.15
  -2   2  -5    0.30    0.17
  -2   2  -5   -0.23    0.17
  -2   2  -5   -0.06    0.15
   3  -2   5    1.67    0.22
   3  -2   5    1.69    0.20
   3  -2   5    1.99    0.21
   3  -2   5    1.70    0.20
   3  -2   5    1.62    0.17
  -3   2  -5    1.59    0.21
  -3   2  -5    1.55    0.23
  -3   2  -5    1.36    0.21
  -3   2  -5    1.57    0.19
   4  -2   5    3.21    0.29
   4  -2   5    3.08    0.25
   4  -2   5    3.41    0.22
   4  -2   5    3.55    0.27
  -4   2  -5    2.78    0.29
  -4   2  -5    3.11    0.28
  -4   2  -5    3.56    0.26
  -4   2  -5    3.61    0.29
   5  -2   5   18.75    0.65
   5  -2   5   18.87    0.71
   5  -2   5   18.21    0.63
   5  -2   5   14.09    0.59
   5  -2   5   17.83    0.55
  -5   2  -5   18.20    0.69
  -5   2  -5   17.81    0.67
  -5   2  -5   18.20    0.69
  -5   2  -5   19.28    0.62
   6  -2   5    0.29    0.20
   6  -2   5    0.36    0.18
  -6  -2  -5    0.49    0.12
   6  -2   5    0.52    0.23
   6  -2   5    0.02    0.18
   6  -2   5    0.32    0.14
  -6  -2  -5    0.54    0.14
  -6   2  -5    0.15    0.23
  -6   2  -5    0.30    0.19
  -6   2  -5    0.63    0.22
  -6   2  -5   -0.01    0.19
  -6   2  -5    0.18    0.22
   7  -2   5   12.34    0.57
   7  -2   5   12.50    0.55
  -7  -2  -5   12.61    0.47
[truncated: 731,076 more chars]
