# Supplementary material for: Crystal structure of 1,3-bis­{[4-(acetyl­sulfanyl)phenyl]ethynyl}azulene
Source: Acta Crystallogr E Crystallogr Commun. 2015 Dec 31;71(Pt 12):o1099–100. doi: 10.1107/S2056989016000323 (PMC4719999; doi:10.1107/S2056989016000323)
Supplement: Supplementary file 2 [file e-71-o1099-Isup2.hkl]

#
# h,k,l, Fc-squared, Fo-squared, sigma(Fo-squared), status flag
#
data_I
_shelx_title ' Sefo43 in P2(1)/n'
_shelx_refln_list_code          4
_shelx_F_calc_maximum      250.80
_exptl_crystal_F_000       992.00
_reflns_d_resolution_high  0.7485

loop_
 _space_group_symop_operation_xyz
 'x, y, z'
 '-x+1/2, y+1/2, -z+1/2'
 '-x, -y, -z'
 'x-1/2, -y-1/2, z-1/2'

_cell_length_a    13.7674
_cell_length_b     8.9849
_cell_length_c    19.7586
_cell_angle_alpha  90.000
_cell_angle_beta  104.022
_cell_angle_gamma  90.000

_shelx_F_squared_multiplier     1.000

loop_
 _refln_index_h
 _refln_index_k
 _refln_index_l
 _refln_F_squared_calc
 _refln_F_squared_meas
 _refln_F_squared_sigma
 _refln_observed_status
   2   0   0       1608.89       1811.98        19.54 o
   4   0   0       6691.04       7472.31        76.83 o
   6   0   0       2921.82       2905.90        28.47 o
   8   0   0         79.89         61.16         4.94 o
  10   0   0        112.06         69.94         7.55 o
  12   0   0       1099.11       1046.37        23.73 o
  14   0   0        627.41        697.88        22.59 o
  16   0   0        317.95        308.30        23.33 o
   1   1   0         43.21         69.43         1.48 o
   2   1   0      22796.31      24468.96       145.10 o
   3   1   0      10247.45      10567.42        73.85 o
   4   1   0       4757.20       4762.64        31.12 o
   5   1   0        660.89        680.96         6.93 o
   6   1   0       2124.43       2266.40        17.11 o
   7   1   0       4446.62       4262.02        32.25 o
   8   1   0        359.31        461.64         7.47 o
   9   1   0        940.90        864.03        11.29 o
  10   1   0         66.73         68.59         5.16 o
  11   1   0         21.06          8.14         5.96 o
  12   1   0         24.31         33.88         6.28 o
  13   1   0        821.12        768.91        15.27 o
  14   1   0       1676.28       1616.34        23.16 o
  15   1   0        203.16        172.42        10.47 o
  16   1   0          3.80          8.40         9.68 o
  17   1   0         98.53        118.22        12.25 o
   0   2   0      28438.45      30959.42       338.31 o
   1   2   0        413.51        366.73         4.41 o
   2   2   0        864.81       1124.61         8.47 o
   3   2   0       2487.04       2438.84        16.91 o
   4   2   0       1989.21       1965.11        14.25 o
   5   2   0       2309.92       2373.94        18.29 o
   6   2   0        608.88        626.02         8.12 o
   7   2   0       1471.10       1541.68        14.24 o
   8   2   0        179.38        211.08         6.10 o
   9   2   0        265.15        210.00         6.55 o
  10   2   0         22.63         21.30         5.16 o
  11   2   0       1906.54       1801.56        20.81 o
  12   2   0         74.75         97.44         7.45 o
  13   2   0         30.99         22.68         7.13 o
  14   2   0          0.02        -10.21         6.94 o
  15   2   0        152.64        147.60        13.09 o
  16   2   0        237.21        255.00        14.85 o
  17   2   0         71.72         56.93         9.47 o
   1   3   0       2260.28       2291.59        18.07 o
   2   3   0      10213.97      10816.57        69.25 o
   3   3   0        159.62        182.38         3.78 o
   4   3   0        230.03        181.93         4.10 o
   5   3   0        466.52        552.59         7.89 o
   6   3   0        268.45        274.95         6.09 o
   7   3   0         11.23          2.72         3.74 o
   8   3   0         37.40         49.99         4.71 o
   9   3   0         10.50         15.13         5.05 o
  10   3   0         20.83         15.51         6.40 o
  11   3   0         37.44         34.00         6.29 o
  12   3   0          0.85         -7.69         5.83 o
  13   3   0        180.89        188.49         9.50 o
  14   3   0        411.65        450.69        12.55 o
  15   3   0        505.60        509.27        14.16 o
  16   3   0        411.87        467.45        17.47 o
  17   3   0         22.53         31.56         8.49 o
   0   4   0       8257.36       8597.70        84.54 o
   1   4   0        943.48        964.58         9.42 o
   2   4   0        402.78        489.59         6.80 o
   3   4   0        487.69        418.65         6.84 o
   4   4   0        523.45        391.80         6.72 o
   5   4   0       2791.51       2784.21        24.00 o
   6   4   0         77.51         67.31         4.34 o
   7   4   0        623.32        544.22         9.82 o
   8   4   0          9.93         10.43         5.06 o
   9   4   0        138.68        163.23         7.56 o
  10   4   0        593.45        628.97        14.12 o
  11   4   0        242.66        236.51         9.44 o
  12   4   0        711.89        690.80        13.23 o
  13   4   0        663.33        636.97        13.71 o
  14   4   0         53.25         54.54         7.29 o
  15   4   0         91.58        105.46        10.99 o
  16   4   0        113.14        119.18        14.96 o
   1   5   0        998.38       1005.19        11.84 o
   2   5   0         64.05        120.81         4.90 o
   3   5   0       4020.45       3963.36        35.84 o
   4   5   0         10.56          4.64         3.56 o
   5   5   0       1681.20       1683.86        17.77 o
   6   5   0        711.94        665.21        11.05 o
   7   5   0       2166.17       2203.18        23.81 o
   8   5   0         17.85         13.99         6.05 o
   9   5   0       1300.55       1248.24        18.28 o
  10   5   0        359.41        362.27        10.97 o
  11   5   0          0.31         -9.96         6.64 o
  12   5   0        381.32        387.95        10.51 o
  13   5   0        731.89        702.28        19.50 o
  14   5   0         44.62         59.81        12.49 o
  15   5   0        187.82        254.88        16.36 o
  16   5   0         92.65         86.03        14.44 o
   0   6   0       1534.05       1434.83        28.62 o
   1   6   0       4421.73       4361.27        35.93 o
   2   6   0        591.90        558.14         9.81 o
   3   6   0        210.04        168.70         6.48 o
   4   6   0        847.05        879.15        11.46 o
   5   6   0        195.99        238.52         8.25 o
   6   6   0        103.16        118.27         7.60 o
   7   6   0        399.58        412.41        11.89 o
   8   6   0        228.44        248.01         9.84 o
   9   6   0        160.55        156.94         8.82 o
  10   6   0         63.98         70.21         8.33 o
  11   6   0        389.18        363.17        12.48 o
  12   6   0        532.54        511.58        16.08 o
  13   6   0         10.67         11.32         9.49 o
  14   6   0        310.62        328.86        17.69 o
  15   6   0          8.03         -9.52        12.54 o
   1   7   0        296.42        254.48         7.59 o
   2   7   0       1477.50       1391.19        15.08 o
   3   7   0         26.50         29.84         6.53 o
   4   7   0        257.99        288.77         9.40 o
   5   7   0          5.24         11.88         7.46 o
   6   7   0          3.51          8.64         6.98 o
   7   7   0        128.23        137.19        12.30 o
   8   7   0        403.46        398.65        13.23 o
   9   7   0        128.96        165.83        13.20 o
  10   7   0        271.13        277.15        11.25 o
  11   7   0          0.59          3.00         9.34 o
  12   7   0         82.90         67.43        12.27 o
  13   7   0        153.86        142.11        14.58 o
  14   7   0        341.00        323.68        22.36 o
   0   8   0       1166.33       1055.80        26.24 o
   1   8   0        233.58        226.28        10.53 o
   2   8   0        144.47        143.45         9.26 o
   3   8   0          0.05         -0.63         7.23 o
   4   8   0        390.41        368.24        10.26 o
   5   8   0       1164.25       1137.49        23.18 o
   6   8   0        162.50        156.57        11.30 o
   7   8   0        341.25        371.44        15.10 o
   8   8   0        253.95        250.50        12.11 o
   9   8   0         12.79          6.49         8.93 o
  10   8   0        118.60        114.12         9.91 o
  11   8   0          5.50          7.53        11.06 o
  12   8   0         43.66         55.17        14.44 o
  13   8   0          2.57         -2.71        17.11 o
   1   9   0         75.25         81.47         9.53 o
   2   9   0        892.94        880.10        19.97 o
   3   9   0         12.58          8.18         8.53 o
   4   9   0        250.00        293.00        11.40 o
   5   9   0        587.17        571.04        18.41 o
   6   9   0        324.41        292.69        14.55 o
   7   9   0        151.52        139.63        11.81 o
   8   9   0         18.43         24.28         9.70 o
   9   9   0         62.53         50.27        12.11 o
  10   9   0          3.50         -9.98        14.76 o
  11   9   0         47.65         50.17        16.88 o
   0  10   0       1475.22       1570.37        63.07 o
   1  10   0          6.64          9.67        13.41 o
   2  10   0        150.05        148.18        13.05 o
   3  10   0        696.99        754.34        21.39 o
   4  10   0         11.29        -11.12        20.74 o
   5  10   0          7.65         18.57        11.61 o
   6  10   0         71.31         65.19        11.29 o
   7  10   0         15.83         10.28        14.47 o
   8  10   0          1.50         -0.23        10.65 o
   9  10   0         97.80         87.45        17.82 o
   1  11   0         65.34         96.52        12.94 o
   2  11   0        326.16        364.00        17.30 o
   3  11   0         38.36         38.68         9.93 o
   4  11   0        218.23        228.31        21.09 o
   5  11   0         89.86        112.26        41.50 o
   6  11   0        158.10        183.05        31.02 o
   7  11   0         20.50          8.70        28.76 o
   0  12   0         16.84         29.11        34.66 o
 -17   0   1         80.44         66.26        16.19 o
 -15   0   1          8.57         17.50        16.01 o
 -13   0   1          3.88          1.36         9.57 o
 -11   0   1          7.05         23.15         8.48 o
  -9   0   1        427.36        487.36        12.80 o
  -7   0   1         72.98         70.20         5.31 o
  -5   0   1       6058.33       6111.24        64.16 o
  -3   0   1       9018.45      10008.03        88.29 o
   3   0   1       1204.23       1565.98        15.54 o
   5   0   1        574.44        733.21         8.72 o
   7   0   1       4219.98       4620.00        46.41 o
   9   0   1        846.12        805.68        17.20 o
  11   0   1         64.96         98.14         9.93 o
  13   0   1        559.05        624.43        17.85 o
  15   0   1        731.10        742.44        25.89 o
  17   0   1         34.31         23.97        15.37 o
 -17   1   1          3.33          4.93        12.66 o
 -16   1   1        207.20        229.60        16.58 o
 -15   1   1        108.72         90.24         9.98 o
 -14   1   1         27.16         31.26         7.82 o
 -13   1   1       2431.15       2410.09        29.57 o
 -12   1   1       1389.19       1384.56        18.09 o
 -11   1   1        273.10        245.03         8.17 o
 -10   1   1        268.73        245.22         6.77 o
  -9   1   1         17.11         13.23         4.24 o
  -8   1   1        298.06        358.22         7.05 o
  -7   1   1          7.33          0.34         3.01 o
  -6   1   1        297.70        289.95         4.78 o
  -5   1   1       2030.27       2027.33        15.60 o
  -4   1   1        251.44        226.57         4.08 o
  -3   1   1       3693.04       3530.77        22.55 o
  -2   1   1       1187.19       1568.37         9.99 o
  -1   1   1       1391.37       1447.65        13.18 o
   0   1   1        808.10        698.96        19.76 o
   2   1   1          0.21          1.09         1.36 o
   3   1   1       4215.35       4410.12        33.20 o
   4   1   1       6823.41       6896.79        47.35 o
   5   1   1       4253.55       4293.97        30.39 o
   6   1   1        117.25        185.61         4.09 o
   7   1   1        320.55        285.98         5.51 o
   8   1   1          8.60         14.82         3.31 o
   9   1   1        130.89        165.36         5.37 o
  10   1   1        160.91        150.11         5.97 o
  11   1   1          3.43          1.33         5.85 o
  12   1   1        215.92        211.38         8.38 o
  13   1   1        421.96        374.16        11.32 o
  14   1   1        333.69        307.78        10.55 o
  15   1   1        125.41        138.22         9.70 o
  16   1   1        171.28        205.03        11.13 o
  17   1   1          0.21          1.36        10.22 o
 -17   2   1          5.19         -9.80        10.41 o
 -16   2   1         59.66         85.67        11.78 o
 -15   2   1        124.92        113.28         9.15 o
 -14   2   1        645.93        660.81        15.11 o
 -13   2   1          1.39          1.50         6.83 o
 -12   2   1        887.16        906.18        16.54 o
 -11   2   1          8.24         11.75         7.44 o
 -10   2   1       2146.66       2063.11        20.45 o
  -9   2   1       2451.01       2453.64        22.55 o
  -8   2   1        688.28        642.58         9.12 o
  -7   2   1        213.76        235.34         5.10 o
  -6   2   1        513.38        636.34         7.80 o
  -5   2   1        189.26        174.91         3.91 o
  -4   2   1        864.92        841.27         8.63 o
  -3   2   1        913.02        810.72         7.04 o
  -2   2   1       3891.38       4710.51        29.83 o
  -1   2   1        850.97       1281.20         9.67 o
   0   2   1          0.34          3.22         1.59 o
   1   2   1       5307.12       6086.61        39.29 o
   2   2   1      23323.22      25535.46       166.23 o
   3   2   1        111.98        146.65         3.47 o
   4   2   1        416.47        494.17         6.90 o
   5   2   1        240.73        269.31         6.21 o
   6   2   1        660.13        635.71         7.91 o
   7   2   1        617.45        622.52        10.24 o
   8   2   1        242.74        213.74         5.39 o
   9   2   1        101.99        124.18         5.08 o
  10   2   1          1.40         -3.85         5.32 o
  11   2   1        515.80        522.00        11.11 o
  12   2   1        122.63        154.32         8.63 o
  13   2   1          6.65         -0.29         6.62 o
  14   2   1        140.24        143.99         8.77 o
  15   2   1        264.99        255.46        10.98 o
  16   2   1         68.23         40.58         8.63 o
  17   2   1          0.41          6.36         8.28 o
 -17   3   1        437.12        474.08        15.15 o
 -16   3   1         32.29         31.26        13.58 o
 -15   3   1         53.54         67.15         8.85 o
 -14   3   1        148.75        154.56         9.30 o
 -13   3   1        498.89        496.24        12.38 o
 -12   3   1        191.85        187.20         9.40 o
 -11   3   1        249.91        246.36         9.84 o
 -10   3   1        102.58         90.76         7.01 o
  -9   3   1        198.66        187.20         7.05 o
  -8   3   1        196.67        193.32         6.24 o
  -7   3   1       1102.06       1107.54        11.11 o
  -6   3   1        548.24        623.31         8.55 o
  -5   3   1       1165.46       1094.49        10.99 o
  -4   3   1         79.76         60.74         2.69 o
  -3   3   1          3.87          7.11         2.21 o
  -2   3   1       4201.70       4526.91        31.11 o
  -1   3   1      10563.13      11492.76        73.20 o
   0   3   1         86.86         93.76         3.18 o
   1   3   1       2291.74       2282.58        16.10 o
   2   3   1         90.20         96.39         2.75 o
   3   3   1        534.47        711.34         8.16 o
   4   3   1         87.41         91.75         3.71 o
   5   3   1        118.68        192.06         4.76 o
   6   3   1        111.51        126.86         4.29 o
   7   3   1       1048.88       1122.43        12.84 o
   8   3   1        608.11        543.05         8.77 o
   9   3   1       1983.12       1986.20        18.41 o
  10   3   1        705.94        709.24        12.70 o
  11   3   1        724.31        743.78        12.92 o
  12   3   1        326.88        315.36        13.91 o
  13   3   1        290.85        293.20        10.11 o
  14   3   1         42.10         47.78         8.15 o
  15   3   1         81.64         92.76         8.22 o
  16   3   1        192.25        235.72        19.18 o
  17   3   1          8.08         13.33        12.75 o
 -16   4   1          5.62          2.74         8.16 o
 -15   4   1        315.86        319.35        14.32 o
 -14   4   1         77.71         84.13         9.82 o
 -13   4   1          1.65         -1.05         6.67 o
 -12   4   1         25.65         32.36         7.41 o
 -11   4   1        308.09        311.71        12.12 o
 -10   4   1        286.62        251.42         9.36 o
  -9   4   1        135.66        132.82         7.46 o
  -8   4   1       1613.15       1574.91        17.91 o
  -7   4   1          0.14         -3.37         4.33 o
  -6   4   1        279.03        279.61         6.07 o
  -5   4   1        656.79        590.22         9.43 o
  -4   4   1        966.91       1050.56        11.72 o
  -3   4   1       2551.59       2648.70        20.62 o
  -2   4   1        262.92        291.31         5.56 o
  -1   4   1          5.14         10.65         2.61 o
   0   4   1        125.88         87.65         3.40 o
   1   4   1        414.80        311.86         5.39 o
   3   4   1       1051.36       1088.73        10.42 o
   4   4   1       4228.84       4017.55        35.56 o
   5   4   1          1.29          8.89         3.57 o
   6   4   1        250.17        297.16         6.71 o
   7   4   1         23.20         21.03         4.86 o
   8   4   1        393.09        401.79        10.48 o
   9   4   1       1202.79       1203.23        16.02 o
  10   4   1        470.51        453.02        10.27 o
  11   4   1        293.90        292.39         8.80 o
  12   4   1          2.40          7.03         5.54 o
  13   4   1         77.48         80.92         7.67 o
  14   4   1        560.05        527.69        18.97 o
  15   4   1          1.92         -1.79        12.66 o
  16   4   1          4.26         14.95        12.51 o
 -16   5   1        220.45        239.26        17.10 o
 -15   5   1         63.66         59.73         7.93 o
 -14   5   1        168.77        185.67        14.01 o
 -13   5   1        863.46        878.45        16.14 o
 -12   5   1        202.39        223.45        10.93 o
 -11   5   1        508.53        499.08        12.96 o
 -10   5   1       1863.62       1820.39        22.83 o
  -9   5   1        274.39        295.57        10.05 o
  -8   5   1        353.05        351.55         9.68 o
  -7   5   1       1106.52       1084.31        14.81 o
  -6   5   1         29.78         23.73         4.43 o
  -5   5   1          0.80          5.48         4.10 o
  -4   5   1        229.28        237.85         6.13 o
  -3   5   1       1210.77       1216.13        13.40 o
  -2   5   1        580.70        741.93         9.16 o
  -1   5   1        474.04        570.29         7.89 o
   0   5   1       1672.50       1785.22        16.05 o
   1   5   1        328.97        302.31         6.39 o
   2   5   1        133.28        155.01         4.83 o
   3   5   1        467.36        412.31         6.92 o
   4   5   1       1098.68       1011.01        13.25 o
   5   5   1        164.72        213.74         6.78 o
   6   5   1         68.94         53.73         5.34 o
   7   5   1         27.26         30.19         5.55 o
   8   5   1          2.74         -5.56         5.67 o
   9   5   1        257.38        248.25         9.52 o
  10   5   1        312.53        292.87         9.53 o
  11   5   1         40.32         33.26         8.68 o
  12   5   1         43.21         37.47         9.12 o
  13   5   1         53.11         53.50        10.22 o
  14   5   1        218.29        238.71        19.30 o
  15   5   1         15.18         11.65        12.30 o
  16   5   1        134.89        136.62        17.13 o
 -15   6   1          5.50         -1.68        12.74 o
 -14   6   1          2.14        -14.25         9.50 o
 -13   6   1          7.69         -0.29         8.16 o
 -12   6   1         31.87         32.14         8.06 o
 -11   6   1        148.14        166.22        10.58 o
 -10   6   1          0.66          2.46         7.08 o
  -9   6   1        553.42        518.87        12.67 o
  -8   6   1        449.05        429.69        15.13 o
  -7   6   1       1292.90       1298.71        20.02 o
  -6   6   1       1179.80       1084.62        14.24 o
  -5   6   1        352.97        334.88         8.30 o
  -4   6   1         13.44         10.21         5.37 o
  -3   6   1        210.37        157.39         5.96 o
  -2   6   1        377.38        309.00         6.96 o
  -1   6   1        114.15        101.94         5.47 o
   0   6   1        997.73        944.98        11.38 o
   1   6   1         70.72         84.12         4.41 o
   2   6   1          0.58          3.85         4.29 o
   3   6   1       1104.62       1144.58        14.81 o
   4   6   1         61.56         77.81         6.46 o
   5   6   1          7.66         -2.22         5.91 o
   6   6   1         14.84          9.82         6.45 o
   7   6   1       1627.79       1459.50        20.95 o
   8   6   1        255.10        245.14         9.52 o
   9   6   1        205.75        224.57         9.66 o
  10   6   1          4.17         -6.01         8.87 o
  11   6   1        422.65        390.26        19.28 o
  12   6   1        133.31        148.28        11.30 o
  13   6   1         10.37         35.19        12.61 o
  14   6   1        418.21        451.55        27.83 o
  15   6   1        117.03        137.19        17.46 o
 -14   7   1        244.25        255.39        29.71 o
 -13   7   1          9.06         31.78        13.58 o
 -12   7   1          0.01         -6.72         7.72 o
 -11   7   1         38.43         25.11         8.16 o
 -10   7   1        116.92        128.15        13.06 o
  -9   7   1        458.29        475.84        14.20 o
  -8   7   1        306.62        314.42        11.70 o
  -7   7   1        142.59        140.64         9.33 o
  -6   7   1        753.84        712.52        14.77 o
  -5   7   1        327.90        317.81         9.26 o
  -4   7   1       1626.42       1489.07        21.42 o
  -3   7   1        346.57        305.46         9.04 o
  -2   7   1        659.38        559.73        11.74 o
  -1   7   1        367.60        332.06         9.10 o
   0   7   1        481.42        398.71         9.36 o
   1   7   1         60.44         59.94         5.34 o
   2   7   1         65.34         79.43         8.38 o
   3   7   1         32.05          8.44         6.67 o
   4   7   1        367.77        319.55        11.50 o
   5   7   1         14.48          1.34         7.54 o
   6   7   1         50.53         55.07         7.52 o
   7   7   1          0.05          5.23         6.70 o
   8   7   1         67.12         61.78         7.59 o
   9   7   1        174.89        175.40        10.67 o
  10   7   1         97.72        114.40        11.34 o
  11   7   1         28.11         25.95        16.07 o
  12   7   1         43.06         46.25        11.18 o
  13   7   1        336.16        390.20        17.08 o
  14   7   1        231.71        269.17        22.54 o
 -13   8   1          1.51         -6.24        13.74 o
 -12   8   1         10.23          7.84        13.65 o
 -11   8   1        189.54        232.46        11.80 o
 -10   8   1        260.87        274.21        14.74 o
  -9   8   1          4.49          5.06         8.47 o
  -8   8   1          0.05         -5.01         8.33 o
  -7   8   1         73.43         68.34        12.09 o
  -6   8   1         57.72         42.66        13.27 o
  -5   8   1        338.38        356.36        15.81 o
  -4   8   1          0.40         -3.26         7.46 o
  -3   8   1         23.05         11.23         7.43 o
  -2   8   1        255.63        213.24         8.76 o
  -1   8   1         58.21         51.07         7.80 o
   0   8   1       1640.49       1657.31        22.59 o
   1   8   1       2131.78       2120.04        39.28 o
   2   8   1       1019.94        981.52        18.61 o
   3   8   1          0.36         -7.06         7.85 o
   4   8   1        553.49        541.13        19.55 o
   5   8   1        393.28        381.91        14.39 o
   6   8   1        610.27        606.34        17.59 o
   7   8   1        415.67        438.07        15.55 o
   8   8   1          0.69        -12.70         8.47 o
   9   8   1          8.55         -6.01        11.51 o
  10   8   1         32.45         10.06        14.61 o
  11   8   1        306.70        278.61        21.04 o
  12   8   1          4.09          9.11        15.64 o
  13   8   1        162.54        185.36        21.01 o
 -11   9   1         15.10         13.28         8.98 o
 -10   9   1          4.91         -5.33        12.57 o
  -9   9   1        104.79         85.96        13.91 o
  -8   9   1        587.25        653.93        19.87 o
  -7   9   1        141.69        158.02        13.03 o
  -6   9   1        168.32        181.22        14.93 o
  -5   9   1         72.46         65.04        10.71 o
  -4   9   1          6.36         -5.30         8.41 o
  -3   9   1         93.79         86.90        14.95 o
  -2   9   1        138.94        136.40        10.58 o
  -1   9   1        123.48        127.42        12.49 o
   0   9   1          3.16          3.17         9.97 o
   1   9   1        308.14        297.40        13.00 o
   2   9   1        172.53        160.05        10.73 o
   3   9   1        166.03        171.11         9.39 o
   4   9   1        595.21        622.96        18.61 o
   5   9   1        293.82        274.46        13.86 o
   6   9   1         18.10         13.04         9.40 o
   7   9   1          5.95          5.49        13.45 o
   8   9   1        292.51        320.68        26.52 o
   9   9   1        107.80         97.25        16.66 o
  10   9   1         68.89         75.40        19.24 o
  11   9   1          0.10          3.74        16.08 o
  -9  10   1         11.05         23.34        11.51 o
  -8  10   1         18.21         20.72        11.68 o
  -7  10   1         21.42         20.64        13.02 o
  -6  10   1        300.66        342.42        18.80 o
  -5  10   1         22.27          9.33        14.73 o
  -4  10   1        552.83        566.36        30.01 o
  -3  10   1        259.94        285.06        18.41 o
  -2  10   1          6.95          8.97        10.54 o
  -1  10   1          0.10          3.89        10.77 o
   0  10   1         19.28          3.59        10.77 o
   1  10   1         14.11          7.03        10.17 o
   2  10   1         13.45         12.68        10.00 o
   3  10   1         10.49          1.11        18.56 o
   4  10   1         39.26         40.87        14.21 o
   5  10   1          9.29         23.78         9.94 o
   6  10   1        170.19        186.00        13.11 o
   7  10   1         35.20         51.87        15.41 o
   8  10   1         99.78        120.38        17.58 o
   9  10   1          7.53         10.40        19.93 o
  -7  11   1        158.09        182.08        20.94 o
  -6  11   1          8.12         16.27        17.13 o
  -5  11   1        106.49         89.97        20.13 o
  -4  11   1         83.06        100.83        10.30 o
  -3  11   1        155.52        118.39        12.99 o
  -2  11   1        150.33        180.73        14.67 o
  -1  11   1        100.56        125.90        13.75 o
   0  11   1          1.64         23.64        11.84 o
   1  11   1        371.70        381.14        17.89 o
   2  11   1         42.20         32.95        10.21 o
   3  11   1        134.75        129.46        18.64 o
   4  11   1         49.92         84.34        26.74 o
   5  11   1         67.60         48.43        17.18 o
   6  11   1         17.22         11.52        44.01 o
 -18   0   2         17.36         40.48        35.35 o
 -16   0   2        107.80        118.52        16.20 o
 -14   0   2         10.29        -12.23        13.50 o
 -12   0   2        416.97        334.49        13.64 o
 -10   0   2       1242.31       1132.72        20.46 o
  -8   0   2       1780.84       1894.10        27.23 o
  -6   0   2        686.88        865.89        10.79 o
  -4   0   2       1000.42        992.38        12.52 o
  -2   0   2       3452.19       3635.43        29.31 o
   2   0   2       9170.87      10642.53        89.66 o
   4   0   2        736.29        467.97         7.92 o
   6   0   2       8470.84       8230.80        87.42 o
   8   0   2       1323.54       1321.15        20.51 o
  10   0   2         45.07         62.77         7.66 o
  12   0   2        219.80        213.28        11.27 o
  14   0   2       1024.15        992.05        26.60 o
  16   0   2          1.73        -17.97        13.10 o
 -18   1   2          4.36         -7.12        11.21 o
 -17   1   2          9.65         11.03        13.38 o
 -16   1   2          0.56          2.81         9.64 o
 -15   1   2          0.06          0.33         8.48 o
 -14   1   2         31.49         43.82         8.98 o
 -13   1   2         39.82         43.73         7.57 o
 -12   1   2        854.97        866.11        15.13 o
 -11   1   2          4.29          8.10         6.40 o
 -10   1   2         71.76         98.39         5.71 o
  -9   1   2        512.34        537.09         9.22 o
  -8   1   2          1.48          2.56         3.31 o
  -7   1   2        333.76        286.64         5.73 o
  -6   1   2        122.02        101.98         4.02 o
  -5   1   2        115.99        138.98         3.45 o
  -4   1   2       1541.71       1545.14        11.61 o
  -3   1   2        932.92        957.56         7.77 o
  -2   1   2        664.98        824.27         6.51 o
  -1   1   2         86.44        157.89         2.78 o
   0   1   2          0.30          5.25         0.89 o
   1   1   2        183.51        231.70         4.00 o
   2   1   2      24238.12      26809.27       220.76 o
   3   1   2       4473.85       4447.53        33.60 o
   4   1   2        858.72        874.52         8.71 o
   5   1   2         96.60        111.85         2.84 o
   6   1   2         60.04         45.06         2.91 o
   7   1   2          4.21         10.92         2.91 o
   8   1   2        412.83        410.35         8.78 o
   9   1   2        227.50        210.11         5.44 o
  10   1   2         10.80         15.11         4.52 o
  11   1   2        143.99        134.89         7.33 o
  12   1   2         15.21          4.10         5.78 o
  13   1   2         90.27         89.28         6.96 o
  14   1   2        391.06        372.90        11.16 o
  15   1   2        186.31        196.13        10.31 o
  16   1   2         10.76         15.86         8.22 o
  17   1   2          4.71         -4.89         8.25 o
 -17   2   2        142.85        145.56        13.00 o
 -16   2   2          5.58          5.54         9.71 o
 -15   2   2         25.60          6.95         8.80 o
 -14   2   2        239.18        217.26        10.47 o
 -13   2   2        128.67        121.98         8.34 o
 -12   2   2         34.83         34.11         7.34 o
 -11   2   2        124.74        134.83         8.75 o
 -10   2   2         82.07         77.16         5.93 o
  -9   2   2        812.29        794.38        10.71 o
  -8   2   2        175.44        184.07         5.66 o
  -7   2   2        472.81        456.72         7.06 o
  -6   2   2        301.41        290.51         5.26 o
  -5   2   2       1948.15       1807.33        14.13 o
  -4   2   2       2231.06       2516.94        19.00 o
  -3   2   2       1700.36       1733.74        12.50 o
  -2   2   2       5425.53       5636.95        34.45 o
  -1   2   2       9539.63      10220.87        66.68 o
   0   2   2       1137.06       1422.13         9.79 o
   1   2   2       2823.87       2840.62        21.65 o
   2   2   2        712.09        908.97         9.07 o
   3   2   2       8966.47       9292.12        75.94 o
   4   2   2        480.16        399.40         7.69 o
   5   2   2         86.40        124.07         3.51 o
   6   2   2         15.90         26.33         3.35 o
   7   2   2        113.40        102.11         4.17 o
   8   2   2        190.31        218.50         5.92 o
   9   2   2         88.15         84.23         4.49 o
  10   2   2         62.28         56.59         5.82 o
  11   2   2        434.08        380.89         9.40 o
  12   2   2        707.26        675.27        13.20 o
  13   2   2        149.26        159.81         9.56 o
  14   2   2        501.94        545.28        12.99 o
  15   2   2          0.07         11.81        13.99 o
  16   2   2          0.25          0.29         7.28 o
  17   2   2         11.31         -3.19        10.00 o
 -17   3   2         23.37         10.34        13.64 o
 -16   3   2          1.02          1.24         9.81 o
 -15   3   2        121.47        128.63        10.18 o
 -14   3   2         66.05         66.25         8.43 o
 -13   3   2          0.23         -6.14         7.49 o
 -12   3   2         39.18         39.35         7.41 o
 -11   3   2       1792.97       1790.81        23.85 o
 -10   3   2       1744.46       1593.98        18.63 o
  -9   3   2        285.47        281.32         7.70 o
  -8   3   2        119.92         94.28         4.94 o
  -7   3   2       1178.16       1199.88        12.43 o
  -6   3   2        322.36        363.11         8.17 o
  -5   3   2        324.21        324.09         6.49 o
  -4   3   2       2350.40       2484.60        18.43 o
  -3   3   2        422.14        522.55         6.13 o
  -2   3   2        188.12        238.78         3.84 o
  -1   3   2          0.09         10.76         2.03 o
   0   3   2          3.87         18.10         2.19 o
   1   3   2        428.35        539.16         6.28 o
   2   3   2        119.66         97.93         3.20 o
   3   3   2        518.40        585.59         7.29 o
   4   3   2       4279.69       4108.94        37.85 o
   5   3   2       3426.46       3526.64        31.19 o
   6   3   2        399.78        358.55         7.73 o
   7   3   2        164.09        152.54         4.71 o
   8   3   2        680.08        662.12         8.95 o
   9   3   2         11.31          4.03         4.17 o
  10   3   2        224.86        238.21         7.68 o
  11   3   2        248.21        250.42         8.09 o
  12   3   2        141.86        132.82         6.96 o
  13   3   2         13.27          7.45         6.89 o
  14   3   2          0.09         -3.71        10.23 o
  15   3   2          1.78        -12.28        10.85 o
  16   3   2          1.38          0.03        16.29 o
 -17   4   2        154.88        150.16        11.10 o
 -16   4   2          1.25         -2.39         8.70 o
 -15   4   2         77.25         75.12         9.37 o
 -14   4   2         39.62         35.31         7.82 o
 -13   4   2         19.29         12.10         7.63 o
 -12   4   2          0.05         -7.56         7.08 o
 -11   4   2          2.04         -6.83         6.58 o
 -10   4   2        526.35        504.84        11.86 o
  -9   4   2        274.13        284.38         9.04 o
  -8   4   2        118.42        101.77         5.51 o
  -7   4   2        500.61        471.04         9.28 o
  -6   4   2        376.04        448.21         8.49 o
  -5   4   2       1255.71       1407.43        12.82 o
  -4   4   2       1431.91       1394.96        12.16 o
  -3   4   2       3382.50       3805.98        28.25 o
  -2   4   2       1374.43       1289.08        13.17 o
  -1   4   2        331.51        279.71         4.81 o
   0   4   2          2.58          2.34         2.08 o
   1   4   2        970.40        904.18         9.72 o
   2   4   2       1145.45       1260.76        12.23 o
   3   4   2       2892.54       3196.05        28.91 o
   4   4   2       3173.54       3259.61        28.21 o
   5   4   2         30.96         34.99         3.74 o
   6   4   2        861.38        825.91        10.96 o
   7   4   2          4.69          9.68         4.35 o
   8   4   2         86.60         92.91         6.72 o
   9   4   2        102.11        102.16         8.21 o
  10   4   2        156.40        156.02         9.54 o
  11   4   2       1001.06       1005.49        25.05 o
  12   4   2          2.44         -2.97         8.79 o
  13   4   2         66.44         55.32        10.01 o
  14   4   2          3.46         20.86        11.64 o
  15   4   2         51.51         43.54        12.91 o
  16   4   2          1.20        -18.33        14.11 o
 -16   5   2         17.92         19.70         8.38 o
 -15   5   2        204.50        191.15        10.93 o
 -14   5   2         39.48         65.70         7.86 o
 -13   5   2        365.57        386.14        12.90 o
 -12   5   2          4.52          8.35         7.60 o
 -11   5   2        441.54        417.84        12.49 o
 -10   5   2         59.48         73.66         7.27 o
  -9   5   2         40.84         49.80         6.88 o
  -8   5   2          3.03          5.79         5.07 o
  -7   5   2        308.15        293.88         7.99 o
  -6   5   2        970.85        936.98        12.18 o
  -5   5   2        457.49        455.03         7.76 o
  -4   5   2        346.17        293.44         6.94 o
  -3   5   2        842.40        677.79        13.72 o
  -2   5   2       1135.69       1351.88        12.81 o
  -1   5   2        260.03        358.99         6.68 o
   0   5   2        718.79        645.45         9.97 o
   1   5   2       1987.18       2016.73        17.23 o
   2   5   2         20.20          4.55         3.52 o
   3   5   2        194.47        167.44         5.62 o
   4   5   2          0.21         -1.24         4.24 o
   5   5   2        165.49        199.37         6.45 o
   6   5   2         48.91         41.35         5.12 o
   7   5   2         54.41         65.56         5.53 o
   8   5   2          9.10          7.81         7.60 o
   9   5   2        609.95        591.14        16.04 o
  10   5   2        403.84        400.67        12.83 o
  11   5   2         79.83         90.49        10.04 o
  12   5   2        121.97        145.68        10.57 o
  13   5   2        223.74        234.73        13.37 o
  14   5   2          1.77         18.86        11.87 o
  15   5   2          1.59         12.11        14.53 o
 -15   6   2          2.88         -1.13         8.91 o
 -14   6   2         23.44         14.77         9.08 o
 -13   6   2         11.11         17.05         8.14 o
 -12   6   2        858.15        828.03        17.18 o
 -11   6   2          0.30         -0.94         7.33 o
 -10   6   2        157.76        124.59         8.38 o
  -9   6   2        284.67        277.69        10.84 o
  -8   6   2        373.66        367.30        10.88 o
  -7   6   2          0.10          3.89         5.92 o
  -6   6   2          4.24          2.19         5.59 o
  -5   6   2        952.75        901.29        12.94 o
  -4   6   2        653.36        655.97        11.28 o
  -3   6   2        232.00        257.10         6.56 o
  -2   6   2         13.99         13.46         4.19 o
  -1   6   2         19.12         12.83         3.01 o
   0   6   2       1171.22       1213.77        12.28 o
   1   6   2          3.79         -3.77         4.37 o
   2   6   2        309.15        309.42         7.99 o
   3   6   2         32.96         15.28         5.69 o
   4   6   2          6.19         16.07         6.51 o
   5   6   2         56.20         32.53         7.20 o
   6   6   2         88.01         83.72         7.16 o
   7   6   2       1069.65        995.88        15.48 o
   8   6   2        323.95        294.81        11.96 o
   9   6   2         60.91         44.80         9.45 o
  10   6   2        149.08        146.43        11.61 o
  11   6   2         36.60         59.74         9.47 o
  12   6   2         51.43         33.17         9.57 o
  13   6   2         42.55         55.56        19.51 o
  14   6   2         54.87         59.07        15.08 o
  15   6   2        213.83        259.58        19.95 o
 -14   7   2         21.70         29.15         9.77 o
 -13   7   2        128.51        130.80        12.06 o
 -12   7   2         46.12         47.31        10.54 o
 -11   7   2         99.10         96.17         9.55 o
 -10   7   2         12.12         -2.27         7.72 o
  -9   7   2         16.19         10.88         7.85 o
  -8   7   2         42.59         54.90         8.21 o
  -7   7   2       1111.08       1071.75        19.27 o
  -6   7   2         46.25         47.00         6.92 o
  -5   7   2         80.54         67.07         7.16 o
  -4   7   2         99.14        116.53         7.23 o
  -3   7   2        204.94        238.11         8.37 o
  -2   7   2       2069.61       2102.09        23.73 o
  -1   7   2        589.73        604.71        11.84 o
   0   7   2        718.52        639.36        11.42 o
   1   7   2        777.07        820.54        15.66 o
   2   7   2         67.30         74.42         7.38 o
   3   7   2        472.21        413.09        13.64 o
   4   7   2        513.40        524.54        14.97 o
   5   7   2        627.61        636.88        15.96 o
   6   7   2          6.53          5.23         6.58 o
   7   7   2        897.03        821.78        15.40 o
   8   7   2        342.85        352.59        13.46 o
   9   7   2        214.01        198.52        12.55 o
  10   7   2         22.28          8.60         9.89 o
  11   7   2          6.72        -12.87         8.84 o
  12   7   2         68.70         57.17        15.84 o
  13   7   2         20.77          3.65        19.91 o
  14   7   2        111.78        103.55        16.68 o
 -13   8   2          0.78          1.13         9.32 o
 -12   8   2          0.45          7.18        10.03 o
 -11   8   2         45.87         36.08         9.52 o
 -10   8   2         27.19         10.58         9.44 o
  -9   8   2         85.71         97.16        11.11 o
  -8   8   2          1.96        -11.53         9.09 o
  -7   8   2         19.93         26.34         9.45 o
  -6   8   2         86.36         86.47         8.39 o
  -5   8   2        159.82        113.60        10.76 o
  -4   8   2       1779.58       1672.74        29.69 o
  -3   8   2          0.38        -12.01         9.22 o
  -2   8   2        953.60        922.30        18.12 o
  -1   8   2        373.47        349.29        12.50 o
   0   8   2        374.15        365.45        13.43 o
   1   8   2        260.89        258.99        12.22 o
   2   8   2       1867.56       1815.28        28.72 o
   3   8   2         13.49          3.02         9.26 o
   4   8   2        756.49        688.59        17.94 o
   5   8   2         29.06         15.52         8.68 o
   6   8   2        134.99        124.11         9.88 o
   7   8   2         41.71         26.26        10.55 o
   8   8   2        606.24        613.15        20.11 o
   9   8   2         12.48         17.08        12.24 o
  10   8   2          1.77         -8.32        11.54 o
  11   8   2         56.53         75.95        18.20 o
  12   8   2         16.83         18.59        15.92 o
 -12   9   2         33.83         40.59        14.02 o
 -11   9   2        271.35        319.46        15.46 o
 -10   9   2        119.14         80.41        12.62 o
  -9   9   2        162.60        172.61        13.89 o
  -8   9   2          0.17         -4.86         9.76 o
  -7   9   2        493.23        534.02        21.79 o
  -6   9   2        123.14        115.29        13.82 o
  -5   9   2        215.05        216.80        12.06 o
  -4   9   2        336.77        353.06        14.33 o
  -3   9   2        102.48         96.00        10.11 o
  -2   9   2       1036.55       1015.01        25.20 o
  -1   9   2        239.92        209.61        13.80 o
   0   9   2        435.75        409.55        14.68 o
   1   9   2       1060.35       1032.71        21.53 o
   2   9   2       1429.80       1378.84        22.66 o
   3   9   2         85.76         82.03        10.62 o
   4   9   2         65.81         62.16        10.37 o
   5   9   2        353.51        336.23        14.72 o
   6   9   2         70.40         64.08        12.60 o
   7   9   2         36.61         11.50        13.47 o
   8   9   2         17.90          1.85        18.35 o
   9   9   2        280.65        296.23        21.44 o
  10   9   2        428.93        476.24        40.01 o
  11   9   2        124.62        114.64        18.52 o
 -10  10   2         12.97          9.28        11.96 o
  -9  10   2        631.29        588.54        55.07 o
  -8  10   2          7.86         -0.99        12.82 o
  -7  10   2        420.62        468.82        26.02 o
  -6  10   2          6.28          9.14        16.04 o
  -5  10   2          2.98          2.11        11.10 o
  -4  10   2         72.02         93.82        12.08 o
  -3  10   2        121.81        123.56        13.28 o
  -2  10   2        344.98        314.63        16.71 o
  -1  10   2        267.68        291.34        15.94 o
   0  10   2         46.32         48.81        11.43 o
   1  10   2          1.75         -7.10        10.50 o
   2  10   2         32.21         22.70         8.52 o
   3  10   2       1147.87       1045.42        27.36 o
   4  10   2        443.74        416.83        19.83 o
   5  10   2         20.19         -1.44        12.29 o
   6  10   2         69.95         85.81        14.27 o
   7  10   2        267.66        287.16        20.80 o
   8  10   2          0.00         11.50        15.58 o
   9  10   2        204.20        201.37        20.23 o
  -7  11   2         39.87         51.43        18.63 o
  -6  11   2        691.13        760.37        33.49 o
  -5  11   2         71.18         86.17        18.18 o
  -4  11   2         69.40         68.50        13.74 o
  -3  11   2        140.39        141.01        20.21 o
  -2  11   2        102.63        118.16        15.41 o
  -1  11   2          0.29         15.92        11.93 o
   0  11   2        218.76        294.70        16.80 o
   1  11   2          3.87          1.69         9.92 o
   2  11   2          1.54         -5.19        15.50 o
   3  11   2          6.91         -0.27        15.88 o
   4  11   2        114.91         74.41        17.57 o
   5  11   2         25.47         39.82        17.25 o
   6  11   2         63.98         85.95        21.77 o
 -17   0   3          4.99        -20.41        14.83 o
 -15   0   3          7.26         15.30        16.32 o
 -13   0   3       5478.02       5158.91        88.02 o
 -11   0   3        372.10        345.82        15.24 o
  -9   0   3        356.21        357.30         9.81 o
  -7   0   3       3360.66       3910.61        43.94 o
  -5   0   3       2124.32       2426.23        25.83 o
  -3   0   3       1132.85       1226.66        12.06 o
  -1   0   3       1854.76       1923.09        19.47 o
   3   0   3      46268.31      49348.96       470.60 o
   5   0   3       2112.77       1977.37        21.60 o
   7   0   3        555.19        694.80        12.25 o
   9   0   3        158.08        175.99         7.76 o
  11   0   3        565.85        597.08        15.89 o
  13   0   3        291.03        269.98        12.56 o
  15   0   3       2795.85       2886.28        49.62 o
  17   0   3         19.99         11.98        16.29 o
 -18   1   3          0.69        -11.47        11.35 o
 -17   1   3        323.93        362.49        19.32 o
 -16   1   3        229.49        263.62        14.06 o
 -15   1   3        120.14        105.69        10.73 o
 -14   1   3         74.75         65.68         9.49 o
 -13   1   3         89.06         92.28         8.59 o
 -12   1   3        110.90        103.01         9.03 o
 -11   1   3        203.93        193.12         8.14 o
 -10   1   3       3413.74       3306.57        27.79 o
  -9   1   3        461.55        487.83         8.45 o
  -8   1   3        170.13        197.54         5.69 o
  -7   1   3          7.08          4.39         2.32 o
  -6   1   3       3815.16       3770.07        27.54 o
  -5   1   3       1419.95       1511.65        11.71 o
  -4   1   3       3758.57       3963.85        26.97 o
  -3   1   3        172.02        206.96         3.78 o
  -2   1   3       1937.77       2205.74        14.27 o
   0   1   3      19920.35      21121.24       143.47 o
   1   1   3      42927.52      48351.01       409.68 o
   2   1   3       5884.14       6841.79        62.14 o
   3   1   3       4959.68       5699.38        49.41 o
   4   1   3      10866.58      11305.17        83.65 o
   5   1   3       3933.69       4005.35        28.51 o
   6   1   3        795.92        666.58         7.40 o
   7   1   3        237.08        237.18         4.76 o
   8   1   3        150.11        170.98         4.72 o
   9   1   3        677.45        706.35         9.60 o
  10   1   3       1204.61       1234.34        15.54 o
  11   1   3       1212.92       1209.06        21.47 o
  12   1   3        371.13        390.07        12.92 o
  13   1   3         78.69         63.71         7.44 o
  14   1   3          7.66         14.84         6.55 o
  15   1   3        253.54        247.69        10.51 o
  16   1   3        100.35         95.47         8.91 o
  17   1   3         10.97          1.40         9.06 o
 -17   2   3          0.58         -3.44        10.58 o
 -16   2   3         12.56          5.95        11.42 o
 -15   2   3         26.70         15.89         8.90 o
 -14   2   3        238.49        208.10        11.50 o
 -13   2   3         43.82         36.21         7.70 o
 -12   2   3          0.59          0.34         7.14 o
 -11   2   3        935.53        909.21        14.76 o
 -10   2   3        401.29        366.92         7.76 o
  -9   2   3        289.84        298.12         7.36 o
  -8   2   3       5698.30       5754.86        43.45 o
  -7   2   3       3784.92       4065.47        30.30 o
  -6   2   3        373.36        313.48         5.53 o
  -5   2   3        153.75        210.79         4.63 o
  -4   2   3         72.78        124.89         3.29 o
  -3   2   3       9181.62       9931.50        65.36 o
  -2   2   3       2127.22       2425.70        17.36 o
  -1   2   3       1732.28       2232.04        15.87 o
   0   2   3        425.55        370.39         4.81 o
   1   2   3       3087.22       3236.32        28.08 o
   2   2   3       2663.30       2822.13        28.13 o
   3   2   3       6751.41       7372.29        68.35 o
   4   2   3       2526.84       2282.51        20.17 o
   5   2   3       1473.77       1595.59        15.63 o
   6   2   3       3384.53       3725.59        37.51 o
   7   2   3        128.40        175.48         5.27 o
   8   2   3       1802.31       1725.28        16.41 o
   9   2   3         76.67         84.23         4.88 o
  10   2   3        272.64        288.48         7.96 o
  11   2   3          7.18          7.51         5.21 o
  12   2   3         36.67         58.08         6.16 o
  13   2   3          2.49          4.73         5.86 o
  14   2   3        212.35        226.42        12.26 o
  15   2   3        235.98        204.30        14.12 o
  16   2   3        106.15        113.93        13.82 o
 -17   3   3        356.05        429.03        18.75 o
 -16   3   3         72.95         84.72        11.49 o
 -15   3   3          5.85         -8.38         8.86 o
 -14   3   3          0.42         -2.47         7.57 o
 -13   3   3         66.67         72.62         9.82 o
 -12   3   3        330.21        342.03        11.54 o
 -11   3   3       1984.24       1857.53        23.37 o
 -10   3   3        675.09        652.60        11.23 o
  -9   3   3        368.78        377.72         7.99 o
  -8   3   3        510.44        550.96         9.67 o
  -7   3   3         48.93         83.81         4.67 o
  -6   3   3        229.63        240.31         5.42 o
  -5   3   3       2042.58       1972.17        16.96 o
  -4   3   3         49.15         91.01         3.49 o
  -3   3   3        907.11       1072.21         8.74 o
  -2   3   3        140.18        152.31         3.56 o
  -1   3   3        238.19        345.50         5.16 o
   0   3   3        496.50        587.64         7.27 o
   1   3   3         23.01          1.82         2.53 o
   2   3   3       2085.33       2051.62        20.39 o
   3   3   3        421.72        425.99         7.37 o
   4   3   3       4579.53       5199.61        53.98 o
   5   3   3       2258.73       2166.65        24.23 o
   6   3   3         65.69         90.03         5.47 o
   7   3   3        201.05        184.78         7.53 o
   8   3   3        105.96        101.39         7.17 o
   9   3   3        568.81        572.29        12.67 o
  10   3   3          0.03         -0.48         6.78 o
  11   3   3          7.66         18.98         8.21 o
  12   3   3         56.66         46.79        12.45 o
  13   3   3          6.17          4.49         9.04 o
  14   3   3          6.79         16.66        10.39 o
  15   3   3          4.67         -3.18        11.00 o
  16   3   3        143.91        126.15        14.62 o
 -17   4   3         11.31         20.46        11.25 o
 -16   4   3        129.05        159.73        12.95 o
 -15   4   3         82.14         88.44         9.03 o
 -14   4   3         12.79         15.96         7.87 o
 -13   4   3         67.38         51.54         9.57 o
 -12   4   3       1407.14       1411.20        21.41 o
 -11   4   3        142.89        148.12         8.47 o
 -10   4   3        475.47        471.61        10.61 o
  -9   4   3       1749.72       1646.27        18.54 o
  -8   4   3       1350.90       1263.13        17.41 o
  -7   4   3        306.56        285.09         7.13 o
  -6   4   3        495.86        504.87         8.31 o
  -5   4   3        182.86        198.67         4.96 o
  -4   4   3         28.78         45.78         3.65 o
  -3   4   3       1409.39       1319.00        11.78 o
  -2   4   3       5074.86       5556.88        38.39 o
  -1   4   3         55.34         32.56         2.80 o
   0   4   3       1649.23       1712.01        14.43 o
   1   4   3          4.68          4.67         2.84 o
   2   4   3       1263.70       1311.42        14.03 o
   3   4   3       6367.42       7109.76        56.82 o
   4   4   3          1.59         12.90         3.79 o
   5   4   3        355.75        308.71         7.09 o
   6   4   3        204.40        145.63         9.39 o
   7   4   3          0.06          1.33         3.36 o
   8   4   3        276.88        212.02         7.95 o
   9   4   3        320.35        277.67        12.81 o
  10   4   3        259.35        250.85        10.46 o
  11   4   3        485.13        472.88        13.84 o
  12   4   3          4.33          7.75         8.87 o
  13   4   3        103.57         94.53        10.67 o
  14   4   3         86.49         86.07        12.15 o
  15   4   3        200.89        208.84        17.44 o
  16   4   3          8.19          6.94        14.47 o
 -16   5   3         13.32          4.29         9.07 o
 -15   5   3         20.52          8.45        12.26 o
 -14   5   3          7.69          0.18         7.82 o
 -13   5   3         42.11         51.53         8.42 o
 -12   5   3          6.46         23.35         9.01 o
 -11   5   3         29.69         44.27         7.78 o
 -10   5   3       3256.61       3178.71        32.51 o
  -9   5   3       1266.05       1249.98        16.08 o
  -8   5   3          0.61          4.67         5.39 o
  -7   5   3       1172.32       1129.32        14.69 o
  -6   5   3        666.36        631.47         9.67 o
  -5   5   3         97.54         88.83         4.66 o
  -4   5   3       2073.62       2340.78        21.18 o
  -3   5   3         83.77         71.46         4.39 o
  -2   5   3         20.98          3.09         3.40 o
  -1   5   3       1607.22       1563.63        13.80 o
   0   5   3        671.90        730.86         8.45 o
   1   5   3        102.66        117.70         4.71 o
   2   5   3        486.31        489.38         8.90 o
   3   5   3        190.20        187.68         5.95 o
   4   5   3        233.77        299.48         7.31 o
   5   5   3        119.39        163.13         6.84 o
   6   5   3       2266.76       2168.83        25.55 o
   7   5   3        190.61        197.02         8.23 o
   8   5   3         36.82         27.84         7.76 o
   9   5   3          7.76         -0.67         8.28 o
  10   5   3        300.42        302.09        11.58 o
  11   5   3         33.56         30.27        10.27 o
  12   5   3        119.61        136.17        11.34 o
  13   5   3        153.46        153.03        15.32 o
  14   5   3         19.07         17.04        13.60 o
  15   5   3          0.40         -6.43        18.81 o
 -15   6   3        343.27        362.47        15.65 o
 -14   6   3          0.12          9.84         8.92 o
 -13   6   3        232.55        232.21        11.22 o
 -12   6   3       1966.09       1984.98        27.47 o
 -11   6   3        680.53        710.38        19.48 o
 -10   6   3          3.84         -2.73         6.65 o
  -9   6   3        178.34        178.63         8.50 o
  -8   6   3       1289.50       1236.85        16.72 o
  -7   6   3        180.05        194.74         7.54 o
  -6   6   3        138.17        154.77         7.28 o
  -5   6   3        475.12        465.68         9.01 o
  -4   6   3         16.48         17.40         4.60 o
  -3   6   3       1779.42       1656.93        19.50 o
  -2   6   3        107.97        175.21         6.44 o
  -1   6   3         34.43         23.87         4.08 o
   0   6   3        437.09        356.49         6.75 o
   1   6   3         17.39         18.90         4.94 o
   2   6   3          9.34         10.38         5.51 o
   3   6   3       1786.30       1593.90        20.35 o
   4   6   3       1792.03       1734.76        21.57 o
   5   6   3        278.34        230.09         8.99 o
   6   6   3        322.66        306.13        11.48 o
   7   6   3        275.40        287.71        11.32 o
   8   6   3        365.16        302.91        12.12 o
   9   6   3         21.84         26.08         9.27 o
  10   6   3          0.22          1.23         9.30 o
  11   6   3          3.11         -4.67         8.42 o
  12   6   3         33.56         48.67        12.97 o
  13   6   3        171.37        216.29        23.62 o
  14   6   3          0.25        -13.04        13.67 o
 -14   7   3        235.56        212.26        14.54 o
 -13   7   3         68.89         70.93        12.24 o
 -12   7   3          0.91         -2.65         8.87 o
 -11   7   3       1066.40       1080.88        21.86 o
 -10   7   3         38.25         47.14         8.71 o
  -9   7   3        524.08        474.01        14.45 o
  -8   7   3         58.53         64.25         6.64 o
  -7   7   3         30.80         40.44         7.00 o
  -6   7   3        140.27        129.67         8.82 o
  -5   7   3        790.77        799.07        14.44 o
  -4   7   3       1305.23       1143.41        17.38 o
  -3   7   3        281.46        256.44         9.66 o
  -2   7   3          7.99         17.83         6.17 o
  -1   7   3         78.78         85.02         5.98 o
   0   7   3        683.43        592.33        11.32 o
   1   7   3        823.81        873.73        16.26 o
   2   7   3       2317.48       2284.77        32.37 o
   3   7   3        314.30        303.72        11.99 o
   4   7   3       1434.62       1395.68        23.52 o
   5   7   3        424.07        401.35        15.82 o
   6   7   3         11.38          0.38         8.35 o
   7   7   3        272.02        264.30        12.01 o
   8   7   3          8.23         -0.81         8.97 o
   9   7   3          0.73        -12.68         9.14 o
  10   7   3        174.81        155.50        12.62 o
  11   7   3          2.17         -2.37        11.37 o
  12   7   3        168.25        245.40        16.24 o
  13   7   3          0.89          5.56        14.13 o
 -13   8   3         18.39         11.06        10.88 o
 -12   8   3         35.04         30.47        10.85 o
 -11   8   3          2.33         -4.30         9.82 o
 -10   8   3          4.48         -8.30         9.41 o
  -9   8   3        160.53        156.43        11.29 o
  -8   8   3        341.63        360.60        15.46 o
  -7   8   3        517.09        506.32        17.43 o
  -6   8   3         85.34        101.26        12.67 o
  -5   8   3         57.08         67.76        11.33 o
  -4   8   3        608.84        589.91        17.35 o
  -3   8   3        119.94        124.17        12.47 o
  -2   8   3        699.47        655.78        15.76 o
  -1   8   3        145.33        155.23        10.37 o
   0   8   3          2.79         -8.67         8.00 o
   1   8   3         70.72         51.42         8.98 o
   2   8   3        106.63         98.53        11.51 o
   3   8   3         71.55         66.84        14.14 o
   4   8   3         12.08          0.09        10.10 o
   5   8   3        476.56        533.42        20.40 o
   6   8   3       1428.37       1361.71        37.20 o
   7   8   3          1.83         -2.96        10.17 o
   8   8   3          6.58          4.63        10.63 o
   9   8   3         20.76         34.78        19.00 o
  10   8   3        287.98        288.47        18.10 o
  11   8   3        126.50        119.47        18.68 o
  12   8   3         10.01          0.01        15.64 o
 -12   9   3          7.07          6.81        10.94 o
 -11   9   3         29.56         29.00        18.03 o
 -10   9   3         94.62         92.00        22.34 o
  -9   9   3         95.14         92.89        14.15 o
  -8   9   3         10.91         -0.32        11.94 o
  -7   9   3         12.08          4.73         7.67 o
  -6   9   3         90.74         80.65        10.15 o
  -5   9   3         42.60         44.68        11.57 o
  -4   9   3          0.93          1.10         9.95 o
  -3   9   3        301.71        304.75        28.32 o
  -2   9   3        323.56        284.26        18.39 o
  -1   9   3        273.42        263.24        14.05 o
   0   9   3         10.41         18.17        11.36 o
   1   9   3        385.95        412.34        15.63 o
   2   9   3        423.51        380.17        21.05 o
   3   9   3        521.65        497.91        34.41 o
   4   9   3          0.01        -11.84        11.40 o
   5   9   3        233.13        238.16        16.22 o
   6   9   3        139.21        145.25        14.61 o
   7   9   3        368.33        356.12        21.20 o
   8   9   3         53.24         56.43        15.13 o
   9   9   3        262.37        277.15        20.55 o
  10   9   3          0.69         -5.30        23.75 o
  11   9   3          0.18         -2.15        22.04 o
 -10  10   3        149.72        167.80        30.57 o
  -9  10   3          0.18        -12.26        28.07 o
  -8  10   3          0.98         -6.76        17.11 o
  -7  10   3         59.36         29.21        16.02 o
  -6  10   3         25.42         34.57        13.78 o
  -5  10   3         11.53         -0.98        15.01 o
  -4  10   3        181.15        204.61        14.68 o
  -3  10   3          1.40         -4.59        11.31 o
  -2  10   3        155.08        156.61        13.90 o
  -1  10   3        209.81        247.47        15.22 o
   0  10   3        570.63        622.30        20.64 o
   1  10   3         35.70         17.85         8.70 o
   2  10   3         92.79         98.81        12.87 o
   3  10   3        184.53        189.56        20.21 o
   4  10   3         14.28          7.41        15.61 o
   5  10   3          0.16         -3.75        13.49 o
   6  10   3          9.75          0.56        17.78 o
   7  10   3          5.04         24.98        16.04 o
   8  10   3          0.72         30.02        16.12 o
   9  10   3         42.00         74.69        19.32 o
  -7  11   3        105.82        125.87        19.78 o
  -6  11   3          7.06         45.44        17.48 o
  -5  11   3        333.84        406.90        18.68 o
  -4  11   3         49.92         52.79        14.91 o
  -3  11   3        265.34        314.64        17.84 o
  -2  11   3         42.21         44.88        12.54 o
  -1  11   3          6.06          9.04        11.65 o
   0  11   3        177.19        201.20        20.61 o
   1  11   3          3.12         -7.63        15.29 o
   2  11   3        127.95        140.93        31.75 o
   3  11   3         57.85         43.56        18.76 o
   4  11   3        227.70        232.39        21.79 o
   5  11   3         73.74         44.44        20.83 o
   6  11   3         11.94         -0.92        15.57 o
 -18   0   4        303.39        326.09        23.86 o
 -16   0   4         27.26         35.03        19.19 o
 -14   0   4         80.60         86.33        14.73 o
 -12   0   4        598.63        654.81        27.56 o
 -10   0   4        103.97        110.39         7.60 o
  -8   0   4          6.20         11.98         5.29 o
  -6   0   4       6574.90       7311.35        95.26 o
  -4   0   4        283.08        310.96         7.09 o
  -2   0   4       4773.56       4437.64        40.79 o
   0   0   4      12405.82      13173.39        99.86 o
   2   0   4      31563.08      36387.48       322.38 o
   4   0   4       1381.64       1546.76        18.47 o
   6   0   4        525.07        480.39         9.53 o
   8   0   4       2713.00       3009.57        36.03 o
  10   0   4        458.19        459.62        12.91 o
  12   0   4        217.22        218.27        15.02 o
  14   0   4         92.34         81.44        10.67 o
  16   0   4          3.58          9.27        10.24 o
 -18   1   4        137.65        150.59        14.01 o
 -17   1   4         66.64         59.20        11.87 o
 -16   1   4          4.39          3.35         9.89 o
 -15   1   4        432.50        425.50        14.97 o
 -14   1   4          5.03         -2.36         8.38 o
 -13   1   4        610.87        608.61        19.02 o
 -12   1   4        110.44        104.67         8.52 o
 -11   1   4        152.81        171.77         7.91 o
 -10   1   4         14.88          8.27         2.70 o
  -9   1   4       2764.76       2604.13        25.90 o
  -8   1   4        113.75         86.45         4.94 o
  -7   1   4       1437.88       1400.41        14.08 o
  -6   1   4       2027.03       2553.51        20.45 o
  -5   1   4        108.22        143.65         3.68 o
  -4   1   4        350.22        436.72         5.77 o
  -3   1   4       2466.53       2470.01        16.69 o
  -2   1   4       4452.52       4635.72        28.53 o
  -1   1   4        534.51        648.44         6.56 o
   0   1   4        441.70        358.02         4.34 o
   1   1   4      15850.78      18603.80       155.43 o
   2   1   4      62900.57      68311.39       570.42 o
   3   1   4       2666.40       2625.13        24.35 o
   4   1   4          4.94         -3.30         2.20 o
   5   1   4        490.77        542.34         7.50 o
   6   1   4       2392.12       2514.20        19.61 o
   7   1   4       4549.51       4589.55        36.01 o
   8   1   4        112.15        110.53         4.75 o
   9   1   4          1.64          0.09         4.35 o
  10   1   4         75.31         90.76         6.04 o
  11   1   4          1.95          1.31         6.01 o
  12   1   4          7.44          0.16         5.10 o
  13   1   4         47.73         40.82         7.78 o
  14   1   4         14.20          6.74         6.28 o
  15   1   4         42.70         43.51         7.24 o
  16   1   4        271.41        297.97        14.72 o
 -18   2   4         83.07         83.71        14.10 o
 -17   2   4          0.21        -15.86        10.67 o
 -16   2   4        170.94        175.78        13.10 o
 -15   2   4         41.07         59.90         9.82 o
 -14   2   4        115.38        125.23        10.46 o
 -13   2   4        269.74        286.16        12.37 o
 -12   2   4        104.97        105.87         8.53 o
 -11   2   4       4090.49       3857.12        35.07 o
 -10   2   4        363.73        405.28         8.93 o
  -9   2   4        119.88        132.09         5.47 o
  -8   2   4       1531.83       1449.26        15.32 o
  -7   2   4        181.30        147.39         4.87 o
  -6   2   4       2892.63       3041.51        24.27 o
  -5   2   4       1341.45       1423.11        12.89 o
  -4   2   4        808.63        694.03         7.49 o
  -3   2   4        299.43        343.64         6.33 o
  -2   2   4       3102.39       3259.97        21.90 o
  -1   2   4      12705.33      14031.22        88.28 o
   0   2   4        503.87        509.88         5.97 o
   1   2   4         99.33        123.12         4.83 o
   2   2   4       4085.19       4137.88        39.83 o
   3   2   4        677.38        611.89         9.02 o
   4   2   4       1024.41       1158.16        13.74 o
   5   2   4       5633.35       5439.19        44.13 o
   6   2   4         52.46         51.05         3.65 o
   7   2   4        152.59        124.61         4.82 o
   8   2   4        102.95        149.49         7.52 o
   9   2   4       1789.06       1765.13        23.94 o
  10   2   4       1280.12       1295.53        18.76 o
  11   2   4          1.66          1.68         7.38 o
  12   2   4         32.90         34.40         8.57 o
  13   2   4         13.94         24.23         8.56 o
  14   2   4         26.74         14.92         9.98 o
  15   2   4         21.14          7.71        10.78 o
  16   2   4         63.87         58.35        12.81 o
 -17   3   4          0.18         -2.29        11.09 o
 -16   3   4         51.36         55.92        11.36 o
 -15   3   4          4.08          2.58        10.46 o
 -14   3   4        971.39        996.22        20.93 o
 -13   3   4        114.44         99.69         8.99 o
 -12   3   4        345.20        327.72        11.35 o
 -11   3   4         25.39         15.81         6.36 o
 -10   3   4        373.74        322.11         8.47 o
  -9   3   4        418.58        400.25         8.87 o
  -8   3   4       1995.98       1983.57        19.92 o
  -7   3   4         23.57         28.14         3.81 o
  -6   3   4         28.46         47.53         3.90 o
  -5   3   4        117.88         85.73         3.81 o
  -4   3   4      11659.64      12343.32        87.69 o
  -3   3   4         90.67        121.51         3.22 o
  -2   3   4       3513.27       3384.23        26.89 o
  -1   3   4          9.77          4.42         1.96 o
   0   3   4        177.49        155.25         3.56 o
   1   3   4        365.71        513.88         6.72 o
   2   3   4          6.50          3.76         3.06 o
   3   3   4       3280.39       3730.67        39.78 o
   4   3   4        645.00        863.53        13.25 o
   5   3   4       2655.50       2840.59        30.16 o
   6   3   4        202.45        220.58         7.55 o
   7   3   4          8.61         17.56         6.12 o
   8   3   4        583.77        555.16        16.34 o
   9   3   4        481.88        495.31        15.10 o
  10   3   4        188.56        164.41         8.46 o
  11   3   4        538.91        531.76        15.03 o
  12   3   4        519.96        491.54        15.20 o
  13   3   4          8.55          3.72         9.70 o
  14   3   4        702.17        755.54        20.64 o
  15   3   4         18.18          4.00        11.30 o
  16   3   4          0.01        -17.08        14.94 o
 -17   4   4         21.55         31.41        11.79 o
 -16   4   4         96.65        108.22        12.72 o
 -15   4   4         57.72         55.46        11.45 o
 -14   4   4          6.29         -1.75         9.00 o
 -13   4   4        797.76        822.57        17.24 o
 -12   4   4         12.55         -0.39         7.37 o
 -11   4   4        218.11        220.85         8.18 o
 -10   4   4        293.79        257.18         8.48 o
  -9   4   4       3544.65       3459.75        36.30 o
  -8   4   4        310.15        308.55         7.84 o
  -7   4   4        809.01        843.91        10.86 o
  -6   4   4       1043.85       1048.57        15.32 o
  -5   4   4         46.65         48.03         4.28 o
  -4   4   4        551.87        578.19         8.02 o
  -3   4   4        352.96        307.02         5.72 o
  -2   4   4       4857.49       5052.64        39.12 o
  -1   4   4          0.24          6.94         2.63 o
   0   4   4       3314.73       3544.99        29.81 o
   1   4   4        366.82        352.09         7.40 o
   2   4   4        148.11        163.79         6.31 o
   3   4   4       1627.62       1705.55        18.91 o
   4   4   4        512.67        485.47         9.41 o
   5   4   4        728.29        640.33        13.02 o
   6   4   4        591.05        560.33        13.82 o
   7   4   4       1155.84       1156.35        18.63 o
   8   4   4          1.30         -1.49         6.09 o
   9   4   4        205.27        223.13        12.49 o
  10   4   4        981.04        933.30        18.66 o
  11   4   4        201.46        176.27        10.64 o
  12   4   4        359.63        380.47        14.27 o
  13   4   4         16.90         16.36        10.17 o
  14   4   4         21.25          9.13        12.29 o
  15   4   4          1.75        -14.20        14.31 o
 -16   5   4         53.00         33.81        11.39 o
 -15   5   4         38.63         43.75        12.50 o
 -14   5   4          0.97         10.28         9.46 o
 -13   5   4        126.17        119.07         9.83 o
 -12   5   4        122.76        124.07         9.37 o
 -11   5   4        901.72        811.86        13.64 o
 -10   5   4        597.00        621.85        11.84 o
  -9   5   4        288.80        297.87        11.16 o
  -8   5   4       1189.56       1166.88        15.36 o
  -7   5   4       1463.55       1441.23        15.85 o
  -6   5   4        296.79        292.86         6.90 o
  -5   5   4        672.32        774.06        10.59 o
  -4   5   4          0.08          0.54         3.71 o
  -3   5   4       2184.02       2020.93        18.80 o
  -2   5   4        607.74        581.90         9.61 o
  -1   5   4        160.83        137.40         4.55 o
   0   5   4       1064.65        986.30        11.70 o
   1   5   4          1.62         -0.59         5.74 o
   2   5   4        185.22        187.68         6.70 o
   3   5   4        357.37        283.30        11.97 o
   4   5   4       1345.87       1405.95        17.21 o
   5   5   4          3.98          4.18         4.86 o
   6   5   4          6.43         11.11         6.55 o
   7   5   4       2107.79       1969.86        24.21 o
   8   5   4        116.25         97.18         9.02 o
   9   5   4        151.43        129.46        10.96 o
  10   5   4        122.34        120.17        11.40 o
  11   5   4          6.95          2.39         8.64 o
  12   5   4         26.54         39.70        11.25 o
  13   5   4         67.49         77.44        13.76 o
  14   5   4          1.33          8.29        13.37 o
  15   5   4          0.31        -11.77        18.11 o
 -15   6   4        151.84        137.75        17.01 o
 -14   6   4          9.22         -6.04        10.12 o
 -13   6   4        121.21        123.67        10.64 o
 -12   6   4         96.96         91.96         9.67 o
 -11   6   4         55.56         45.17         8.16 o
 -10   6   4        168.57        162.80         7.39 o
  -9   6   4          0.91         -4.44         5.69 o
  -8   6   4         29.90         14.33         5.84 o
  -7   6   4        176.47        144.02         7.71 o
  -6   6   4       5368.04       5251.79        42.71 o
  -5   6   4         82.05         72.83         6.16 o
  -4   6   4          0.06         -7.09         4.72 o
  -3   6   4        786.87        748.82        11.39 o
  -2   6   4          8.94         10.31         4.08 o
  -1   6   4          0.48          3.29         2.87 o
   0   6   4         78.61         66.85         5.84 o
   1   6   4        126.19        131.11         7.94 o
   2   6   4          1.06         -6.00         5.68 o
   3   6   4        248.06        272.53         9.61 o
   4   6   4        240.51        259.87        10.35 o
   5   6   4        439.03        460.43        11.78 o
   6   6   4         85.71         97.06         8.61 o
   7   6   4        503.89        527.63        14.30 o
   8   6   4        120.73         88.00        10.84 o
   9   6   4        103.68        110.79        11.02 o
  10   6   4        360.27        385.64        16.96 o
  11   6   4         45.65         40.35        10.29 o
  12   6   4          4.38          5.80        15.38 o
  13   6   4        137.47        159.82        16.01 o
  14   6   4         82.70         69.61        15.46 o
 -14   7   4          0.02        -18.79        13.71 o
 -13   7   4        398.38        365.69        21.01 o
 -12   7   4        125.04        108.14        12.76 o
 -11   7   4          0.62         -6.48         8.67 o
 -10   7   4         21.58         21.12         8.33 o
  -9   7   4         47.57         39.64         7.90 o
  -8   7   4        305.51        295.36        12.50 o
  -7   7   4        371.63        382.04        13.37 o
  -6   7   4         11.24         14.31         7.75 o
  -5   7   4         92.07         86.97         7.94 o
  -4   7   4        566.83        567.51        13.35 o
  -3   7   4        254.23        286.14        10.16 o
  -2   7   4        485.10        498.03        12.38 o
  -1   7   4       1285.97       1231.87        15.81 o
   0   7   4        446.72        456.76        13.74 o
   1   7   4       4466.78       4236.02        50.74 o
   2   7   4         26.57         31.05         9.53 o
   3   7   4         76.34         75.07        10.92 o
   4   7   4        211.28        199.08        12.87 o
   5   7   4        215.27        187.28        12.32 o
   6   7   4        284.36        250.31        12.42 o
   7   7   4        552.97        518.48        16.59 o
   8   7   4        886.22        841.93        20.20 o
   9   7   4        317.26        306.07        16.33 o
  10   7   4         24.54         11.68        10.04 o
  11   7   4        139.81        150.71        25.12 o
  12   7   4        216.35        249.67        22.77 o
  13   7   4         60.72         63.04        16.31 o
 -13   8   4        287.52        317.24        20.06 o
 -12   8   4        190.40        193.67        16.89 o
 -11   8   4          2.19         -5.05        12.38 o
 -10   8   4         71.27         90.26        12.49 o
  -9   8   4         36.64         30.76        12.62 o
  -8   8   4         97.16        117.34        13.96 o
  -7   8   4        350.86        388.95        18.12 o
  -6   8   4         94.83        105.02        12.37 o
  -5   8   4         27.13         24.38        10.37 o
  -4   8   4         35.15         30.59         8.45 o
  -3   8   4        336.07        319.75        11.17 o
  -2   8   4         75.83         71.52         9.14 o
  -1   8   4        956.84        938.52        19.94 o
   0   8   4        514.03        508.27        14.86 o
   1   8   4          0.82         -5.79         6.29 o
   2   8   4         65.64         47.25        13.10 o
   3   8   4        292.96        331.14        16.51 o
   4   8   4        599.15        580.81        20.25 o
   5   8   4        838.21        835.54        24.80 o
   6   8   4        495.49        487.03        34.42 o
   7   8   4        448.01        447.21        19.56 o
   8   8   4         16.63          4.27        10.61 o
   9   8   4        401.41        423.02        23.93 o
  10   8   4         42.24         49.70        13.64 o
  11   8   4         61.82         34.97        20.61 o
  12   8   4          5.02         27.00        19.24 o
 -12   9   4         74.93         71.54        15.43 o
 -11   9   4          5.05          9.33        13.80 o
 -10   9   4         79.12        100.46        17.11 o
  -9   9   4        187.04        191.96        16.67 o
  -8   9   4          0.14          1.83         8.01 o
  -7   9   4        337.39        310.90        21.91 o
  -6   9   4          8.72         23.98        11.11 o
  -5   9   4        376.72        390.10        17.65 o
  -4   9   4        205.95        217.42        23.31 o
  -3   9   4          1.80        -16.58        22.53 o
  -2   9   4        155.02        186.73        16.92 o
  -1   9   4         88.15        104.72        11.36 o
   0   9   4         19.07         29.32        12.41 o
   1   9   4        323.57        324.79        20.35 o
   2   9   4         60.22         60.48        14.00 o
   3   9   4          1.21         11.75        14.86 o
   4   9   4        439.84        379.43        21.36 o
   5   9   4         34.40         32.88        14.08 o
   6   9   4        210.62        176.17        17.33 o
   7   9   4        995.84        978.63        41.64 o
   8   9   4        136.75        141.36        17.42 o
   9   9   4         46.94          6.18        17.30 o
  10   9   4         61.71         84.24        17.19 o
 -10  10   4        182.03        173.79        20.93 o
  -9  10   4        239.43        283.25        23.18 o
  -8  10   4         45.20         60.03        17.51 o
  -7  10   4         53.41         47.30        10.70 o
  -6  10   4         50.04         49.11        11.45 o
  -5  10   4        179.71        155.05        23.05 o
  -4  10   4        129.11         95.67        16.14 o
  -3  10   4        996.45       1048.96        32.23 o
  -2  10   4        122.97         97.12        16.68 o
  -1  10   4        211.53        221.42        16.66 o
   0  10   4         26.65         60.43        11.17 o
   1  10   4         54.29         75.13        14.44 o
   2  10   4        138.58        203.26        28.06 o
   3  10   4          0.22          4.42        11.97 o
   4  10   4        220.15        210.00        16.38 o
   5  10   4          0.39        -13.06        13.46 o
   6  10   4          1.31        -13.31        14.25 o
   7  10   4          8.01         16.13        16.62 o
   8  10   4          2.92         10.62        15.53 o
  -7  11   4        261.68        253.22        23.05 o
  -6  11   4        123.27        112.10        13.31 o
  -5  11   4         15.36         43.85        12.65 o
  -4  11   4          2.96        -11.04        11.95 o
  -3  11   4          0.03        -17.40        11.60 o
  -2  11   4        202.47        214.83        17.11 o
  -1  11   4          7.92         19.26        11.10 o
   0  11   4        314.00        307.60        27.74 o
   1  11   4         71.38         77.11        28.22 o
   2  11   4         78.02         81.44        21.81 o
   3  11   4          2.69         26.94        16.84 o
   4  11   4        173.65        242.00        28.45 o
   5  11   4         79.72         59.17        17.02 o
 -17   0   5         27.43         -0.06        21.06 o
 -15   0   5        342.56        334.90        35.64 o
 -13   0   5        759.95        721.72        26.04 o
 -11   0   5         18.29          5.29         8.52 o
  -9   0   5         79.18        109.20         8.72 o
  -7   0   5         12.92         37.29         6.21 o
  -5   0   5        760.51        748.49        10.73 o
  -3   0   5         11.12         16.54         3.58 o
  -1   0   5       8283.48       8491.07        75.76 o
   1   0   5       3159.90       3593.88        33.24 o
   3   0   5          5.70         34.04         2.72 o
   5   0   5        173.75        235.39         6.59 o
   7   0   5       4203.77       3785.50        43.05 o
   9   0   5        106.21         99.60         7.34 o
  11   0   5        154.89        174.55        15.17 o
  13   0   5         12.32         -4.22         7.83 o
  15   0   5          1.52        -13.15         8.77 o
 -18   1   5        123.99        138.41        16.19 o
 -17   1   5          9.11          7.00        11.29 o
 -16   1   5        208.45        206.29        13.33 o
 -15   1   5        174.92        166.25        11.54 o
 -14   1   5        578.64        603.84        19.44 o
 -13   1   5        193.93        196.30        11.96 o
 -12   1   5        160.04        147.43        10.56 o
 -11   1   5        833.80        805.34        14.77 o
 -10   1   5        110.02        110.68         6.32 o
  -9   1   5        533.92        491.84         9.82 o
  -8   1   5         42.47         51.87         4.69 o
  -7   1   5         18.04         16.84         3.50 o
  -6   1   5       3068.72       3147.72        26.89 o
  -5   1   5       2170.55       2434.54        19.58 o
  -4   1   5          4.07         -2.90         2.51 o
  -3   1   5       3048.82       3142.82        22.01 o
  -2   1   5        642.26        583.33         6.08 o
  -1   1   5       1319.96       1583.17        11.35 o
   0   1   5        544.49        346.45         3.85 o
   1   1   5       7641.39       8463.32        68.44 o
   2   1   5        526.91        595.06         8.10 o
   3   1   5       2933.11       3236.09        26.52 o
   4   1   5        213.97        203.55         4.71 o
   5   1   5         64.99         38.72         3.47 o
   6   1   5          1.69         -4.52         3.01 o
   7   1   5        130.25        161.35         6.52 o
   8   1   5        446.90        440.18         7.46 o
   9   1   5        100.34        105.66         5.02 o
  10   1   5         20.04         12.84         4.90 o
  11   1   5        250.69        253.95         8.53 o
  12   1   5         96.93        114.37         6.61 o
  13   1   5          0.35          1.83         5.81 o
  14   1   5         41.86         49.87         6.98 o
  15   1   5         40.05         48.28         9.75 o
  16   1   5          0.22          0.05        11.14 o
 -18   2   5         14.51         19.99        12.01 o
 -17   2   5         16.77         34.38        11.53 o
 -16   2   5         59.07         62.60        11.38 o
 -15   2   5         60.28         67.41        11.06 o
 -14   2   5        705.67        668.29        17.96 o
 -13   2   5          7.78          5.20         8.33 o
 -12   2   5        352.12        342.32        10.81 o
 -11   2   5       1914.15       1885.74        21.38 o
 -10   2   5       2215.96       2140.74        20.76 o
  -9   2   5       2525.94       2446.10        23.99 o
  -8   2   5        471.81        461.41         8.70 o
  -7   2   5       1353.69       1329.50        13.98 o
  -6   2   5        119.17        108.62         4.92 o
  -5   2   5         14.08         25.08         3.67 o
  -4   2   5        569.61        514.85         7.66 o
  -3   2   5        195.08        232.78         4.01 o
  -2   2   5      16053.53      16814.65       116.41 o
  -1   2   5       9490.53      10152.81        68.94 o
   0   2   5         55.59         37.56         2.38 o
   1   2   5        306.97        443.24         8.02 o
   2   2   5          3.94          5.09         4.39 o
   3   2   5         73.42        114.49         4.67 o
   4   2   5        272.79        230.20         6.50 o
   5   2   5       1045.11       1243.96        21.62 o
   6   2   5         31.37         23.54         3.50 o
   7   2   5        847.18        861.86        12.55 o
   8   2   5        168.09        140.97         5.70 o
   9   2   5        290.96        280.99        11.33 o
  10   2   5         88.83         90.16         7.94 o
  11   2   5          1.46          1.97         7.54 o
  12   2   5          5.75         15.52         7.17 o
  13   2   5          2.06         -3.91         8.19 o
  14   2   5        340.10        330.33        15.28 o
  15   2   5         32.17         37.92        11.52 o
  16   2   5         49.43         56.03        14.71 o
 -17   3   5         54.77         39.43        12.04 o
 -16   3   5        203.65        199.09        18.52 o
 -15   3   5        138.58        118.91        12.15 o
 -14   3   5        692.79        703.42        17.69 o
 -13   3   5         45.46         48.86         8.92 o
 -12   3   5         38.46         43.38         7.58 o
 -11   3   5        140.93        136.97         8.11 o
 -10   3   5         63.61         63.11         7.53 o
  -9   3   5        134.23        135.21         6.34 o
  -8   3   5       1437.31       1476.69        15.98 o
  -7   3   5       6860.20       6729.33        48.43 o
  -6   3   5        151.46        101.17         4.32 o
  -5   3   5       1518.67       1577.26        14.55 o
  -4   3   5        845.69        748.09         9.15 o
  -3   3   5        237.35        326.42         5.63 o
  -2   3   5        533.78        489.45         6.14 o
  -1   3   5        148.23        178.57         3.92 o
   0   3   5        390.32        478.91         8.01 o
   1   3   5       1207.66       1322.99        18.28 o
   2   3   5       1082.53       1114.24        15.12 o
   3   3   5          8.15          9.69         5.05 o
   4   3   5       2599.70       2822.53        32.30 o
   5   3   5       1911.13       1793.40        23.27 o
   6   3   5        117.57        100.68         6.76 o
   7   3   5        197.62        169.23        12.27 o
   8   3   5         87.45         90.11         8.35 o
   9   3   5         70.77         71.27         7.43 o
  10   3   5         31.83         34.23         6.99 o
  11   3   5         79.71         86.84         8.89 o
  12   3   5        240.62        225.61        11.70 o
  13   3   5          1.26        -13.61         9.48 o
  14   3   5         99.27         74.12        12.99 o
  15   3   5        297.55        291.74        21.11 o
  16   3   5         42.16         32.04        14.28 o
 -17   4   5        372.66        365.21        20.72 o
 -16   4   5         37.78         24.14        12.96 o
 -15   4   5          8.00          5.82         9.47 o
 -14   4   5        291.05        301.00        15.01 o
 -13   4   5         20.68         21.43         9.07 o
 -12   4   5        188.31        191.01         9.90 o
 -11   4   5         10.45         -2.43         6.51 o
 -10   4   5        575.20        551.67        12.31 o
  -9   4   5       3551.61       3375.10        31.51 o
  -8   4   5         20.86         13.86         4.61 o
  -7   4   5         68.90        107.07         5.81 o
  -6   4   5         47.58         45.90         4.14 o
  -5   4   5         24.38         12.06         4.53 o
  -4   4   5       2275.79       2297.06        20.31 o
  -3   4   5        881.11        969.96        10.81 o
  -2   4   5        114.28        110.52         3.57 o
  -1   4   5        914.38        876.23         9.34 o
   0   4   5       2074.15       2293.67        23.34 o
   1   4   5         83.33         67.77         4.02 o
   2   4   5       1578.02       1539.24        17.07 o
   3   4   5        281.05        300.19         8.72 o
   4   4   5        693.03        577.82        10.05 o
   5   4   5         45.63         44.00         7.34 o
   6   4   5        318.52        320.84        10.21 o
   7   4   5        320.59        330.21        11.30 o
   8   4   5        634.97        689.52        17.90 o
   9   4   5        295.99        279.61        13.09 o
  10   4   5        159.39        158.04         9.56 o
  11   4   5         90.02         91.47         9.24 o
  12   4   5         44.90         51.52        10.94 o
  13   4   5         15.44         17.82        12.27 o
  14   4   5         51.89         52.11        14.07 o
  15   4   5         71.60         98.87        15.55 o
 -16   5   5          0.81        -12.19        12.64 o
 -15   5   5         68.83         87.45        11.39 o
 -14   5   5        141.48        147.50        11.71 o
 -13   5   5        214.67        219.78        12.44 o
 -12   5   5        242.35        225.44        12.01 o
 -11   5   5        176.84        201.40         9.53 o
 -10   5   5        100.30        113.58         7.72 o
  -9   5   5         91.02         86.08         7.37 o
  -8   5   5         53.88         51.87         5.64 o
  -7   5   5         31.99         35.52         4.88 o
  -6   5   5        310.07        290.58         7.83 o
  -5   5   5        407.33        363.55         8.31 o
  -4   5   5        798.74        843.15        10.97 o
  -3   5   5       1515.20       1407.17        19.23 o
  -2   5   5        745.03        735.33         9.44 o
  -1   5   5        716.57        779.82         9.52 o
   0   5   5       2390.87       2242.10        22.13 o
   1   5   5        189.11        157.30         6.55 o
   2   5   5        445.30        472.13        12.52 o
   3   5   5         87.28         64.96         5.43 o
   4   5   5        198.65        223.41         7.07 o
   5   5   5        258.94        235.63         7.34 o
   6   5   5          7.49          8.52         6.64 o
   7   5   5        196.84        198.51         9.29 o
   8   5   5         11.66          0.14         8.71 o
   9   5   5        190.76        170.44        11.68 o
  10   5   5        330.09        317.47        13.52 o
  11   5   5        105.50        110.20        15.73 o
  12   5   5         32.52         32.34        12.11 o
  13   5   5         27.63         49.83        14.41 o
  14   5   5          6.21          3.90        13.46 o
  15   5   5          0.65          0.74        18.26 o
 -15   6   5          1.74          3.01        13.94 o
 -14   6   5          9.82        -10.03        10.88 o
 -13   6   5         36.06         24.31        10.19 o
 -12   6   5        133.31        111.00        11.44 o
 -11   6   5        391.28        385.50        14.09 o
 -10   6   5         25.59         21.37         7.02 o
  -9   6   5        490.96        506.98        12.58 o
  -8   6   5        129.76        157.57         9.10 o
  -7   6   5       1182.49       1205.40        16.50 o
  -6   6   5       1223.69       1185.21        16.31 o
  -5   6   5        131.30        140.97         7.21 o
  -4   6   5        213.86        225.10         7.20 o
  -3   6   5         60.21         66.57         5.61 o
  -2   6   5        420.95        378.80         8.76 o
  -1   6   5        140.76        146.09         8.55 o
   0   6   5       1255.57       1330.08        16.94 o
   1   6   5        256.18        246.78         9.79 o
   2   6   5          0.13          6.45         7.18 o
   3   6   5        350.79        343.79        10.60 o
   4   6   5         94.32         77.79         7.23 o
   5   6   5         30.46         31.51         7.74 o
   6   6   5        799.03        779.91        20.10 o
   7   6   5          0.36          3.06         7.51 o
   8   6   5         21.52         25.72         9.58 o
   9   6   5         77.50         57.54        10.79 o
  10   6   5         33.21         36.65         9.94 o
  11   6   5        131.04        115.77        12.56 o
  12   6   5         10.81         17.18        12.56 o
  13   6   5         51.47         57.15        14.15 o
  14   6   5         46.00         30.72        14.86 o
 -14   7   5        380.82        369.65        21.28 o
 -13   7   5         35.65         13.24        13.26 o
 -12   7   5        103.47        108.21        14.44 o
 -11   7   5        141.02        131.34        11.62 o
 -10   7   5        113.86        114.26        10.21 o
  -9   7   5        166.70        142.60        10.40 o
  -8   7   5        409.38        392.04        15.49 o
  -7   7   5        863.24        758.45        22.11 o
  -6   7   5        258.66        254.80        10.41 o
  -5   7   5        634.96        635.31        15.45 o
  -4   7   5       1213.51       1206.58        27.51 o
  -3   7   5         32.96         26.79         7.21 o
  -2   7   5         11.21          9.90         6.29 o
  -1   7   5        470.97        500.95        12.75 o
   0   7   5        121.51        125.32         8.15 o
   1   7   5         24.58         25.01        11.16 o
   2   7   5         51.61         47.21        12.55 o
   3   7   5       1321.43       1273.71        25.50 o
   4   7   5          2.65         -1.36         9.33 o
   5   7   5        236.37        246.49        13.63 o
   6   7   5        228.33        231.75        12.34 o
   7   7   5         36.29         23.10        12.32 o
   8   7   5        962.00        937.59        23.43 o
   9   7   5         74.43         72.93        10.62 o
  10   7   5          4.39          8.06         9.63 o
  11   7   5         23.57         -1.43        12.42 o
  12   7   5          3.55         43.33        16.11 o
  13   7   5         81.17         80.80        15.97 o
 -13   8   5         53.10         64.63        15.42 o
 -12   8   5         50.20         62.64        21.01 o
 -11   8   5          3.21         14.25        12.72 o
 -10   8   5         44.37         46.35        11.70 o
  -9   8   5         14.88          4.61        10.55 o
  -8   8   5         32.05         37.82        12.11 o
  -7   8   5        220.70        240.52        15.33 o
  -6   8   5          0.48          7.46        10.36 o
  -5   8   5        696.00        703.50        20.99 o
  -4   8   5        339.63        334.15        18.25 o
  -3   8   5         57.14         67.37        10.60 o
  -2   8   5        205.44        198.51        12.71 o
  -1   8   5       1375.41       1289.65        34.09 o
   0   8   5        715.84        664.30        17.84 o
   1   8   5       1330.59       1284.78        32.74 o
   2   8   5        419.60        436.34        18.36 o
   3   8   5        127.62        136.03        13.15 o
   4   8   5         24.33          6.27        10.86 o
   5   8   5         15.08         23.42        11.36 o
   6   8   5         38.17         34.80        13.63 o
   7   8   5        188.78        203.15        27.79 o
   8   8   5          3.89          3.03        10.48 o
   9   8   5          3.92         18.76        12.43 o
  10   8   5         14.28         20.46        13.36 o
  11   8   5        456.12        511.27        25.61 o
 -12   9   5        251.56        250.14        19.05 o
 -11   9   5        145.95        191.63        16.96 o
 -10   9   5         52.12         69.84        13.21 o
  -9   9   5         12.84          2.29        12.37 o
  -8   9   5        303.73        295.27        25.41 o
  -7   9   5          2.05          8.43        11.17 o
  -6   9   5         88.67         59.47        17.45 o
  -5   9   5         12.38         -8.85        13.19 o
  -4   9   5        867.17        923.02        29.98 o
  -3   9   5        374.80        364.79        21.52 o
  -2   9   5         67.43         59.71        14.34 o
  -1   9   5        221.17        250.51        26.99 o
   0   9   5         12.51          8.81         7.56 o
   1   9   5          1.40         -8.90        12.40 o
   2   9   5        297.03        298.47        19.90 o
   3   9   5       1174.29       1110.11        38.46 o
   4   9   5        693.73        659.30        26.63 o
   5   9   5        345.93        336.63        21.08 o
   6   9   5          7.27         24.59        16.90 o
   7   9   5          1.67        -17.83        13.37 o
   8   9   5        182.90        184.25        18.46 o
   9   9   5          6.61          7.16        15.16 o
  10   9   5         19.81         14.17        16.07 o
 -10  10   5         86.78         86.64        18.90 o
  -9  10   5         90.70         94.32        18.87 o
  -8  10   5         24.35         19.45        10.61 o
  -7  10   5          5.40        -11.21        24.21 o
  -6  10   5        650.71        625.04        28.45 o
  -5  10   5        184.54        221.83        21.40 o
  -4  10   5        136.09        144.06        17.30 o
  -3  10   5        120.80        130.19        15.97 o
  -2  10   5         34.65         40.10        15.33 o
  -1  10   5          8.66          1.23        12.94 o
   0  10   5          4.50         22.26        19.85 o
   1  10   5         68.14         84.82        22.61 o
   2  10   5        209.95        225.65        18.62 o
   3  10   5        334.01        297.88        20.93 o
   4  10   5          4.21          0.53        14.42 o
   5  10   5         13.69         31.63        15.05 o
   6  10   5        528.53        503.93        25.34 o
   7  10   5          3.68         12.11        16.10 o
   8  10   5         10.71         15.16        16.12 o
  -7  11   5          0.24          0.81        11.74 o
  -6  11   5         85.55        100.16        13.91 o
  -5  11   5         25.43         26.14        13.66 o
  -4  11   5         44.83         28.39        12.60 o
  -3  11   5        366.92        416.88        19.35 o
  -2  11   5          0.53         -8.81        12.65 o
  -1  11   5        234.15        206.10        17.59 o
   0  11   5          1.72          2.76        17.64 o
   1  11   5        141.27        168.59        20.62 o
   2  11   5        110.58        126.97        23.07 o
   3  11   5        108.22        125.80        19.54 o
   4  11   5          3.15         14.61        15.37 o
   5  11   5         27.29         14.47        17.62 o
 -18   0   6        316.11        353.64        25.12 o
 -16   0   6         86.52        131.05        18.78 o
 -14   0   6        683.49        614.80        65.50 o
 -12   0   6        199.18        201.79        16.74 o
 -10   0   6       1693.09       1621.65        35.86 o
  -8   0   6        166.42        200.10        13.22 o
  -6   0   6       1693.01       1804.02        23.55 o
  -4   0   6         15.99         -0.28         3.93 o
  -2   0   6        530.64        568.70         8.98 o
   0   0   6       5876.23       5954.61        48.12 o
   2   0   6          5.27         10.48         2.58 o
   4   0   6        459.76        388.93         7.61 o
   6   0   6       3247.88       3337.97        37.71 o
   8   0   6         11.75          3.63         8.29 o
  10   0   6         60.56         82.13        11.47 o
  12   0   6        196.18        188.69        10.15 o
  14   0   6         36.69         36.76         8.47 o
  16   0   6        413.44        456.08        17.86 o
 -18   1   6         37.23         43.46        12.55 o
 -17   1   6          9.00          2.59        10.94 o
 -16   1   6          6.09          7.06        10.29 o
 -15   1   6          4.56         20.75        11.41 o
 -14   1   6        276.58        297.99        14.20 o
 -13   1   6         14.93          9.67         8.98 o
 -12   1   6        100.02        105.56        10.23 o
 -11   1   6        537.54        522.87        12.59 o
 -10   1   6         14.02         11.75         5.16 o
  -9   1   6        252.49        216.77         7.03 o
  -8   1   6       1907.23       2072.53        21.40 o
  -7   1   6       1903.02       1850.02        19.18 o
  -6   1   6       5438.87       6349.77        53.20 o
  -5   1   6       1207.19       1306.31        13.95 o
  -4   1   6        176.31        168.21         3.93 o
  -3   1   6       3983.51       4001.61        28.58 o
  -2   1   6          0.12          2.62         2.07 o
  -1   1   6        283.86        265.53         3.71 o
   0   1   6        706.48        744.00         6.06 o
   1   1   6       7075.70       7802.00        57.77 o
   2   1   6         58.48         25.33         2.77 o
   3   1   6       1731.05       2021.31        17.53 o
   4   1   6        793.91        899.18         9.86 o
   5   1   6       2155.97       2301.82        20.71 o
   6   1   6        315.45        273.76         5.88 o
   7   1   6       2048.31       2038.45        20.32 o
   8   1   6        199.95        179.62         6.47 o
   9   1   6        529.77        532.53        11.02 o
  10   1   6          2.72          2.15         6.12 o
  11   1   6         12.44          7.56         6.36 o
  12   1   6         18.85          5.49         7.69 o
  13   1   6        189.05        214.73        13.12 o
  14   1   6        475.68        505.12        15.01 o
  15   1   6        116.10        156.87        10.86 o
  16   1   6         87.51        103.38        10.59 o
 -18   2   6         89.74        128.99        14.14 o
 -17   2   6         84.02        109.62        13.10 o
 -16   2   6        111.17        119.85        14.88 o
 -15   2   6        187.36        197.94        13.26 o
 -14   2   6        235.24        203.55        12.18 o
 -13   2   6       1352.93       1310.34        22.63 o
 -12   2   6         42.41         34.91         7.59 o
 -11   2   6         33.18         46.40         7.17 o
 -10   2   6        794.17        802.24        13.22 o
  -9   2   6        108.51        124.09         6.32 o
  -8   2   6         78.37         96.65         5.41 o
  -7   2   6       2538.73       2411.93        23.50 o
  -6   2   6         89.66         73.63         5.31 o
  -5   2   6       9635.24      10087.43        86.51 o
  -4   2   6       1983.80       2177.72        17.94 o
  -3   2   6         28.13         65.09         2.96 o
  -2   2   6       2970.43       2815.45        20.87 o
  -1   2   6        809.96       1033.74        10.03 o
   0   2   6       2371.78       2339.53        18.07 o
   1   2   6         33.15         42.80         2.71 o
   2   2   6        140.41        101.88         4.79 o
   3   2   6       1895.23       1971.32        21.51 o
   4   2   6          1.49          6.94         3.60 o
   5   2   6       1250.71       1157.17        14.32 o
   6   2   6        326.98        324.02         6.55 o
   7   2   6       1788.15       1752.70        17.11 o
   8   2   6          5.11          9.83         4.99 o
   9   2   6       1611.85       1576.10        20.58 o
  10   2   6         60.98         56.01         6.92 o
  11   2   6        341.11        355.36        12.28 o
  12   2   6          3.66         -9.78         6.95 o
  13   2   6          0.67         -2.64         8.61 o
  14   2   6          0.20        -12.71         9.87 o
  15   2   6         32.92         18.04        12.32 o
  16   2   6          7.82        -19.24        12.83 o
 -17   3   6          0.63        -12.39        10.82 o
 -16   3   6         37.89         27.24        12.56 o
 -15   3   6         11.94         25.61         9.70 o
 -14   3   6        298.34        351.81        14.06 o
 -13   3   6         38.06         42.32         9.02 o
 -12   3   6         14.18         21.45         8.17 o
 -11   3   6        390.36        349.21        10.35 o
 -10   3   6         85.07         82.24         7.28 o
  -9   3   6        559.81        525.22        10.11 o
  -8   3   6        371.63        341.50         7.83 o
  -7   3   6        426.54        488.35         8.74 o
  -6   3   6       2665.08       2832.95        24.32 o
  -5   3   6       3153.78       3428.75        32.41 o
  -4   3   6       3581.42       3684.57        29.64 o
  -3   3   6        440.05        542.30         6.76 o
  -2   3   6       3795.58       3769.33        28.40 o
  -1   3   6        773.85        857.87        10.51 o
   0   3   6        790.71        827.29        10.90 o
   1   3   6          0.49          3.29         4.34 o
   2   3   6       1129.43        870.44        21.49 o
   3   3   6        369.01        298.67         9.82 o
   4   3   6       2920.79       3044.99        32.47 o
   5   3   6        397.16        365.29         9.76 o
   6   3   6        574.43        577.93        14.61 o
   7   3   6         97.46        115.75         8.52 o
   8   3   6          0.19         -0.66         7.33 o
   9   3   6        156.23        147.36         7.99 o
  10   3   6          1.99         -4.35         7.18 o
  11   3   6        123.07        122.55         9.55 o
  12   3   6        517.45        470.66        14.05 o
  13   3   6         47.78         48.84        10.83 o
  14   3   6          3.97         -2.44        11.55 o
  15   3   6         75.96         67.39        16.95 o
 -17   4   6        179.21        176.52        16.69 o
 -16   4   6        351.17        392.93        19.61 o
 -15   4   6         55.46         50.37        10.40 o
 -14   4   6         13.86         13.82         9.03 o
 -13   4   6         32.73         16.59         8.79 o
 -12   4   6        113.60        118.47        10.03 o
 -11   4   6          1.14          8.29         6.27 o
 -10   4   6        130.85        121.53         7.97 o
  -9   4   6         20.42         27.24         5.92 o
  -8   4   6        234.33        208.26         7.13 o
  -7   4   6         53.39         42.32         4.85 o
  -6   4   6         26.98         31.47         4.23 o
  -5   4   6        554.31        558.29         9.47 o
  -4   4   6        332.14        326.26         7.37 o
  -3   4   6        334.97        414.73         7.34 o
  -2   4   6       2419.18       2524.14        19.59 o
  -1   4   6        754.49       1062.53        10.61 o
   0   4   6        641.82        444.96         8.43 o
   1   4   6         61.77         74.18         4.05 o
   2   4   6         79.93        125.65         5.64 o
   3   4   6        142.15        119.30         5.27 o
   4   4   6        108.24        102.59         5.36 o
   5   4   6        168.22        182.88        10.59 o
   6   4   6         43.24         37.93         6.45 o
   7   4   6         36.17         37.66         8.44 o
   8   4   6        175.15        181.70        11.07 o
   9   4   6         73.77         83.67         9.89 o
  10   4   6         26.21         16.38         9.15 o
  11   4   6        120.66        157.90        12.31 o
  12   4   6        186.80        196.60        13.65 o
  13   4   6         17.17          9.11        11.82 o
  14   4   6          2.75        -18.66        12.44 o
  15   4   6          2.53          1.60        13.58 o
 -16   5   6          0.02          8.73        14.45 o
 -15   5   6         81.58         62.56        11.69 o
 -14   5   6          1.00         -4.22         9.63 o
 -13   5   6        394.74        414.87        15.01 o
 -12   5   6         75.39         88.49         9.90 o
 -11   5   6          0.03          5.11         6.99 o
 -10   5   6        657.48        632.41        13.12 o
  -9   5   6        899.00        854.59        13.52 o
  -8   5   6         97.25         92.60         6.76 o
  -7   5   6       2793.12       2575.58        24.22 o
  -6   5   6       1243.72       1209.93        13.72 o
  -5   5   6        787.59        755.75        11.41 o
  -4   5   6        531.94        538.75         8.99 o
  -3   5   6        699.58        681.46        10.04 o
  -2   5   6        187.01        235.41         5.92 o
  -1   5   6        111.10         94.22         4.76 o
   0   5   6        497.95        518.29        11.12 o
   1   5   6       1401.20       1505.85        19.07 o
   2   5   6        235.24        219.51         7.53 o
   3   5   6         19.13         11.67         4.55 o
   4   5   6        104.58         86.19         6.61 o
   5   5   6        252.18        247.54         9.05 o
   6   5   6       1342.77       1266.91        19.73 o
   7   5   6        174.66        176.55         9.39 o
   8   5   6          0.08         -1.75         8.84 o
   9   5   6        484.70        479.84        16.18 o
  10   5   6        585.68        596.88        19.47 o
  11   5   6         77.69         75.73        11.37 o
  12   5   6         32.22         17.39        11.69 o
  13   5   6        148.08        180.20        15.80 o
  14   5   6         41.29         42.87        14.16 o
 -15   6   6        149.01        168.18        17.40 o
 -14   6   6        157.07        149.37        25.61 o
 -13   6   6        623.13        661.65        20.87 o
 -12   6   6          1.10         -8.29         9.83 o
 -11   6   6         70.06         56.28         9.44 o
 -10   6   6        678.16        658.35        15.39 o
  -9   6   6         67.05         79.36         7.97 o
  -8   6   6        822.55        775.22        14.01 o
  -7   6   6         38.11         35.24         6.26 o
  -6   6   6         32.02         36.40         6.57 o
  -5   6   6        599.85        592.99        11.44 o
  -4   6   6        500.38        473.60        11.71 o
  -3   6   6        844.46        801.63        11.22 o
  -2   6   6        343.20        301.04         8.96 o
  -1   6   6          1.38         -7.65         5.10 o
   0   6   6       3530.69       3493.72        37.62 o
   1   6   6       1585.79       1452.79        21.25 o
   2   6   6        706.32        708.68        14.49 o
   3   6   6       1210.00       1147.85        18.27 o
   4   6   6         54.17         46.48         6.77 o
   5   6   6        362.57        348.44        14.06 o
   6   6   6        755.42        711.29        23.21 o
   7   6   6        665.17        591.81        15.22 o
   8   6   6          7.60          9.35         9.62 o
   9   6   6          8.42         -5.61         9.75 o
  10   6   6          1.02        -14.87        14.38 o
  11   6   6          8.91         25.16        15.71 o
  12   6   6          9.51         11.58        12.72 o
  13   6   6         48.38         35.71        13.86 o
 -14   7   6          0.79          2.78        14.22 o
 -13   7   6        341.70        370.57        20.20 o
 -12   7   6         61.88         57.92        13.51 o
 -11   7   6       1177.23       1222.75        27.20 o
 -10   7   6        894.85        892.55        19.43 o
  -9   7   6        112.11        139.57        10.16 o
  -8   7   6         24.10         19.00         8.03 o
  -7   7   6          6.44         -2.17        11.21 o
  -6   7   6        366.19        335.40        13.05 o
  -5   7   6        404.61        364.63        11.87 o
  -4   7   6        167.46        155.88         8.87 o
  -3   7   6        368.04        311.33         9.87 o
  -2   7   6       1797.92       1700.04        26.01 o
  -1   7   6       1100.37       1018.05        17.38 o
   0   7   6        324.25        351.77        12.80 o
   1   7   6        147.41        143.39        11.86 o
   2   7   6        377.49        326.89        14.50 o
   3   7   6        717.28        716.01        19.58 o
   4   7   6        588.72        632.83        18.72 o
   5   7   6        226.39        246.42        13.16 o
   6   7   6         34.91         12.68         9.37 o
   7   7   6        736.86        694.37        20.15 o
   8   7   6         10.21          9.65         9.88 o
   9   7   6         55.17         81.68        11.75 o
  10   7   6        162.40        171.49        13.65 o
  11   7   6          4.63         19.01        21.31 o
  12   7   6          5.14         27.16        13.85 o
 -13   8   6        249.24        219.68        20.01 o
 -12   8   6         13.42         32.92        13.68 o
 -11   8   6         20.71         13.97        12.88 o
 -10   8   6         76.29         58.88        12.04 o
  -9   8   6         21.13         48.24        11.25 o
  -8   8   6          1.72         -7.55        11.28 o
  -7   8   6         63.70         58.98        12.10 o
  -6   8   6          4.54         -8.54        10.22 o
  -5   8   6        477.89        483.07        15.36 o
  -4   8   6        521.00        486.78        17.74 o
  -3   8   6         30.81         24.96         9.78 o
  -2   8   6          6.20          9.80         9.15 o
  -1   8   6        509.86        579.40        17.25 o
   0   8   6        806.81        827.42        26.09 o
   1   8   6        835.78        814.15        26.55 o
   2   8   6         77.16         64.92        11.70 o
   3   8   6        416.24        402.83        18.38 o
   4   8   6         88.43         88.76        15.82 o
   5   8   6        488.91        447.19        19.59 o
   6   8   6          4.43        -11.92        13.27 o
   7   8   6         21.96         27.61        13.37 o
   8   8   6        832.64        833.63        27.47 o
   9   8   6        556.91        542.01        30.29 o
  10   8   6         12.50          3.26        12.14 o
  11   8   6        116.88        151.02        18.71 o
 -12   9   6        131.26        145.38        16.78 o
 -11   9   6         26.69         45.23        14.51 o
 -10   9   6          0.05          0.92        11.70 o
  -9   9   6         24.84         39.98        14.92 o
  -8   9   6         77.19         69.30        16.29 o
  -7   9   6         47.10         43.98        15.20 o
  -6   9   6        147.01        146.25        17.43 o
  -5   9   6          4.06         11.21        20.39 o
  -4   9   6         12.18         29.24        13.11 o
  -3   9   6         11.09         18.70        10.00 o
  -2   9   6        148.93        116.61        13.61 o
  -1   9   6        474.35        537.64        26.91 o
   0   9   6         34.59         34.63        13.48 o
   1   9   6         33.68         32.62        13.46 o
   2   9   6          1.10        -17.15        12.88 o
   3   9   6         44.02         29.11        14.00 o
   4   9   6          7.82          7.96        17.73 o
   5   9   6        210.21        198.54        21.32 o
   6   9   6         37.17         52.14        17.13 o
   7   9   6        429.38        373.21        45.75 o
   8   9   6         33.99         20.87        20.60 o
   9   9   6         38.21         66.06        16.55 o
  10   9   6        368.64        380.87        29.16 o
 -10  10   6         96.08        153.18        35.35 o
  -9  10   6        114.97        130.87        12.27 o
  -8  10   6         71.40         73.50        17.80 o
  -7  10   6         60.70         54.73        17.11 o
  -6  10   6         27.73         16.49        18.49 o
  -5  10   6          2.17         10.60        14.26 o
  -4  10   6        218.23        210.16        18.39 o
  -3  10   6        213.17        223.07        17.74 o
  -2  10   6         70.48         86.04        17.79 o
  -1  10   6        275.31        253.94        13.71 o
   0  10   6         34.00         53.55        16.05 o
   1  10   6        168.06        166.98        17.74 o
   2  10   6          6.57         -4.68        13.78 o
   3  10   6        234.07        258.91        19.99 o
   4  10   6          4.74        -15.60        16.66 o
   5  10   6        166.98        135.52        21.08 o
   6  10   6         14.14         18.38        14.59 o
   7  10   6          2.20         22.86        16.82 o
  -6  11   6        566.13        663.83        30.36 o
  -5  11   6         31.95         14.57        15.81 o
  -4  11   6         34.45         30.92        15.36 o
  -3  11   6          1.70         -1.19        15.89 o
  -2  11   6        105.92        115.29        13.47 o
  -1  11   6        144.44        161.59        26.14 o
   0  11   6        359.14        376.26        32.23 o
   1  11   6          2.34         21.05        21.06 o
   2  11   6         34.98          8.53        21.28 o
   3  11   6          1.05        -12.95        18.61 o
   4  11   6        327.73        307.79        37.42 o
 -17   0   7         47.13         32.42        16.63 o
 -15   0   7        641.65        664.30        34.11 o
 -13   0   7        205.03        177.26        16.13 o
 -11   0   7        217.79        207.44        16.21 o
  -9   0   7        319.49        328.81        12.60 o
  -7   0   7       1555.26       1394.75        20.57 o
  -5   0   7       4384.66       5091.22        69.68 o
  -3   0   7      13587.55      14893.31       141.93 o
  -1   0   7          4.46          3.17         3.17 o
   1   0   7      13082.89      13144.96       117.99 o
   3   0   7       6287.22       6586.01        60.02 o
   5   0   7       2314.51       2288.74        26.82 o
   7   0   7         35.68         59.27         7.80 o
   9   0   7          7.28         14.83         6.23 o
  11   0   7       1167.91       1172.26        20.63 o
  13   0   7        934.32       1035.48        21.20 o
  15   0   7         31.95         58.31        33.27 o
 -18   1   7          0.17        -17.40        11.60 o
 -17   1   7        280.65        245.21        15.52 o
 -16   1   7         66.52         59.63        14.14 o
 -15   1   7         15.24         16.57        14.01 o
 -14   1   7         11.38         19.46        10.53 o
 -13   1   7        193.63        170.11        11.73 o
 -12   1   7        947.79        886.17        19.70 o
 -11   1   7        449.25        406.14        12.36 o
 -10   1   7       1188.50       1163.75        16.25 o
  -9   1   7        176.31        178.17         7.32 o
  -8   1   7       1839.24       1821.94        19.75 o
  -7   1   7        420.87        443.19         8.92 o
  -6   1   7       4517.05       4679.04        40.57 o
  -5   1   7        679.66        654.35         9.68 o
  -4   1   7        336.09        257.47         5.52 o
  -3   1   7        252.92        234.20         4.91 o
  -2   1   7        304.92        353.44         5.90 o
  -1   1   7         34.39         24.32         2.00 o
   0   1   7       4668.45       4565.38        29.02 o
   1   1   7         44.72         30.67         2.23 o
   2   1   7       2945.05       3269.98        25.71 o
   3   1   7       1155.81       1135.63        11.50 o
   4   1   7       7396.87       7399.15        58.92 o
   5   1   7       5512.65       6025.15        51.29 o
   6   1   7        164.71        136.24         5.55 o
   7   1   7         91.59         84.72         5.09 o
   8   1   7          0.50          3.27         5.03 o
   9   1   7        988.32       1032.14        15.52 o
  10   1   7        710.98        706.88        13.28 o
  11   1   7         27.93         35.95         6.68 o
  12   1   7          0.14          6.75         6.63 o
  13   1   7        289.61        297.71        14.69 o
  14   1   7         37.93         41.57         8.45 o
  15   1   7        140.90        136.17        10.23 o
 -18   2   7         51.66         39.94        12.70 o
 -17   2   7        148.54        152.84        15.59 o
 -16   2   7        226.70        242.97        18.03 o
 -15   2   7        307.40        309.36        13.99 o
 -14   2   7        242.64        214.46        12.26 o
 -13   2   7          0.46         -7.87         8.04 o
 -12   2   7        427.78        391.34        13.28 o
 -11   2   7         94.60         94.14         9.27 o
 -10   2   7       1813.79       1698.04        23.33 o
  -9   2   7         91.58         82.20         5.99 o
  -8   2   7       1711.61       1571.16        19.06 o
  -7   2   7         38.33         42.90         4.67 o
  -6   2   7         14.59         40.23         4.52 o
  -5   2   7        156.13        291.28         6.77 o
  -4   2   7        787.88        784.82        11.15 o
  -3   2   7      14082.93      15407.68       111.89 o
  -2   2   7        145.55        196.30         6.15 o
  -1   2   7        240.48        217.36         4.37 o
   0   2   7       1106.09       1156.85        10.24 o
   1   2   7        339.46        419.77         6.20 o
   2   2   7       2434.23       2443.10        24.93 o
   3   2   7       1161.18       1455.07        22.90 o
   4   2   7       7777.28       8526.59        67.37 o
   5   2   7        608.23        655.01         9.38 o
   6   2   7       2681.17       2713.36        22.97 o
   7   2   7         50.77         61.57         5.18 o
   8   2   7        388.91        381.83         8.95 o
   9   2   7        855.94        864.57        14.93 o
  10   2   7        195.46        183.38         8.21 o
  11   2   7          9.67         18.10         6.75 o
  12   2   7        308.18        279.51        12.54 o
  13   2   7          5.46          7.59         8.71 o
  14   2   7          8.70          7.20        11.10 o
  15   2   7         77.64         63.95        13.50 o
 -17   3   7        386.52        315.37        18.91 o
 -16   3   7          5.82          6.81        10.59 o
 -15   3   7         69.45         69.94        10.81 o
 -14   3   7          6.60         16.52        11.02 o
 -13   3   7         29.23         22.29         8.84 o
 -12   3   7          9.06         19.72         7.31 o
 -11   3   7        628.76        624.22        13.95 o
 -10   3   7          8.90         16.61         8.99 o
  -9   3   7        367.02        378.12         8.79 o
  -8   3   7        621.81        569.00         9.91 o
  -7   3   7        991.17        938.16        12.49 o
  -6   3   7        160.44        160.80         6.22 o
  -5   3   7       2986.77       2947.44        25.94 o
  -4   3   7        211.58        205.76         5.14 o
  -3   3   7        374.51        450.31         6.95 o
  -2   3   7        140.64        201.35         4.55 o
  -1   3   7      17498.06      18183.41       145.54 o
   0   3   7       3255.47       3405.70        31.38 o
   1   3   7       2683.81       2549.16        31.39 o
   2   3   7       1659.04       1778.71        24.54 o
   3   3   7       2325.66       2336.11        27.99 o
   4   3   7         45.14         41.55         5.74 o
   5   3   7        133.13        141.15         9.91 o
   6   3   7          0.12          4.73         4.72 o
   7   3   7        180.80        193.82         7.71 o
   8   3   7         82.33         79.84         8.34 o
   9   3   7         28.74         22.06         6.14 o
  10   3   7          1.05          6.04         6.71 o
  11   3   7       1047.37       1052.48        21.18 o
  12   3   7         71.15         47.40        10.44 o
  13   3   7         13.28         26.12        11.70 o
  14   3   7          9.63          5.60        12.06 o
  15   3   7          6.82         13.55        14.41 o
 -17   4   7          0.19          2.73        13.37 o
 -16   4   7          8.35         24.28        11.82 o
 -15   4   7        196.48        195.35        12.65 o
 -14   4   7         41.34         22.83         9.35 o
 -13   4   7         42.26         15.53         9.00 o
 -12   4   7          5.18         -4.48         7.27 o
 -11   4   7        274.36        288.48        10.57 o
 -10   4   7       1179.35       1156.68        17.92 o
  -9   4   7        367.67        312.10         9.05 o
  -8   4   7       1022.54       1052.42        13.14 o
  -7   4   7        620.66        547.74         9.64 o
  -6   4   7       1185.13       1221.86        13.99 o
  -5   4   7        149.58        193.63         6.04 o
  -4   4   7        336.59        366.07         6.53 o
  -3   4   7      11023.26      11274.92        77.93 o
  -2   4   7       1408.04       1504.27        13.44 o
  -1   4   7         65.52         53.94         6.18 o
   0   4   7          3.72         -3.11         4.04 o
   1   4   7        356.26        289.87         7.03 o
   2   4   7        677.29        536.96        11.73 o
   3   4   7          3.39          0.73         7.01 o
   4   4   7        601.22        721.89        15.77 o
   5   4   7        432.07        452.50        13.67 o
   6   4   7        108.62        109.65         9.37 o
   7   4   7          1.59          5.85         7.06 o
   8   4   7        394.88        393.33        13.77 o
   9   4   7        165.20        186.56        11.44 o
  10   4   7        179.49        195.76        12.17 o
  11   4   7         81.00         82.31        11.16 o
  12   4   7         27.12         33.57        15.07 o
  13   4   7         39.07         26.49        19.71 o
  14   4   7          2.23          5.69        12.89 o
 -16   5   7        118.16         95.17        16.71 o
 -15   5   7         88.13        115.31        13.49 o
 -14   5   7          0.41        -13.67         9.69 o
 -13   5   7        128.38        135.36        11.81 o
 -12   5   7        851.50        834.49        18.72 o
 -11   5   7        606.60        599.01        19.11 o
 -10   5   7       1297.44       1243.19        18.88 o
  -9   5   7        975.03        950.67        15.06 o
  -8   5   7        935.62        830.37        13.35 o
  -7   5   7          0.03         -3.71         5.47 o
  -6   5   7       1817.55       1737.24        17.88 o
  -5   5   7         13.52         16.09         4.54 o
  -4   5   7        781.89        733.19        11.69 o
  -3   5   7          2.60          0.74         3.46 o
  -2   5   7         53.62         47.57         4.39 o
  -1   5   7        225.31        200.66         7.15 o
   0   5   7         48.90         27.26         6.45 o
   1   5   7         38.21         33.08         5.14 o
   2   5   7        280.71        290.44         7.89 o
   3   5   7        124.46        115.43         5.62 o
   4   5   7       1335.26       1290.89        18.06 o
   5   5   7        247.01        266.35         9.78 o
   6   5   7       1550.37       1602.36        26.43 o
   7   5   7        723.64        750.70        15.63 o
   8   5   7         82.59         89.63        12.08 o
   9   5   7         17.46         17.91         9.25 o
  10   5   7        205.46        199.36        12.73 o
  11   5   7          7.24         -3.58        10.75 o
  12   5   7          0.01         -0.26        11.77 o
  13   5   7         26.82         13.61        12.60 o
  14   5   7          2.59         -5.59        28.31 o
 -15   6   7        345.19        325.98        20.64 o
 -14   6   7         41.35         62.56        14.51 o
 -13   6   7          6.10          0.49        12.64 o
 -12   6   7         56.70         45.04        12.34 o
 -11   6   7          5.64          7.55         8.45 o
 -10   6   7        520.11        478.60        14.60 o
  -9   6   7         51.86         54.41         8.23 o
  -8   6   7        738.06        713.24        14.29 o
  -7   6   7       1340.88       1272.34        17.92 o
  -6   6   7       1868.73       1835.00        29.57 o
  -5   6   7        519.82        497.00        14.27 o
  -4   6   7          4.02         -0.36         3.53 o
  -3   6   7       5368.66       5228.00        48.83 o
  -2   6   7        114.70        149.60         6.85 o
  -1   6   7         81.25         71.03         5.88 o
   0   6   7        507.90        472.29        12.50 o
   1   6   7          0.08          4.18         6.83 o
   2   6   7        266.69        236.80         9.09 o
   3   6   7        887.79        908.31        17.32 o
   4   6   7          8.59          4.86         7.52 o
   5   6   7         16.00         21.74         7.34 o
   6   6   7         24.65         17.37         7.31 o
   7   6   7         20.47         17.74         9.40 o
   8   6   7        108.13        103.41         9.02 o
   9   6   7        449.15        410.38        16.36 o
  10   6   7        310.97        291.56        16.00 o
  11   6   7         14.18         13.36        11.72 o
  12   6   7         22.65         21.39        13.03 o
  13   6   7        184.76        206.69        21.11 o
 -14   7   7         91.92        133.35        17.21 o
 -13   7   7        600.93        571.04        23.85 o
 -12   7   7        103.79        112.04        14.35 o
 -11   7   7         81.85         87.48        12.34 o
 -10   7   7        161.45        146.14        11.99 o
  -9   7   7         69.66         47.61        10.07 o
  -8   7   7          0.84         -1.49         9.16 o
  -7   7   7        110.28         96.75         8.59 o
  -6   7   7         26.00         24.72         8.99 o
  -5   7   7       1576.90       1558.04        26.37 o
  -4   7   7        806.59        794.12        22.53 o
  -3   7   7        248.80        206.59        11.68 o
  -2   7   7        107.36         84.39         7.96 o
  -1   7   7       4037.77       3857.02        43.28 o
   0   7   7        146.49        149.38        10.17 o
   1   7   7         12.09         13.21        10.89 o
   2   7   7        139.96        131.15        11.34 o
   3   7   7         45.11         25.99         9.62 o
   4   7   7        372.78        342.44        14.51 o
   5   7   7        189.08        195.98        12.56 o
   6   7   7         17.59         -8.94         9.37 o
   7   7   7        128.63        154.53        15.45 o
   8   7   7        154.62        140.31        12.48 o
   9   7   7         27.23         35.38        13.31 o
  10   7   7        172.19        172.35        16.41 o
  11   7   7         87.14         98.12        14.36 o
  12   7   7          4.91        -20.71        13.81 o
 -13   8   7        691.85        665.33        41.00 o
 -12   8   7        105.77        117.46        15.67 o
 -11   8   7        194.66        251.86        15.81 o
 -10   8   7        108.95        121.99        14.56 o
  -9   8   7        273.42        275.68        25.00 o
  -8   8   7        330.85        347.99        19.13 o
  -7   8   7         14.29         18.18        25.06 o
  -6   8   7         80.45         80.35        11.28 o
  -5   8   7        175.21        135.71        12.38 o
  -4   8   7        718.31        761.97        21.53 o
  -3   8   7          8.94          8.26         9.45 o
  -2   8   7         70.07         85.02         9.95 o
  -1   8   7          2.12         -6.89         6.37 o
   0   8   7         78.49         80.52        13.65 o
   1   8   7         58.36         41.88        11.47 o
   2   8   7       1425.56       1379.41        33.09 o
   3   8   7         81.04         90.14        21.91 o
   4   8   7         16.38          1.54        13.85 o
   5   8   7        702.08        769.81        26.49 o
   6   8   7         79.78         82.70        17.77 o
   7   8   7        198.59        193.88        14.89 o
   8   8   7        204.12        208.36        15.73 o
   9   8   7        220.54        251.37        17.21 o
  10   8   7         53.09         40.72        13.75 o
  11   8   7         38.30         50.95        14.72 o
 -12   9   7        136.77        118.53        36.04 o
 -11   9   7         36.48         67.25        16.31 o
 -10   9   7         77.16        106.29        15.89 o
  -9   9   7        351.10        338.35        19.90 o
  -8   9   7        174.41        137.89        15.39 o
  -7   9   7        160.05        185.33        18.76 o
  -6   9   7         30.54         30.51        14.34 o
  -5   9   7          3.97        -11.63        21.37 o
  -4   9   7        204.70        193.96        16.98 o
  -3   9   7          5.29         13.08        15.81 o
  -2   9   7        539.72        547.33        26.41 o
  -1   9   7         50.43         42.32        20.59 o
   0   9   7          6.21          7.18        14.81 o
   1   9   7        208.43        200.44        17.95 o
   2   9   7        259.13        271.43        23.79 o
   3   9   7         68.76         95.08        20.94 o
   4   9   7        157.66        129.67        26.34 o
   5   9   7        189.29        200.28        20.92 o
   6   9   7          6.49         17.98        24.26 o
   7   9   7        296.35        335.98        25.07 o
   8   9   7         11.80         36.34        18.14 o
   9   9   7          0.17        -13.70        14.90 o
  -9  10   7         27.98          7.97        14.58 o
  -8  10   7         10.17          6.01        16.01 o
  -7  10   7         19.71         10.78        16.75 o
  -6  10   7        343.08        414.61        31.89 o
  -5  10   7          0.23          7.43        23.64 o
  -4  10   7        387.81        370.35        21.25 o
  -3  10   7        129.11        174.56        16.96 o
  -2  10   7        662.81        678.12        22.37 o
  -1  10   7          4.81         16.41        14.43 o
   0  10   7        305.25        281.74        20.35 o
   1  10   7        354.97        348.88        22.02 o
   2  10   7          4.35         -3.39        14.37 o
   3  10   7         12.53         -5.36        16.86 o
   4  10   7        153.19        124.75        20.83 o
   5  10   7        292.63        218.31        23.77 o
   6  10   7          7.67         -7.27        17.88 o
   7  10   7        237.79        244.66        27.77 o
  -6  11   7         52.52         61.94        17.06 o
  -5  11   7          0.21         -8.13        14.71 o
  -4  11   7        184.35        192.45        18.31 o
  -3  11   7         49.97         49.61        13.35 o
  -2  11   7         72.68         86.52        36.04 o
  -1  11   7         19.27         -5.37        24.26 o
   0  11   7          8.54         -3.84        22.26 o
   1  11   7        453.04        427.98        33.16 o
   2  11   7         40.32         65.15        30.50 o
   3  11   7         18.57        -22.12        28.76 o
   4  11   7        296.30        299.26        26.63 o
 -18   0   8        341.52        325.02        29.88 o
 -16   0   8          0.47         -6.48        17.84 o
 -14   0   8        106.39        121.55        16.34 o
 -12   0   8       3386.91       3222.27        60.53 o
 -10   0   8       1054.57        987.23        24.06 o
  -8   0   8         59.75         51.69         6.69 o
  -6   0   8       1373.92       1372.90        26.51 o
  -4   0   8       9076.48      10736.89       137.53 o
  -2   0   8        501.34        525.57         8.88 o
   0   0   8          0.42          2.01         2.30 o
   2   0   8        373.34        300.00         6.64 o
   4   0   8         97.02        107.87         4.83 o
   6   0   8        747.34        768.56        12.61 o
   8   0   8       4614.35       4524.48        51.18 o
  10   0   8         34.67         33.84        11.03 o
  12   0   8        135.56        145.48        15.47 o
  14   0   8         63.90         56.31        18.11 o
 -18   1   8          6.51         12.88        12.20 o
 -17   1   8         40.09         35.37        15.11 o
 -16   1   8          8.42          7.73        11.60 o
 -15   1   8        368.69        379.73        19.12 o
 -14   1   8          1.78        -10.06        10.31 o
 -13   1   8        356.92        343.10        13.98 o
 -12   1   8        747.26        640.68        16.05 o
 -11   1   8        432.66        456.06        13.98 o
 -10   1   8        637.55        624.39        16.49 o
  -9   1   8        390.98        374.03         9.97 o
  -8   1   8         92.81        111.91         6.37 o
  -7   1   8        128.77        114.71         5.83 o
  -6   1   8        684.53        765.76        11.77 o
  -5   1   8        295.92        365.16         8.59 o
  -4   1   8         78.86         68.35         4.43 o
  -3   1   8        792.14        747.53         8.95 o
  -2   1   8        358.85        340.21         4.82 o
  -1   1   8        508.97        494.29         5.76 o
   0   1   8       1723.96       1704.92        12.96 o
   1   1   8       2205.82       2159.58        14.79 o
   2   1   8        295.17        278.81         4.77 o
   3   1   8          1.64         19.45         3.17 o
   4   1   8       3623.53       3896.94        34.34 o
   5   1   8         85.33         75.41         4.49 o
   6   1   8          3.50         -1.78         3.82 o
   7   1   8         55.26         68.70         5.16 o
   8   1   8        288.14        268.24         7.51 o
   9   1   8        232.49        223.23         7.77 o
  10   1   8        643.86        650.36        14.87 o
  11   1   8         78.37         80.63         7.25 o
  12   1   8          1.22         -0.64         6.65 o
  13   1   8         75.37         82.65         8.58 o
  14   1   8         83.21         99.89         9.88 o
  15   1   8          6.83         -5.98         8.38 o
 -18   2   8          6.07         24.16        12.45 o
 -17   2   8        551.88        590.67        23.05 o
 -16   2   8         61.36         73.75        11.81 o
 -15   2   8        482.68        482.22        16.57 o
 -14   2   8         25.63         20.24         8.90 o
 -13   2   8        518.71        506.21        18.48 o
 -12   2   8        793.97        726.31        21.80 o
 -11   2   8       1693.95       1607.80        25.04 o
 -10   2   8         12.93         12.36         6.18 o
  -9   2   8        501.50        494.32        12.28 o
  -8   2   8       1921.62       1847.45        22.75 o
  -7   2   8        109.40         87.62         5.64 o
  -6   2   8        434.85        472.53         9.20 o
  -5   2   8          0.15          1.20         3.98 o
  -4   2   8       3704.24       4068.29        35.60 o
  -3   2   8       2111.70       2516.46        22.05 o
  -2   2   8          9.74          9.91         2.50 o
  -1   2   8       1702.38       1529.05        13.92 o
   0   2   8         15.09         13.83         2.41 o
   1   2   8        643.69        514.51         7.09 o
   2   2   8        536.46        539.31         9.08 o
   3   2   8       3131.46       3393.51        29.07 o
   4   2   8       2694.64       2626.48        23.58 o
   5   2   8        223.34        222.66         5.97 o
   6   2   8          3.41          2.44         4.21 o
   7   2   8        116.38        108.97         8.03 o
   8   2   8        168.83        155.10         7.63 o
   9   2   8         15.47         14.58         5.36 o
  10   2   8          5.02         -4.49         6.08 o
  11   2   8        116.04        112.88         8.58 o
  12   2   8         41.35         35.97         7.94 o
  13   2   8         23.86         30.95         9.68 o
  14   2   8          9.92          9.31        11.52 o
  15   2   8        111.22        140.76        15.21 o
 -17   3   8         23.56         25.84        13.53 o
 -16   3   8         15.79         33.62        10.35 o
 -15   3   8         20.53         15.39         9.47 o
 -14   3   8          8.03          3.55         8.55 o
 -13   3   8         24.69         24.95         8.97 o
 -12   3   8        134.43        133.71         9.37 o
 -11   3   8          0.15          0.82         6.86 o
 -10   3   8        601.79        541.84        12.69 o
  -9   3   8       2310.68       2264.85        23.34 o
  -8   3   8       2824.20       2689.55        25.86 o
  -7   3   8        664.14        700.06        11.98 o
  -6   3   8        582.29        605.59         9.67 o
  -5   3   8         44.35         64.91         4.26 o
  -4   3   8       3122.34       3166.41        25.30 o
  -3   3   8       1169.13       1341.43        13.23 o
  -2   3   8        341.69        308.37         7.07 o
  -1   3   8       1514.33       1739.47        17.47 o
   0   3   8        163.47        208.11         5.15 o
   1   3   8        632.90        688.61        13.10 o
   2   3   8         41.04         21.14         4.84 o
   3   3   8        899.05        987.09        13.13 o
   4   3   8          1.90          5.97         5.00 o
   5   3   8        127.18         96.43         6.92 o
   6   3   8       1740.38       1745.80        21.45 o
   7   3   8          0.01         -6.87         6.65 o
   8   3   8        261.76        256.63         8.48 o
   9   3   8        459.34        458.95        16.29 o
  10   3   8          5.72          7.57         8.10 o
  11   3   8         60.86         64.32         9.68 o
  12   3   8        114.89        144.57        12.27 o
  13   3   8          0.09         -0.33        11.00 o
  14   3   8          9.76          2.62        12.17 o
  15   3   8          1.00         -6.49        12.92 o
 -17   4   8         68.02         52.19        18.06 o
 -16   4   8          0.09         -3.51        11.04 o
 -15   4   8          3.78         -3.92        10.05 o
 -14   4   8        146.06        149.82        11.49 o
 -13   4   8        245.18        259.76        12.76 o
 -12   4   8          3.79          5.17         7.57 o
 -11   4   8         22.71         22.73         6.96 o
 -10   4   8          0.19         -0.46         6.15 o
  -9   4   8        219.99        216.08         8.60 o
  -8   4   8         65.83         50.07         5.71 o
  -7   4   8        207.91        230.71         7.33 o
  -6   4   8       1557.76       1527.32        17.61 o
  -5   4   8        193.89        211.89         6.26 o
  -4   4   8         62.39         56.87         4.81 o
  -3   4   8        506.12        448.33         7.33 o
  -2   4   8        740.00        819.77        14.97 o
  -1   4   8       3112.18       3126.97        32.58 o
   0   4   8        172.35        210.79         6.68 o
   1   4   8        888.84        994.89        13.21 o
   2   4   8       1144.83       1107.43        19.71 o
   3   4   8         69.34         50.31         5.37 o
   4   4   8        935.59        951.58        18.56 o
   5   4   8        175.44        143.20         9.58 o
   6   4   8        336.96        340.06        14.18 o
   7   4   8         17.40         19.34        11.06 o
   8   4   8        154.70        162.46        10.13 o
   9   4   8         30.95         13.04         8.59 o
  10   4   8         24.17         25.96         8.70 o
  11   4   8        777.53        744.45        18.59 o
  12   4   8         50.80         42.01        10.65 o
  13   4   8        331.13        320.59        17.83 o
  14   4   8         47.09         59.01        13.98 o
 -16   5   8         71.37         96.63        16.09 o
 -15   5   8        441.94        443.89        22.25 o
 -14   5   8         18.44         -5.92        12.38 o
 -13   5   8        375.74        394.65        20.61 o
 -12   5   8        253.56        276.24        13.89 o
 -11   5   8       1033.90       1017.11        18.71 o
 -10   5   8         37.98         24.85         6.80 o
  -9   5   8        290.07        256.56         9.37 o
  -8   5   8          5.46          4.58         6.12 o
  -7   5   8         76.11         83.02         6.64 o
  -6   5   8        825.07        803.18        11.74 o
  -5   5   8         36.21         45.23         5.15 o
  -4   5   8        917.45        933.79        12.41 o
  -3   5   8        703.82        689.66         9.67 o
  -2   5   8        310.64        269.05        10.45 o
  -1   5   8        401.48        368.48         9.76 o
   0   5   8       1445.90       1420.69        21.68 o
   1   5   8       3303.17       3205.96        33.51 o
   2   5   8         29.15         28.22         4.68 o
   3   5   8        500.10        493.50        11.86 o
   4   5   8        293.58        294.72         9.97 o
   5   5   8         60.75         50.07         6.53 o
   6   5   8         63.71         52.03         8.16 o
   7   5   8         75.34         67.08         6.85 o
   8   5   8        235.51        214.10        11.56 o
   9   5   8        165.96        185.06        11.82 o
  10   5   8         25.60          6.83         9.72 o
  11   5   8         63.66         55.44        11.91 o
  12   5   8          8.10         22.15        11.95 o
  13   5   8        226.08        230.47        16.96 o
 -15   6   8          1.33        -28.19        19.71 o
 -14   6   8         48.00         43.73        14.25 o
 -13   6   8        697.13        729.43        32.09 o
 -12   6   8        129.74        116.58        13.04 o
 -11   6   8        440.34        451.00        16.55 o
 -10   6   8        153.46        158.77        10.26 o
  -9   6   8       1259.26       1227.47        23.87 o
  -8   6   8        855.72        862.05        15.66 o
  -7   6   8        113.10        135.44         8.03 o
  -6   6   8        908.06        869.54        17.06 o
  -5   6   8         10.97         15.39         6.97 o
  -4   6   8         13.53          8.57         6.49 o
  -3   6   8         54.19         37.65         4.96 o
  -2   6   8        226.84        247.01         8.04 o
  -1   6   8        678.81        701.90        14.22 o
   0   6   8         20.48         17.05         6.84 o
   1   6   8          1.61          6.24         6.73 o
   2   6   8        840.94        774.52        15.31 o
   3   6   8          0.21         -3.59         7.51 o
   4   6   8       1179.10       1094.80        20.05 o
   5   6   8         53.46         64.94         8.29 o
   6   6   8         11.29         12.24         7.25 o
   7   6   8        654.96        617.18        15.13 o
   8   6   8          4.29         -5.29        10.59 o
   9   6   8          0.01         13.58         9.79 o
  10   6   8        143.23        152.44        13.47 o
  11   6   8         27.45         25.24        12.16 o
  12   6   8         61.33         49.15        14.71 o
  13   6   8         39.96         26.34        13.75 o
 -14   7   8         26.12         28.35        15.03 o
 -13   7   8         23.03         33.69        17.41 o
 -12   7   8          0.63         15.72        12.99 o
 -11   7   8        310.99        346.77        15.65 o
 -10   7   8         16.16         22.83        10.13 o
  -9   7   8        142.26        138.73        11.60 o
  -8   7   8          3.87         -1.16         8.64 o
  -7   7   8          9.93          5.22         7.17 o
  -6   7   8          0.05          5.83         7.73 o
  -5   7   8        268.39        286.44        14.02 o
  -4   7   8       2044.09       2058.48        32.98 o
  -3   7   8        655.77        598.89        16.72 o
  -2   7   8          1.32         -2.07         7.59 o
  -1   7   8        204.06        217.00        12.92 o
   0   7   8        125.39        121.90        11.40 o
   1   7   8        438.21        446.69        16.23 o
   2   7   8        282.41        322.57        14.34 o
   3   7   8          8.89         -1.51         9.28 o
   4   7   8        119.56        127.36        11.26 o
   5   7   8        223.76        209.48        14.24 o
   6   7   8        116.50        116.05        11.38 o
   7   7   8        149.88         88.81        13.65 o
   8   7   8        132.73        128.16        12.05 o
   9   7   8        234.97        222.24        15.34 o
  10   7   8        243.75        246.97        16.24 o
  11   7   8         30.62         47.84        13.51 o
  12   7   8         36.40         45.70        15.02 o
 -13   8   8         85.74        109.49        16.57 o
 -12   8   8         60.70         76.99        14.68 o
 -11   8   8        391.49        414.86        18.86 o
 -10   8   8          1.43         20.80        11.92 o
  -9   8   8         25.13         25.53        10.73 o
  -8   8   8         16.81         26.10        10.33 o
  -7   8   8         34.44         33.31         9.87 o
  -6   8   8         50.63         47.90        13.81 o
  -5   8   8          0.06        -14.02         9.72 o
  -4   8   8          0.11          3.88         9.42 o
  -3   8   8        117.49        126.06        11.20 o
  -2   8   8        809.88        854.95        24.31 o
  -1   8   8        524.39        511.62        23.10 o
   0   8   8        421.13        425.47        21.37 o
   1   8   8         58.30         47.88        11.69 o
   2   8   8         17.07         20.73        11.30 o
   3   8   8        157.64        178.64        16.91 o
   4   8   8         28.85         -1.45        12.20 o
   5   8   8         33.28         43.18        11.84 o
   6   8   8          2.03          7.58        11.48 o
   7   8   8         20.41         19.11        11.61 o
   8   8   8         34.50         19.73        12.44 o
   9   8   8         38.64         78.87        13.97 o
  10   8   8          0.00        -25.26        16.84 o
 -11   9   8        254.93        217.32        21.51 o
 -10   9   8        161.08        164.63        17.51 o
  -9   9   8          1.65          1.86        13.31 o
  -8   9   8         85.89        109.93        15.13 o
  -7   9   8        505.55        571.23        26.21 o
  -6   9   8         28.12         29.05        14.23 o
  -5   9   8        326.32        348.68        20.66 o
  -4   9   8          1.18          8.46         9.96 o
  -3   9   8         18.58         24.28         9.80 o
  -2   9   8          2.59         21.55        13.42 o
  -1   9   8         58.01         91.28        28.21 o
   0   9   8        529.11        486.26        23.82 o
   1   9   8          2.80         -2.13        13.91 o
   2   9   8         18.09         40.34        14.28 o
   3   9   8        101.26        107.26        18.61 o
   4   9   8        147.23        151.74        19.53 o
   5   9   8        186.84        188.13        21.01 o
   6   9   8        189.05        197.07        39.51 o
   7   9   8         21.51          7.37        17.15 o
   8   9   8          2.35         12.60        17.76 o
   9   9   8         22.72        -21.50        14.34 o
  -9  10   8        123.55        154.90        18.06 o
  -8  10   8          3.94        -19.59        13.66 o
  -7  10   8         72.20         46.83        16.28 o
  -6  10   8         47.27         58.76        15.81 o
  -5  10   8         10.78         27.99        14.32 o
  -4  10   8         51.97         44.89        13.62 o
  -3  10   8        623.53        656.96        23.37 o
  -2  10   8         76.57         85.74        22.40 o
  -1  10   8         48.90         57.00        15.03 o
   0  10   8          0.82         12.41        14.76 o
   1  10   8         24.74         15.72        14.49 o
   2  10   8          0.82        -15.00        16.15 o
   3  10   8        161.21        199.07        26.69 o
   4  10   8          2.03         -1.39        18.13 o
   5  10   8         73.67         63.78        20.34 o
   6  10   8        161.15        159.24        22.48 o
  -5  11   8         62.88         67.25        34.63 o
  -4  11   8          7.48         13.10        17.47 o
  -3  11   8         16.45         17.87        22.79 o
  -2  11   8        281.38        263.95        30.00 o
  -1  11   8         51.83         33.32        36.39 o
   0  11   8         56.91         61.30        23.74 o
   1  11   8         42.94         61.69        31.19 o
   2  11   8         65.72         70.57        20.92 o
   3  11   8         51.10         32.53        28.42 o
 -17   0   9        115.63        116.16        19.30 o
 -15   0   9        911.26        914.83        30.74 o
 -13   0   9       1028.32        993.53        47.80 o
 -11   0   9       1795.27       1714.39        51.82 o
  -9   0   9        178.96        175.65         9.89 o
  -7   0   9       3057.92       3338.19        58.73 o
  -5   0   9         64.02         69.11         7.51 o
  -3   0   9       1870.64       1796.98        24.69 o
  -1   0   9        667.96        572.57         7.98 o
   1   0   9       1437.92       1271.39        16.81 o
   3   0   9       1743.22       1494.19        16.37 o
   5   0   9         46.24         74.39         5.03 o
   7   0   9        861.51        914.26        14.47 o
   9   0   9        167.24        174.09        13.67 o
  11   0   9          9.00         12.01        14.76 o
  13   0   9         56.59         67.22        16.58 o
  15   0   9          2.31        -13.66        18.83 o
 -18   1   9          6.11        -17.38        11.64 o
 -17   1   9        400.70        478.08        21.15 o
 -16   1   9         40.90         49.79        12.51 o
 -15   1   9          2.32         17.03        11.42 o
 -14   1   9          0.23          5.71        10.23 o
 -13   1   9        680.70        630.53        20.20 o
 -12   1   9        606.10        603.68        17.07 o
 -11   1   9        266.67        245.45        12.40 o
 -10   1   9        483.85        437.53        14.70 o
  -9   1   9        234.18        215.13         8.13 o
  -8   1   9        315.83        345.10         8.94 o
  -7   1   9        138.34        131.55         6.49 o
  -6   1   9        901.14        865.19        14.74 o
  -5   1   9        403.52        364.52         8.64 o
  -4   1   9         73.33         53.38         4.52 o
  -3   1   9        349.75        342.55         9.43 o
  -2   1   9          0.42          1.39         2.33 o
  -1   1   9         22.07         13.30         2.58 o
   0   1   9       4558.13       4500.34        29.98 o
   1   1   9       6462.12       6909.46        43.50 o
   2   1   9          2.34          4.87         3.30 o
   3   1   9       4572.32       4977.61        42.88 o
   4   1   9       2952.39       2913.60        26.89 o
   5   1   9         16.64         23.48         4.37 o
   6   1   9          3.68          4.30         4.19 o
   7   1   9        825.26        872.83        14.26 o
   8   1   9        397.47        400.18         9.57 o
   9   1   9        311.25        299.59         8.47 o
  10   1   9        408.20        397.82        11.04 o
  11   1   9         12.15         15.18         6.40 o
  12   1   9         37.41         45.17         7.00 o
  13   1   9         48.86         65.02         9.97 o
  14   1   9          0.72          1.72         7.66 o
  15   1   9         59.28         39.18        16.49 o
 -18   2   9          7.33        -18.59        12.90 o
 -17   2   9         25.15          9.74        17.39 o
 -16   2   9          0.05          7.13         9.27 o
 -15   2   9         20.10         23.22         9.30 o
 -14   2   9         26.80         20.98        11.39 o
 -13   2   9          0.98        -12.67         9.94 o
 -12   2   9       1008.87        944.24        20.66 o
 -11   2   9        129.11        139.32         9.23 o
 -10   2   9       2300.05       2115.92        26.73 o
  -9   2   9       1055.82       1039.85        17.38 o
  -8   2   9        770.16        665.50        12.11 o
  -7   2   9         39.18         51.83         6.52 o
  -6   2   9        410.05        439.94         9.08 o
  -5   2   9        131.46        118.32         5.65 o
  -4   2   9       5804.44       5787.34        52.00 o
  -3   2   9          0.16          1.53         2.69 o
  -2   2   9        492.04        559.60         7.53 o
  -1   2   9        293.62        323.58         8.39 o
   0   2   9        637.14        688.42         8.05 o
   1   2   9        702.62        679.32         8.55 o
   2   2   9        904.88       1257.58        15.46 o
   3   2   9         87.31         72.77         5.44 o
   4   2   9        113.62        105.82         4.54 o
   5   2   9       1463.52       1579.58        19.92 o
   6   2   9        861.62        838.75        12.47 o
   7   2   9          6.00         24.04         5.85 o
   8   2   9        192.31        184.37         6.67 o
   9   2   9         38.91         44.46         5.69 o
  10   2   9         98.78         97.75         7.53 o
  11   2   9          0.54         -6.39         7.15 o
  12   2   9         27.72         26.22         8.29 o
  13   2   9         64.73         66.18        11.88 o
  14   2   9         35.24         39.73        11.48 o
 -17   3   9         10.62         22.68        13.52 o
 -16   3   9        119.62        123.13        12.03 o
 -15   3   9        380.85        367.72        15.04 o
 -14   3   9         37.20         27.40         9.31 o
 -13   3   9        875.52        748.00        18.04 o
 -12   3   9         56.89         57.73         8.60 o
 -11   3   9         57.73         70.76         7.48 o
 -10   3   9       2962.97       2795.85        30.95 o
  -9   3   9        148.24        133.44         7.56 o
  -8   3   9         41.25         36.43         5.61 o
  -7   3   9        137.83        131.84         6.03 o
  -6   3   9          5.04         13.06         4.35 o
  -5   3   9        237.54        244.51         6.54 o
  -4   3   9         78.51         93.68         5.38 o
  -3   3   9        214.27        210.39         5.53 o
  -2   3   9        158.49        157.02         5.10 o
  -1   3   9       7333.76       7684.40        63.91 o
   0   3   9         63.99         85.10         4.02 o
   1   3   9         15.30          4.49         4.09 o
   2   3   9        278.61        281.84         7.29 o
   3   3   9        524.99        499.27        10.19 o
   4   3   9        278.29        262.22         8.71 o
   5   3   9         40.04         16.52         5.69 o
   6   3   9       1166.92       1081.88        23.51 o
   7   3   9         28.82         20.88         6.32 o
   8   3   9         64.15         66.24         8.06 o
   9   3   9          5.51          5.62         6.88 o
  10   3   9          6.77          7.79         8.32 o
  11   3   9         49.69         56.65         9.61 o
  12   3   9          0.72        -13.89         9.26 o
  13   3   9          5.91          7.57        11.60 o
  14   3   9         60.84         66.92        13.46 o
 -17   4   9        110.79        112.96        17.45 o
 -16   4   9          2.26         13.36        14.25 o
 -15   4   9        350.43        350.62        16.15 o
 -14   4   9         54.77         43.08        10.49 o
 -13   4   9        210.84        201.65        12.81 o
 -12   4   9         12.29         11.75         7.59 o
 -11   4   9        202.73        191.21         8.62 o
 -10   4   9        318.71        312.55         9.81 o
  -9   4   9        971.75        896.22        15.61 o
  -8   4   9         62.01         69.15         6.65 o
  -7   4   9        408.32        427.97         9.75 o
  -6   4   9       1041.37       1077.62        15.24 o
  -5   4   9        460.92        425.39         8.20 o
  -4   4   9         78.33         65.21         4.63 o
  -3   4   9       1975.63       1927.12        20.65 o
  -2   4   9       1726.33       1659.44        18.10 o
  -1   4   9         87.30         75.21         5.47 o
   0   4   9        396.52        424.40         9.10 o
   1   4   9         90.75         79.67         5.27 o
   2   4   9         50.59         59.23         6.39 o
   3   4   9        861.45        784.45        14.41 o
   4   4   9        262.47        239.39        11.24 o
   5   4   9          2.09         -9.01         7.80 o
   6   4   9        147.78        152.59        11.71 o
   7   4   9        113.39        119.04         9.65 o
   8   4   9        360.98        334.45        14.72 o
   9   4   9          0.42         -1.98        10.21 o
  10   4   9          2.34        -12.09         8.06 o
  11   4   9        121.87        122.82        11.47 o
  12   4   9         19.48         15.88        11.65 o
  13   4   9         33.91         10.48        12.50 o
  14   4   9          0.03         -6.94        15.91 o
 -16   5   9         62.56         50.03        15.54 o
 -15   5   9         16.11         18.38        13.92 o
 -14   5   9         62.17         74.82        14.30 o
 -13   5   9        173.50        175.58        15.80 o
 -12   5   9          7.01          0.74         9.03 o
 -11   5   9         13.95         10.41         7.91 o
 -10   5   9          2.84         15.22         6.37 o
  -9   5   9         45.32         42.36         6.72 o
  -8   5   9       1181.29       1099.16        19.16 o
  -7   5   9        122.60        110.59         7.24 o
  -6   5   9         49.40         46.56         5.75 o
  -5   5   9        911.45        890.75        14.76 o
  -4   5   9        432.27        423.97         8.70 o
  -3   5   9       1343.23       1339.85        15.08 o
  -2   5   9       2551.45       2539.68        31.29 o
  -1   5   9         78.38         73.82         6.65 o
   0   5   9       1076.59        985.62        19.69 o
   1   5   9        266.11        256.91         7.78 o
   2   5   9       1407.25       1331.07        16.90 o
   3   5   9        148.42        149.19         8.30 o
   4   5   9        277.63        283.87         9.83 o
   5   5   9        524.77        483.53        14.55 o
   6   5   9        267.76        211.95        20.61 o
   7   5   9        263.71        255.69        15.82 o
   8   5   9         85.62         60.31         8.87 o
   9   5   9        137.45        128.31        10.80 o
  10   5   9        104.80        117.79        11.71 o
  11   5   9         17.99         19.11        10.22 o
  12   5   9         57.13         90.81        16.21 o
  13   5   9         68.57         53.71        13.84 o
 -15   6   9         43.88         38.09        16.71 o
 -14   6   9          0.36         -7.38        13.23 o
 -13   6   9        107.72        124.74        15.47 o
 -12   6   9       1038.19       1107.55        30.78 o
 -11   6   9        156.86        162.14        15.75 o
 -10   6   9         44.68         77.08        11.34 o
  -9   6   9        131.69        150.91         9.72 o
  -8   6   9         28.53         30.01         6.77 o
  -7   6   9        373.19        381.87        12.16 o
  -6   6   9         18.62         29.27         7.42 o
  -5   6   9         37.07         46.00         7.10 o
  -4   6   9        136.70        118.84         7.01 o
  -3   6   9         21.78         18.13         7.87 o
  -2   6   9        498.49        497.71        16.73 o
  -1   6   9          0.08          4.59         8.00 o
   0   6   9       2196.71       2173.77        30.81 o
   1   6   9       4051.16       3977.71        45.12 o
   2   6   9          0.21          0.08         7.70 o
   3   6   9        113.42         96.20         7.42 o
   4   6   9        107.17        114.02         6.96 o
   5   6   9        833.56        816.21        16.85 o
   6   6   9         19.70          8.74         7.90 o
   7   6   9        150.06        150.16         9.11 o
   8   6   9         17.93         14.66         7.44 o
   9   6   9         73.19         54.32        11.09 o
  10   6   9        160.40        161.42        13.62 o
  11   6   9         31.35         17.77        11.98 o
  12   6   9          8.82        -11.16        12.05 o
 -14   7   9        500.42        544.76        24.65 o
 -13   7   9        390.95        372.28        20.67 o
 -12   7   9         74.18         88.91        12.93 o
 -11   7   9          1.25         -7.75        10.09 o
 -10   7   9         23.03         31.60        10.00 o
  -9   7   9        337.29        356.57        14.84 o
  -8   7   9         33.90         34.94         8.33 o
  -7   7   9          1.65          1.23         8.60 o
  -6   7   9        224.76        226.87        10.98 o
  -5   7   9          7.54          8.04         9.59 o
  -4   7   9         99.58         86.38        10.46 o
  -3   7   9        144.26        141.37        10.17 o
  -2   7   9        123.73        121.03        12.43 o
  -1   7   9        266.46        277.31        13.68 o
   0   7   9        258.70        264.00        13.64 o
   1   7   9         95.67        104.53        13.46 o
   2   7   9       2175.05       2168.09        36.11 o
   3   7   9         46.22         43.20         9.77 o
   4   7   9        102.76         92.88        15.11 o
   5   7   9        416.43        411.17        23.51 o
   6   7   9        125.76        119.53        14.60 o
   7   7   9        160.18        152.07        15.28 o
   8   7   9        178.66        210.03        14.73 o
   9   7   9          0.80         -0.32        10.73 o
  10   7   9          1.73         -4.67        11.68 o
  11   7   9         71.00         89.48        14.33 o
 -13   8   9         47.72         41.45        14.79 o
 -12   8   9        178.21        191.52        17.36 o
 -11   8   9         62.83         63.48        11.77 o
 -10   8   9        295.98        327.54        15.28 o
  -9   8   9          0.69         -0.18        10.11 o
  -8   8   9        514.44        522.86        33.98 o
  -7   8   9       1446.01       1399.30        43.22 o
  -6   8   9        341.49        377.32        15.64 o
  -5   8   9        823.67        826.41        22.86 o
  -4   8   9         37.12         35.22        15.01 o
  -3   8   9         13.14         18.80         9.01 o
  -2   8   9         29.10         14.30        13.22 o
  -1   8   9        650.10        540.84        23.59 o
   0   8   9          0.02          2.32        12.56 o
   1   8   9        623.76        618.40        23.61 o
   2   8   9         49.34         67.30        14.62 o
   3   8   9         65.11         52.74        13.69 o
   4   8   9          0.01        -16.13        10.75 o
   5   8   9          1.57          5.28        12.21 o
   6   8   9         22.40         13.98        11.47 o
   7   8   9        451.99        390.63        18.72 o
   8   8   9         48.84         42.03        14.88 o
   9   8   9         76.86        108.05        16.31 o
  10   8   9         80.96         96.61        15.71 o
 -11   9   9          9.10          8.66        15.02 o
 -10   9   9        477.26        476.12        23.45 o
  -9   9   9        472.25        472.46        42.52 o
  -8   9   9         39.14         18.70        17.01 o
  -7   9   9        159.29        148.18        16.91 o
  -6   9   9          6.45         24.21        13.37 o
  -5   9   9         11.36         24.89        13.05 o
  -4   9   9         45.41         40.68        10.43 o
  -3   9   9        517.40        528.24        42.62 o
  -2   9   9        790.24        722.43        27.48 o
  -1   9   9         72.77         79.67        15.35 o
   0   9   9        921.38        878.05        29.29 o
   1   9   9         10.21         20.15        13.72 o
   2   9   9        324.26        339.75        35.35 o
   3   9   9         94.99         72.35        18.06 o
   4   9   9        108.14        103.52        18.11 o
   5   9   9          3.28          9.83        17.67 o
   6   9   9        233.72        221.95        30.15 o
   7   9   9        110.12        146.29        20.31 o
   8   9   9         50.56         31.06        18.14 o
  -9  10   9        175.42        186.05        18.65 o
  -8  10   9         29.53         20.05        14.53 o
  -7  10   9          9.19         20.61        13.77 o
  -6  10   9          4.22         -3.35        14.09 o
  -5  10   9         38.20         21.82        13.63 o
  -4  10   9        192.91        188.34        16.29 o
  -3  10   9          0.09         -2.18        20.30 o
  -2  10   9        147.85        131.65        17.69 o
  -1  10   9         48.11         53.91        18.01 o
   0  10   9        370.24        362.02        22.43 o
   1  10   9          2.94         29.80        27.03 o
   2  10   9          0.07          5.05        17.39 o
   3  10   9          1.05         14.22        24.95 o
   4  10   9        362.80        355.53        26.90 o
   5  10   9         66.18         51.32        19.32 o
   6  10   9        376.05        374.84        28.03 o
  -5  11   9         32.59         42.44        21.53 o
  -4  11   9          9.90         42.34        23.46 o
  -3  11   9        364.12        400.65        34.27 o
  -2  11   9          0.08         -1.11        22.26 o
  -1  11   9         28.78         27.64        22.75 o
   0  11   9         83.01        111.59        33.96 o
   1  11   9         84.20        104.66        32.58 o
   2  11   9        192.86        209.45        24.72 o
 -18   0  10       1002.75       1091.27        37.94 o
 -16   0  10        224.52        270.27        26.93 o
 -14   0  10        492.06        444.09        23.55 o
 -12   0  10       2598.51       2394.97        49.25 o
 -10   0  10       1127.55       1071.33        22.54 o
  -8   0  10        228.75        201.78        13.51 o
  -6   0  10       2170.66       2030.53        37.12 o
  -4   0  10        536.04        524.64        13.62 o
  -2   0  10        702.70        595.12         9.46 o
   0   0  10       1705.67       1666.03        19.35 o
   2   0  10         88.65         67.60         4.72 o
   4   0  10        394.37        342.42         7.94 o
   6   0  10        525.72        519.34        12.00 o
   8   0  10       1886.52       1842.72        32.51 o
  10   0  10         46.02         77.58        12.69 o
  12   0  10        221.76        239.22        33.27 o
  14   0  10        350.16        425.58        41.59 o
 -18   1  10          8.32          2.62        13.24 o
 -17   1  10          0.54          0.03        12.47 o
 -16   1  10        679.85        653.70        24.15 o
 -15   1  10         33.27         23.38        11.51 o
 -14   1  10         44.54         44.66        11.72 o
 -13   1  10        597.98        567.84        20.60 o
 -12   1  10       1990.80       1850.05        32.49 o
 -11   1  10         70.70         81.97         9.16 o
 -10   1  10          7.18         -3.12         6.81 o
  -9   1  10       2125.40       2020.40        23.71 o
  -8   1  10        110.35        102.50         7.00 o
  -7   1  10        305.00        292.94         9.11 o
  -6   1  10         45.94         40.19         5.48 o
  -5   1  10        112.09         81.86         5.62 o
  -4   1  10       2778.06       2909.43        28.39 o
  -3   1  10       1900.12       2112.60        19.24 o
  -2   1  10         91.94         55.77         3.01 o
  -1   1  10          0.01          5.77         2.56 o
   0   1  10        719.84        834.36         7.88 o
   1   1  10       1529.47       1538.36        11.53 o
   2   1  10        497.23        466.10         7.72 o
   3   1  10        478.48        415.50         7.92 o
   4   1  10        376.01        383.36         8.09 o
   5   1  10          2.75         -1.78         4.05 o
   6   1  10        239.63        229.87         6.77 o
   7   1  10        932.88        921.53        12.62 o
   8   1  10        225.71        204.33         7.23 o
   9   1  10        253.55        274.12         8.62 o
  10   1  10        406.21        388.15        10.29 o
  11   1  10         37.25         33.04         6.53 o
  12   1  10         49.15         38.52         7.14 o
  13   1  10          8.35          2.75         9.20 o
  14   1  10        290.12        298.79        20.94 o
 -17   2  10          8.73         -1.19        13.10 o
 -16   2  10         85.07         87.23        11.11 o
 -15   2  10         43.66         61.91        10.85 o
 -14   2  10          0.02         -2.52        10.90 o
 -13   2  10        840.59        852.70        26.53 o
 -12   2  10          1.49         -1.68         8.39 o
 -11   2  10        467.43        421.50        13.35 o
 -10   2  10        203.37        201.07         9.95 o
  -9   2  10          7.83         13.34         6.73 o
  -8   2  10          4.59          5.90         5.54 o
  -7   2  10       1264.07       1172.90        16.27 o
  -6   2  10        352.86        340.61         9.31 o
  -5   2  10       1366.00       1360.18        17.46 o
  -4   2  10        256.06        333.23         9.37 o
  -3   2  10        369.04        432.91         7.72 o
  -2   2  10         79.06         62.67         4.22 o
  -1   2  10         10.97         32.76         3.92 o
   0   2  10       2504.73       2569.65        21.47 o
   1   2  10        169.10        221.28         4.71 o
   2   2  10        829.20        805.57         9.62 o
   3   2  10        143.29        106.37         3.96 o
   4   2  10        259.52        258.59         6.58 o
   5   2  10        690.61        582.26        11.08 o
   6   2  10         19.16         15.64         6.09 o
   7   2  10        369.61        343.01         9.77 o
   8   2  10         17.62         13.82         4.94 o
   9   2  10        340.53        368.96        10.45 o
  10   2  10          0.80          2.73         7.14 o
  11   2  10          1.40          4.38         7.53 o
  12   2  10         97.83         96.42         9.23 o
  13   2  10          7.73         17.72        11.61 o
  14   2  10         15.23          8.96         9.34 o
 -17   3  10        253.56        301.59        23.89 o
 -16   3  10         20.01          9.63        11.01 o
 -15   3  10        108.33        128.54        12.13 o
 -14   3  10        464.58        515.44        16.41 o
 -13   3  10         37.06         30.80         9.26 o
 -12   3  10        195.33        190.45        10.73 o
 -11   3  10          2.93         10.17         6.74 o
 -10   3  10         97.06        124.43         8.14 o
  -9   3  10        392.36        362.03        10.46 o
  -8   3  10        632.38        588.37        12.18 o
  -7   3  10       1198.55       1215.76        15.08 o
  -6   3  10        327.27        361.05         8.51 o
  -5   3  10        648.67        655.29        11.20 o
  -4   3  10          0.42          2.78         3.87 o
  -3   3  10         14.79          5.05         3.33 o
  -2   3  10        902.60        807.13        11.33 o
  -1   3  10        128.92        122.91         5.14 o
   0   3  10         56.52         39.72         3.41 o
   1   3  10        107.78        128.31         5.98 o
   2   3  10       2822.06       2628.23        28.34 o
   3   3  10        146.10        143.10         7.35 o
   4   3  10         12.77          7.39         6.06 o
   5   3  10         94.49         80.43         7.40 o
   6   3  10        178.40        164.04         8.28 o
   7   3  10         63.36         54.06         8.53 o
   8   3  10         35.74         37.29         5.76 o
   9   3  10        166.04        167.34         9.72 o
  10   3  10         13.71          2.71         8.53 o
  11   3  10        162.80        173.17        16.21 o
  12   3  10         24.20         45.12        13.61 o
  13   3  10         10.42          2.21        11.33 o
  14   3  10         38.95         72.99        13.63 o
 -17   4  10          1.07         -1.92        24.01 o
 -16   4  10        313.63        332.27        20.81 o
 -15   4  10         22.73          8.85        13.28 o
 -14   4  10        126.98        140.01        16.29 o
 -13   4  10        141.86        146.88        11.55 o
 -12   4  10        285.58        303.32        11.90 o
 -11   4  10       1121.03       1152.81        19.05 o
 -10   4  10        287.31        316.55        10.23 o
  -9   4  10        767.50        714.07        14.02 o
  -8   4  10         11.09         13.39         5.95 o
  -7   4  10         94.23        110.08         6.80 o
  -6   4  10       1353.66       1142.80        14.26 o
  -5   4  10        745.89        675.94        12.22 o
  -4   4  10         28.42         14.41         4.46 o
  -3   4  10       4388.85       4360.45        43.84 o
  -2   4  10         59.13         58.27         6.07 o
  -1   4  10         47.63         32.81         5.02 o
   0   4  10        492.89        574.76         9.50 o
   1   4  10          1.63         10.69         4.00 o
   2   4  10          0.33          2.56         5.68 o
   3   4  10       4621.08       4559.85        43.60 o
   4   4  10          7.88         18.36         6.78 o
   5   4  10        136.10        140.90         9.20 o
   6   4  10          0.03          3.07         7.70 o
   7   4  10        320.28        305.01        14.24 o
   8   4  10         13.66         17.63         9.69 o
   9   4  10         26.46         32.05         8.03 o
  10   4  10         20.73         28.70         8.76 o
  11   4  10        153.84        162.19        12.07 o
  12   4  10        112.14         99.03        12.99 o
  13   4  10         74.22         93.95        13.69 o
 -16   5  10        257.57        257.19        25.42 o
 -15   5  10          0.46        -19.71        13.14 o
 -14   5  10         40.97         26.43        15.21 o
 -13   5  10        431.65        465.78        21.00 o
 -12   5  10          0.52         -4.92        10.38 o
 -11   5  10        150.48        140.82        10.13 o
 -10   5  10        187.08        200.27         9.36 o
  -9   5  10        509.85        550.22        13.22 o
  -8   5  10        129.90        123.21         7.82 o
  -7   5  10       1913.37       1725.58        22.26 o
  -6   5  10       1466.72       1354.29        19.72 o
  -5   5  10          0.39         -3.38         5.80 o
  -4   5  10        280.60        285.14         7.23 o
  -3   5  10        252.50        284.47         9.75 o
  -2   5  10         65.90         61.09         7.66 o
  -1   5  10        129.62        117.13         8.81 o
   0   5  10        383.55        405.85        10.53 o
   1   5  10       1807.80       1786.72        21.20 o
   2   5  10        173.71        165.36         6.23 o
   3   5  10        121.91         88.14         9.16 o
   4   5  10       1137.91       1142.96        19.29 o
   5   5  10         37.56         21.36        10.95 o
   6   5  10        251.53        225.65        20.28 o
   7   5  10        509.02        508.59        15.49 o
   8   5  10        187.03        168.22        12.99 o
   9   5  10         50.00         64.39        10.60 o
  10   5  10        209.58        216.45        12.26 o
  11   5  10         22.13         18.34         9.99 o
  12   5  10        171.96        172.99        16.71 o
  13   5  10          0.01          3.63        12.40 o
 -15   6  10         14.63         26.14        14.75 o
 -14   6  10        155.00        218.43        18.04 o
 -13   6  10         71.22         57.56        14.24 o
 -12   6  10          1.88          6.28        10.88 o
 -11   6  10       1172.94       1206.83        24.41 o
 -10   6  10        657.27        593.26        31.05 o
  -9   6  10         49.67         60.72         8.65 o
  -8   6  10        382.97        310.91        13.69 o
  -7   6  10        203.29        183.27         9.68 o
  -6   6  10        695.49        656.68        14.82 o
  -5   6  10        423.46        369.79        10.70 o
  -4   6  10       1190.50       1130.97        18.31 o
  -3   6  10        699.96        690.18        17.88 o
  -2   6  10          5.91          5.14         9.57 o
  -1   6  10        166.48        170.23        12.16 o
   0   6  10       5372.56       5118.83        51.76 o
   1   6  10         78.48         66.82         7.86 o
   2   6  10          4.34          4.02         7.19 o
   3   6  10       1324.83       1247.80        18.90 o
   4   6  10        214.27        215.66        10.41 o
   5   6  10        729.16        684.07        15.71 o
   6   6  10         46.93         45.79         7.33 o
   7   6  10         38.80         43.11         8.99 o
   8   6  10        326.39        328.26        13.42 o
   9   6  10          0.38        -10.65         9.99 o
  10   6  10        110.61        135.02        11.63 o
  11   6  10         12.34         23.37        10.35 o
  12   6  10         13.60         15.77        12.42 o
 -14   7  10        201.22        253.40        19.81 o
 -13   7  10         47.21         52.24        14.32 o
 -12   7  10        273.40        318.53        27.62 o
 -11   7  10         22.42         31.03        10.37 o
 -10   7  10        320.67        318.37        14.75 o
  -9   7  10        139.93        122.68        11.14 o
  -8   7  10        372.59        366.57        12.97 o
  -7   7  10        238.93        254.05        10.97 o
  -6   7  10        127.91        133.35        10.89 o
  -5   7  10        313.76        320.09        13.80 o
  -4   7  10        162.19        175.24        12.12 o
  -3   7  10        658.54        635.85        22.71 o
  -2   7  10         33.13         28.83        13.21 o
  -1   7  10         78.08         75.91        10.66 o
   0   7  10         50.71         41.09         9.68 o
   1   7  10          0.72         -9.88         8.85 o
   2   7  10       1263.70       1258.59        26.14 o
   3   7  10          0.07        -14.27         9.51 o
   4   7  10         44.01         25.28        10.40 o
   5   7  10          5.34          5.10         9.98 o
   6   7  10        250.10        248.91        18.83 o
   7   7  10        404.89        383.07        17.19 o
   8   7  10         45.55         22.59        10.81 o
   9   7  10          8.53          3.19        11.18 o
  10   7  10         69.13         69.31        12.95 o
  11   7  10         16.96          1.48        12.47 o
 -13   8  10          8.08         24.21        20.71 o
 -12   8  10         45.11         70.85        18.26 o
 -11   8  10        579.92        597.31        22.47 o
 -10   8  10        614.35        667.98        23.03 o
  -9   8  10        127.79        130.18        13.48 o
  -8   8  10        505.19        522.71        22.01 o
  -7   8  10        101.14         89.69        13.42 o
  -6   8  10        125.86        125.91        13.63 o
  -5   8  10        107.76         93.94        10.74 o
  -4   8  10         34.57         47.25        10.35 o
  -3   8  10         22.88         39.39        13.22 o
  -2   8  10        143.83        137.99        15.88 o
  -1   8  10         78.69         69.80        14.08 o
   0   8  10          2.10          4.63        10.61 o
   1   8  10          3.20          1.96        10.83 o
   2   8  10        279.75        275.99        22.74 o
   3   8  10          0.03         -7.60        12.24 o
   4   8  10         37.08         54.08        12.45 o
   5   8  10          4.38         -2.24        11.11 o
   6   8  10         25.14         20.53        11.85 o
   7   8  10          7.11          7.44        11.97 o
   8   8  10         27.75         35.30        13.14 o
   9   8  10         43.46         57.23        17.01 o
 -11   9  10          8.97         17.60        15.15 o
 -10   9  10         57.18        104.20        23.78 o
  -9   9  10          0.73         -1.54        13.60 o
  -8   9  10          0.28          3.13        13.00 o
  -7   9  10          0.35         -2.57        12.31 o
  -6   9  10         73.57         81.81        14.41 o
  -5   9  10          0.33          5.34         9.89 o
  -4   9  10         94.55        136.22        16.45 o
  -3   9  10         30.59         45.53        14.18 o
  -2   9  10         80.21         84.47        15.68 o
  -1   9  10        305.66        335.17        21.21 o
   0   9  10         91.12        123.23        16.10 o
   1   9  10          0.93         -2.32        15.66 o
   2   9  10        150.22        146.94        19.85 o
   3   9  10          0.65         -1.39        15.39 o
   4   9  10        436.94        462.89        66.89 o
   5   9  10         28.69        -18.65        15.97 o
   6   9  10         66.83         31.75        17.96 o
   7   9  10         77.35         93.12        18.80 o
  -8  10  10         67.76        108.64        29.71 o
  -7  10  10         31.98         46.38        14.26 o
  -6  10  10         71.00         72.13        14.06 o
  -5  10  10        222.20        250.30        18.31 o
  -4  10  10         54.27         65.70        22.48 o
  -3  10  10        591.52        606.68        36.67 o
  -2  10  10         71.55         67.55        16.10 o
  -1  10  10         11.91         35.28        15.47 o
   0  10  10        101.21        151.57        32.92 o
   1  10  10        208.18        266.35        24.26 o
   2  10  10          4.36        -36.13        33.62 o
   3  10  10          4.89         20.45        18.62 o
   4  10  10         13.10         -5.65        17.88 o
   5  10  10        213.00        222.74        24.08 o
  -3  11  10         26.52         30.36        22.20 o
  -2  11  10          0.85         21.44        22.29 o
  -1  11  10        221.12        268.93        38.12 o
   0  11  10        110.48         96.35        32.58 o
 -17   0  11        194.09        187.44        26.25 o
 -15   0  11        121.20        125.58        17.47 o
 -13   0  11          0.10          3.10        12.56 o
 -11   0  11       1126.60       1147.77        32.31 o
  -9   0  11       2587.41       2659.14        43.84 o
  -7   0  11       2587.15       2543.06        40.81 o
  -5   0  11       6816.51       7187.02        95.72 o
  -3   0  11        414.26        351.12         9.47 o
  -1   0  11       1272.62       1306.43        14.25 o
   1   0  11        199.20        224.53         6.82 o
   3   0  11       1802.32       1952.36        21.18 o
   5   0  11        374.00        359.63         8.66 o
   7   0  11          4.02         -1.14         8.71 o
   9   0  11         83.47         80.68        12.61 o
  11   0  11        741.01        732.44        25.17 o
  13   0  11          0.05         19.41        24.95 o
 -17   1  11        158.43        122.50        17.18 o
 -16   1  11        379.86        446.37        20.06 o
 -15   1  11          0.50        -15.95        10.64 o
 -14   1  11        660.90        623.97        24.83 o
 -13   1  11        170.52        156.38        13.20 o
 -12   1  11        133.10        130.64        12.06 o
 -11   1  11       1047.88        958.02        18.65 o
 -10   1  11       1384.92       1289.85        19.04 o
  -9   1  11        213.21        171.47         9.19 o
  -8   1  11        659.00        671.37        14.14 o
  -7   1  11       3712.58       3703.38        38.82 o
  -6   1  11        867.94        840.56        14.06 o
  -5   1  11        306.80        263.42         7.95 o
  -4   1  11          8.12         19.75         4.54 o
  -3   1  11        804.33        908.56        10.16 o
  -2   1  11       1969.68       2074.14        16.14 o
  -1   1  11        135.62        164.57         4.45 o
   0   1  11        817.36        711.39         7.64 o
   1   1  11        138.78        146.04         3.77 o
   2   1  11        778.24        790.61         9.06 o
   3   1  11        296.42        301.43         6.06 o
   4   1  11       2590.43       2540.09        22.66 o
   5   1  11         17.27         16.91         4.05 o
   6   1  11        133.71        132.77         5.93 o
   7   1  11         39.15         47.88         5.69 o
   8   1  11         71.17         63.80         5.68 o
   9   1  11        262.87        265.12         8.84 o
  10   1  11        141.45        138.94        10.05 o
  11   1  11          4.48         15.47         6.22 o
  12   1  11         12.60          4.65        13.17 o
  13   1  11         24.42         20.59        14.03 o
  14   1  11          0.29         -2.87        15.11 o
 -17   2  11         67.71         86.84        14.77 o
 -16   2  11        176.81        173.47        12.64 o
 -15   2  11          3.68          9.74        11.34 o
 -14   2  11        232.12        251.92        15.49 o
 -13   2  11          7.60         16.40        10.70 o
 -12   2  11         60.80         33.04         9.10 o
 -11   2  11         32.51         10.08         7.82 o
 -10   2  11        895.42        805.15        16.21 o
  -9   2  11        865.45        890.90        15.55 o
  -8   2  11          0.07          2.75         6.31 o
  -7   2  11        489.42        514.05        12.25 o
  -6   2  11          8.13          9.41         5.68 o
  -5   2  11          8.16         12.06         5.20 o
  -4   2  11        662.06        687.64        11.85 o
  -3   2  11       1469.35       1466.86        13.96 o
  -2   2  11         18.68         16.40         3.23 o
  -1   2  11         24.27         46.42         4.17 o
   0   2  11       1468.95       1327.56        13.05 o
   1   2  11         41.42         47.17         3.43 o
   2   2  11       1883.09       1708.89        16.23 o
   3   2  11        807.11        858.04        10.02 o
   4   2  11       1176.48       1194.72        15.80 o
   5   2  11       1868.32       1832.63        20.73 o
   6   2  11       3003.02       3023.87        32.59 o
   7   2  11        863.45        850.84        14.07 o
   8   2  11        135.48        117.19         7.08 o
   9   2  11        102.74         98.72         8.23 o
  10   2  11         18.40         14.44         7.28 o
  11   2  11          1.98         -4.30         7.60 o
  12   2  11          0.92        -11.09         8.10 o
  13   2  11          2.34         -2.14         8.41 o
  14   2  11          3.11          5.77         9.06 o
 -17   3  11        213.29        239.82        19.67 o
 -16   3  11          0.15         -5.74        14.71 o
 -15   3  11          0.83          6.55         9.89 o
 -14   3  11          2.32        -13.53         9.02 o
 -13   3  11         51.92         65.02        10.02 o
 -12   3  11         63.94         80.69         7.95 o
 -11   3  11         27.59         16.96         6.63 o
 -10   3  11        201.80        166.49         8.88 o
  -9   3  11        191.27        204.83         8.78 o
  -8   3  11         62.24         70.90         7.38 o
  -7   3  11       1858.24       1636.09        18.88 o
  -6   3  11          0.01         -1.77         4.78 o
  -5   3  11        767.79        656.38        13.61 o
  -4   3  11        717.64        712.12        10.50 o
  -3   3  11         13.14         10.24         3.41 o
  -2   3  11        229.17        273.96         7.23 o
  -1   3  11       3412.88       3598.09        32.57 o
   0   3  11         34.39         44.52         4.09 o
   1   3  11          7.20         12.13         3.73 o
   2   3  11        152.73        154.89         7.24 o
   3   3  11          2.01          5.37         3.88 o
   4   3  11       1575.39       1690.73        22.98 o
   5   3  11        851.06        883.22        16.40 o
   6   3  11          1.41         -2.74         7.91 o
   7   3  11         46.64         31.33         8.29 o
   8   3  11        113.70         98.03         7.76 o
   9   3  11        279.95        295.64         9.62 o
  10   3  11         11.40         -4.57         8.51 o
  11   3  11        595.27        593.47        18.32 o
  12   3  11         22.90         -0.12        10.86 o
  13   3  11        195.56        180.06        19.11 o
 -16   4  11        169.22        176.36        17.96 o
 -15   4  11         21.09         16.94        13.31 o
 -14   4  11        503.03        548.11        24.06 o
 -13   4  11         14.15          7.20        12.33 o
 -12   4  11        126.11        147.31         9.43 o
 -11   4  11         46.95         49.70         7.58 o
 -10   4  11         71.18         83.09         7.39 o
  -9   4  11       2168.56       1935.10        23.61 o
  -8   4  11       1030.64        946.63        18.22 o
  -7   4  11         23.40         14.65         5.61 o
  -6   4  11          0.47         -2.08         4.44 o
  -5   4  11        958.19        884.07        15.59 o
  -4   4  11        223.78        199.83         6.18 o
  -3   4  11        629.74        610.23        12.81 o
  -2   4  11        586.08        632.11        12.82 o
  -1   4  11       1027.97       1009.60        14.01 o
   0   4  11        721.75        716.90        12.47 o
   1   4  11        420.18        425.10         8.47 o
   2   4  11        880.80        863.25        15.02 o
   3   4  11          0.45         -1.77         5.56 o
   4   4  11         81.96         87.78         8.38 o
   5   4  11        430.83        393.90        14.70 o
   6   4  11         79.45         71.69         8.63 o
   7   4  11        396.14        413.83        15.95 o
   8   4  11        166.24        169.61        12.69 o
   9   4  11         56.71         55.32        11.40 o
  10   4  11         17.06         16.80        11.14 o
  11   4  11         61.74         79.45        14.51 o
  12   4  11          9.50          3.90        11.33 o
  13   4  11         13.33         -5.69        19.01 o
 -16   5  11         22.69        -15.35        14.25 o
 -15   5  11        221.22        251.55        18.90 o
 -14   5  11        185.85        168.10        22.91 o
 -13   5  11          5.17        -17.86        11.91 o
 -12   5  11       1404.92       1370.99        26.35 o
 -11   5  11         16.83         16.68         8.30 o
 -10   5  11         66.95         67.64         8.71 o
  -9   5  11         27.57         16.31         7.47 o
  -8   5  11        507.43        512.47        12.24 o
  -7   5  11        363.80        294.54         9.96 o
  -6   5  11         12.10          1.12         6.64 o
  -5   5  11        884.79        903.82        15.76 o
  -4   5  11        438.76        478.17        11.37 o
  -3   5  11        144.23        131.72         8.24 o
  -2   5  11       1859.00       1793.32        24.98 o
  -1   5  11        100.27         97.17         8.27 o
   0   5  11        297.37        249.53         8.84 o
   1   5  11         74.97         61.89         5.65 o
   2   5  11          0.69          1.26         5.45 o
   3   5  11       1039.83       1040.40        19.63 o
   4   5  11        871.76        809.25        16.39 o
   5   5  11         13.28         31.60         8.33 o
   6   5  11          0.16         -7.84         7.84 o
   7   5  11          5.14         -8.71         9.68 o
   8   5  11         19.20          2.05        10.48 o
   9   5  11         12.21         24.08        12.10 o
  10   5  11         16.01         17.55        12.18 o
  11   5  11        141.50        124.66        11.56 o
  12   5  11        121.31        134.80        14.25 o
 -15   6  11         20.95         35.35        15.01 o
 -14   6  11        117.23        125.76        16.10 o
 -13   6  11          2.51         -6.75        16.31 o
 -12   6  11        212.90        221.53        16.74 o
 -11   6  11        317.40        339.87        15.20 o
 -10   6  11         83.55         79.29         9.27 o
  -9   6  11        483.49        536.53        15.94 o
  -8   6  11        107.93        105.18         8.91 o
  -7   6  11        254.07        211.44         9.99 o
  -6   6  11       1322.50       1326.97        25.85 o
  -5   6  11          0.65          3.61         7.06 o
  -4   6  11        631.34        594.88        15.17 o
  -3   6  11       1313.15       1218.87        27.33 o
  -2   6  11          4.12         11.22         7.82 o
  -1   6  11        109.50         98.35         9.20 o
   0   6  11        280.75        264.70        10.87 o
   1   6  11         15.75         15.69         6.35 o
   2   6  11        560.75        545.09        11.74 o
   3   6  11         34.07         35.41         7.24 o
   4   6  11        229.20        234.87         9.64 o
   5   6  11          0.04         -3.02         6.30 o
   6   6  11        153.01        138.56         7.44 o
   7   6  11        706.28        708.09        37.12 o
   8   6  11         67.91         26.42        14.54 o
   9   6  11        235.13        237.44        20.67 o
  10   6  11         94.88        134.17        21.66 o
  11   6  11          9.85         -7.06        11.23 o
 -14   7  11         17.23         43.67        15.12 o
 -13   7  11         57.51         46.55        23.91 o
 -12   7  11         57.21         92.12        13.24 o
 -11   7  11        266.98        266.38        14.46 o
 -10   7  11        677.66        720.74        19.44 o
  -9   7  11         13.30          5.33         9.02 o
  -8   7  11        665.92        673.52        18.31 o
  -7   7  11        102.70        131.71        10.54 o
  -6   7  11          0.89         -4.75         8.29 o
  -5   7  11          8.09         12.63         9.10 o
  -4   7  11        495.07        499.66        19.67 o
  -3   7  11       1357.14       1346.64        34.25 o
  -2   7  11         14.81         21.22         9.91 o
  -1   7  11        588.10        601.42        18.88 o
   0   7  11         46.65         32.56         9.69 o
   1   7  11        624.96        615.14        18.97 o
   2   7  11         33.95         17.85        10.85 o
   3   7  11        366.87        326.85        16.33 o
   4   7  11        211.19        196.11        17.31 o
   5   7  11        115.16        110.39        12.48 o
   6   7  11         11.96         11.57        12.41 o
   7   7  11         10.88         14.09        10.54 o
   8   7  11        119.12        118.63        12.50 o
   9   7  11         30.51         33.67        22.91 o
  10   7  11         23.44         12.26        11.62 o
 -12   8  11          0.96         -7.26        15.71 o
 -11   8  11        207.18        246.64        16.79 o
 -10   8  11        110.96        122.49        13.80 o
  -9   8  11         39.71         42.77        11.67 o
  -8   8  11        197.32        149.00        15.21 o
  -7   8  11        285.11        257.68        15.30 o
  -6   8  11         12.93         -3.26        10.10 o
  -5   8  11        112.09        115.22        12.39 o
  -4   8  11         23.89          8.69        11.67 o
  -3   8  11         89.76         77.06        15.61 o
  -2   8  11        197.88        219.56        18.23 o
  -1   8  11        327.32        332.57        20.23 o
   0   8  11         10.81         13.48        13.32 o
   1   8  11        827.03        823.45        27.80 o
   2   8  11         89.69        100.47        14.78 o
   3   8  11         20.44         28.84        13.23 o
   4   8  11         31.85         16.83        11.71 o
   5   8  11         47.43         64.28        13.01 o
   6   8  11          7.37         17.66        14.51 o
   7   8  11         97.30         63.43        12.93 o
   8   8  11         49.95         29.41        12.54 o
   9   8  11         44.80         20.63        12.78 o
 -11   9  11          5.08        -12.10        18.22 o
 -10   9  11         36.52         35.45        14.99 o
  -9   9  11         32.23         35.26        13.95 o
  -8   9  11          9.11          8.23        13.42 o
  -7   9  11        265.12        249.86        17.48 o
  -6   9  11         38.55         37.11        12.45 o
  -5   9  11        354.01        349.96        19.01 o
  -4   9  11         56.44         79.09        13.53 o
  -3   9  11         97.81        106.88        16.59 o
  -2   9  11        362.61        353.18        27.70 o
  -1   9  11        110.53        113.37        16.52 o
   0   9  11          0.77         -7.46        28.07 o
   1   9  11          0.12         32.92        16.17 o
   2   9  11          6.98         19.30        16.37 o
   3   9  11        113.09        108.22        29.11 o
   4   9  11        316.19        354.93        28.42 o
   5   9  11         12.52          0.22        39.16 o
   6   9  11         40.97         71.56        22.87 o
   7   9  11         15.81         26.26        17.29 o
  -8  10  11        338.69        382.20        30.21 o
  -7  10  11          0.01         -6.58        26.11 o
  -6  10  11        416.57        424.75        20.46 o
  -5  10  11        350.27        367.64        25.75 o
  -4  10  11         89.52         94.66        30.13 o
  -3  10  11         16.38         16.92        15.41 o
  -2  10  11         62.52         89.70        23.92 o
  -1  10  11         24.41         35.32        18.06 o
   0  10  11        135.59        115.34        22.18 o
   1  10  11         90.97        105.22        20.58 o
   2  10  11         96.55        100.46        22.18 o
   3  10  11        310.73        351.16        31.19 o
   4  10  11        440.00        477.58        35.70 o
 -16   0  12         59.12         44.45        19.36 o
 -14   0  12         81.70         62.41        27.38 o
 -12   0  12       2535.10       2478.22        63.72 o
 -10   0  12        744.97        605.99        20.33 o
  -8   0  12       1105.25       1032.13        24.14 o
  -6   0  12        231.72        236.95        12.22 o
  -4   0  12        902.19        922.16        19.50 o
  -2   0  12       1999.22       1941.41        21.36 o
   0   0  12        231.73        160.75         7.00 o
   2   0  12       3179.22       3397.31        36.61 o
   4   0  12       1049.89       1014.63        14.99 o
   6   0  12        808.45        816.10        26.09 o
   8   0  12        244.77        204.00        22.00 o
  10   0  12         85.20         67.04        13.19 o
  12   0  12         12.75         -7.62        23.57 o
 -17   1  12        205.60        226.33        29.71 o
 -16   1  12         88.32         90.09        13.68 o
 -15   1  12         96.19         84.65        12.88 o
 -14   1  12         67.20         71.14        12.01 o
 -13   1  12         44.39         44.10        11.08 o
 -12   1  12        276.53        261.64        12.79 o
 -11   1  12         24.93         37.89         8.38 o
 -10   1  12       7277.38       6698.16        66.89 o
  -9   1  12        790.20        771.52        16.54 o
  -8   1  12       1492.92       1323.83        19.67 o
  -7   1  12          0.14          1.85         6.36 o
  -6   1  12       1233.75       1323.30        18.39 o
  -5   1  12        131.81        132.35         6.91 o
  -4   1  12       1155.26       1112.01        16.46 o
  -3   1  12        462.42        386.19         6.78 o
  -2   1  12       1699.49       1672.65        14.46 o
  -1   1  12         56.16         56.23         4.35 o
   0   1  12        182.10        172.70         4.22 o
   1   1  12          1.48          6.55         3.24 o
   2   1  12        615.22        641.42         8.60 o
   3   1  12        264.73        233.10         5.86 o
   4   1  12          6.39          6.14         4.18 o
   5   1  12         81.10         78.29         5.03 o
   6   1  12         10.89         13.07         5.19 o
   7   1  12       1044.24       1119.82        14.77 o
   8   1  12          1.81         -8.00         5.33 o
   9   1  12         51.55         30.81         5.92 o
  10   1  12          0.14         -1.59         7.44 o
  11   1  12          3.40          4.42        11.32 o
  12   1  12         43.68         38.55        13.78 o
  13   1  12         25.26         14.96        16.57 o
 -17   2  12        314.12        300.11        26.71 o
 -16   2  12         41.17         41.26        11.34 o
 -15   2  12        215.90        225.97        15.63 o
 -14   2  12         43.60         53.12        11.89 o
 -13   2  12        430.88        443.90        17.78 o
 -12   2  12         10.07         -0.31         9.24 o
 -11   2  12         72.97         89.32         9.02 o
 -10   2  12          5.85          6.22         6.78 o
  -9   2  12       1061.85       1020.68        18.14 o
  -8   2  12          3.51          1.52         6.89 o
  -7   2  12       1262.24       1140.02        17.45 o
  -6   2  12         76.44         80.68         6.75 o
  -5   2  12        309.24        262.52         8.51 o
  -4   2  12         75.06         81.64         4.90 o
  -3   2  12        633.41        643.35         8.21 o
  -2   2  12         28.47         30.12         4.03 o
  -1   2  12         19.15         10.31         3.73 o
   0   2  12        121.89        110.54         4.74 o
   1   2  12          1.64         -0.84         3.65 o
   2   2  12        431.98        444.13         6.73 o
   3   2  12        405.21        418.09        11.17 o
   4   2  12        578.42        580.77        11.06 o
   5   2  12       2801.92       2893.66        31.36 o
   6   2  12        930.57        924.79        15.96 o
   7   2  12        286.31        279.76         8.86 o
   8   2  12          2.53         -2.73         5.83 o
   9   2  12         94.05        108.53        10.70 o
  10   2  12         76.66         65.56         7.98 o
  11   2  12        168.45        194.17        10.21 o
  12   2  12         17.34         -0.51         8.35 o
  13   2  12          5.09         -2.83         7.96 o
 -17   3  12        200.03        187.74        18.46 o
 -16   3  12         13.31         -4.06        24.34 o
 -15   3  12         68.33         65.85        14.20 o
 -14   3  12        330.22        365.51        23.52 o
 -13   3  12        106.49        110.87        10.38 o
 -12   3  12         15.34         14.87         7.04 o
 -11   3  12          0.47         -1.37         6.68 o
 -10   3  12       1034.31       1008.66        19.29 o
  -9   3  12        259.31        276.67        10.07 o
  -8   3  12        177.48        184.40         8.85 o
  -7   3  12        834.60        809.20        16.31 o
  -6   3  12        851.10        840.14        18.38 o
  -5   3  12        204.14        190.42         8.79 o
  -4   3  12          3.70          2.75         4.24 o
  -3   3  12        313.45        378.87        13.13 o
  -2   3  12         88.54         99.11         6.59 o
  -1   3  12        179.71        186.15         6.56 o
   0   3  12        150.46        134.59         6.13 o
   1   3  12         34.45         32.17         4.57 o
   2   3  12        613.39        569.25        12.87 o
   3   3  12         18.76         28.28         5.13 o
   4   3  12         16.39         22.87         5.52 o
   5   3  12       1038.69       1053.93        20.05 o
   6   3  12       1035.15       1036.46        21.94 o
   7   3  12        581.72        573.92        13.17 o
   8   3  12         54.57         41.86         6.28 o
   9   3  12          0.03         -4.89         7.24 o
  10   3  12         27.29         48.62         9.57 o
  11   3  12         75.16         75.60        10.57 o
  12   3  12         45.18         38.01        12.21 o
  13   3  12         20.21         33.79        12.20 o
 -16   4  12          0.09        -20.31        13.54 o
 -15   4  12         57.76         77.01        15.01 o
 -14   4  12         76.49         76.12        13.87 o
 -13   4  12         47.11         41.16        11.53 o
 -12   4  12        216.04        201.43        11.52 o
 -11   4  12          1.67         -0.45         8.03 o
 -10   4  12        266.88        246.78        10.05 o
  -9   4  12        269.60        267.36        10.27 o
  -8   4  12       1453.65       1401.13        19.84 o
  -7   4  12       2696.72       2595.78        27.84 o
  -6   4  12         33.69         30.15         7.40 o
  -5   4  12        576.58        647.38        13.91 o
  -4   4  12        336.78        311.05         7.35 o
  -3   4  12         80.31         79.50         7.09 o
  -2   4  12        167.21        185.01         8.12 o
  -1   4  12       1015.12        906.38        13.49 o
   0   4  12        436.87        422.25        10.04 o
   1   4  12         32.86         20.80         4.82 o
   2   4  12        139.51        135.03         7.84 o
   3   4  12          1.91         -0.47         6.03 o
   4   4  12        603.85        581.50        16.33 o
   5   4  12        306.60        301.27        14.07 o
   6   4  12        457.36        420.84        15.87 o
   7   4  12         54.73         38.16        10.27 o
   8   4  12        318.91        311.24        15.28 o
   9   4  12        267.54        268.66        26.51 o
  10   4  12         36.14         45.13         9.34 o
  11   4  12         15.81         29.27        10.09 o
  12   4  12          0.04          5.28        15.21 o
 -16   5  12         86.45        128.62        17.33 o
 -15   5  12        139.26        137.32        16.76 o
 -14   5  12          5.10          5.57        12.68 o
 -13   5  12          0.00         15.15        11.29 o
 -12   5  12         97.23        107.02        11.35 o
 -11   5  12        570.42        592.35        16.49 o
 -10   5  12         13.38         13.98         8.15 o
  -9   5  12       1446.08       1340.56        22.41 o
  -8   5  12        524.65        524.57        14.32 o
  -7   5  12        130.29        138.92         8.93 o
  -6   5  12        297.48        328.79        12.26 o
  -5   5  12        338.06        298.46        10.15 o
  -4   5  12          0.01         14.84         8.08 o
  -3   5  12        304.00        266.42        12.60 o
  -2   5  12        402.72        381.34        13.08 o
  -1   5  12        496.86        518.91        13.83 o
   0   5  12        189.03        190.37         9.58 o
   1   5  12        754.99        740.71        13.26 o
   2   5  12        701.62        661.77        12.78 o
   3   5  12         59.34         63.56         9.68 o
   4   5  12        100.74         91.97         7.32 o
   5   5  12        418.01        363.87        14.46 o
   6   5  12          0.05        -13.71         9.14 o
   7   5  12         94.52         66.78        14.12 o
   8   5  12         40.43         42.05        12.26 o
   9   5  12          6.50         30.87        12.41 o
  10   5  12          0.44         14.96        12.42 o
  11   5  12          0.08         -5.38        10.40 o
  12   5  12         52.66          2.77        25.65 o
 -15   6  12          1.96         23.36        14.76 o
 -14   6  12          0.82          8.37        13.76 o
 -13   6  12        348.25        400.66        20.50 o
 -12   6  12        522.69        546.53        22.27 o
 -11   6  12         73.78         93.17        11.16 o
 -10   6  12         69.03         74.05         9.39 o
  -9   6  12        240.03        256.63        11.52 o
  -8   6  12        123.78        125.96         9.53 o
  -7   6  12        527.13        456.97        13.16 o
  -6   6  12        110.36         86.25         9.09 o
  -5   6  12         27.82         20.72         8.30 o
  -4   6  12        621.91        623.35        15.55 o
  -3   6  12         39.88         34.89         8.13 o
  -2   6  12          6.16          9.02         7.51 o
  -1   6  12         51.56         58.60         8.36 o
   0   6  12         34.96         34.51         7.69 o
   1   6  12          0.26          6.97         7.23 o
   2   6  12        634.49        633.32        13.76 o
   3   6  12        574.74        577.81        16.34 o
   4   6  12        306.31        320.04        12.11 o
   5   6  12        209.80        203.29         9.82 o
   6   6  12         36.71         41.83        16.01 o
   7   6  12          0.07        -14.45        13.48 o
   8   6  12        281.15        299.24        21.25 o
   9   6  12         18.56          3.27        15.14 o
  10   6  12          8.14         24.45        16.97 o
  11   6  12          1.01          7.81        16.83 o
 -14   7  12          9.70         32.98        19.70 o
 -13   7  12         51.63         63.62        14.86 o
 -12   7  12        141.22        151.47        13.33 o
 -11   7  12        895.10        913.88        22.19 o
 -10   7  12        159.31        128.65        13.35 o
  -9   7  12          8.01         15.08         9.39 o
  -8   7  12          0.24         -7.32         8.59 o
  -7   7  12        345.01        313.45        13.46 o
  -6   7  12        209.96        226.72        11.92 o
  -5   7  12        220.98        226.65        15.71 o
  -4   7  12         30.86         26.39        11.71 o
  -3   7  12        440.43        475.83        17.58 o
  -2   7  12          3.96          4.84         9.61 o
  -1   7  12          2.10          3.25         8.80 o
   0   7  12        100.27        101.78        10.43 o
   1   7  12         82.14         82.21        10.91 o
   2   7  12        294.68        285.60        14.26 o
   3   7  12          5.40         22.45         9.94 o
   4   7  12         67.24         56.70        10.25 o
   5   7  12        210.27        265.09        13.51 o
   6   7  12        145.25        173.15        13.28 o
   7   7  12         32.61         14.50        10.42 o
   8   7  12         50.14         50.48        17.28 o
   9   7  12         40.67         33.48        17.13 o
 -12   8  12         43.85         35.15        13.46 o
 -11   8  12          0.37        -11.71        12.08 o
 -10   8  12        120.26        155.49        14.42 o
  -9   8  12         45.58         64.98        12.22 o
  -8   8  12        134.04        126.18        15.00 o
  -7   8  12         63.09         66.20        10.98 o
  -6   8  12        270.27        303.70        17.74 o
  -5   8  12        297.83        370.46        19.02 o
  -4   8  12        412.16        425.12        19.98 o
  -3   8  12          5.90        -17.41        11.61 o
  -2   8  12        861.11        829.29        24.95 o
  -1   8  12        156.37        150.70        14.58 o
   0   8  12         20.71          1.04        13.06 o
   1   8  12          0.01          1.38        12.69 o
   2   8  12         16.98         16.54        13.58 o
   3   8  12          0.08        -14.75        11.31 o
   4   8  12         30.52          8.46        11.80 o
   5   8  12        259.74        260.04        16.62 o
   6   8  12        179.87        188.88        15.02 o
   7   8  12          0.49          3.44        11.96 o
   8   8  12         10.87         10.50        13.44 o
 -10   9  12        541.74        599.15        26.17 o
  -9   9  12         53.42         51.16        14.56 o
  -8   9  12        175.08        198.63        24.61 o
  -7   9  12        219.38        240.38        17.29 o
  -6   9  12        569.54        579.57        28.94 o
  -5   9  12        178.58        184.92        16.41 o
  -4   9  12         28.88         -0.52        18.31 o
  -3   9  12          3.32         -0.33        12.31 o
  -2   9  12         72.89         69.81        13.48 o
  -1   9  12         71.27         93.96        18.86 o
   0   9  12        109.30         94.55        18.86 o
   1   9  12         96.38         64.81        18.13 o
   2   9  12         19.55         15.59        17.39 o
   3   9  12        206.03        230.63        21.91 o
   4   9  12          4.26          0.65        16.58 o
   5   9  12        136.46        188.89        21.47 o
   6   9  12          0.49         11.57        21.83 o
  -7  10  12          0.02        -15.06        19.49 o
  -6  10  12         70.79         62.62        19.15 o
  -5  10  12          2.38         12.63        19.97 o
  -4  10  12         60.43         56.19        18.56 o
  -3  10  12         42.79         45.79        16.27 o
  -2  10  12         12.49         27.44        19.86 o
  -1  10  12         25.70         37.27        19.36 o
   0  10  12         99.96         58.99        19.74 o
   1  10  12        119.98        146.86        22.30 o
   2  10  12          4.91        -39.30        26.69 o
   3  10  12        138.66        110.47        20.79 o
 -17   0  13         63.06         48.37        23.22 o
 -15   0  13        847.61        838.93        38.69 o
 -13   0  13          1.05         -1.79        16.58 o
 -11   0  13        161.87        141.66        12.91 o
  -9   0  13        271.81        278.38        15.39 o
  -7   0  13        205.29        200.60        12.61 o
  -5   0  13       7015.34       6681.89        90.61 o
  -3   0  13       3296.78       2969.26        39.19 o
  -1   0  13        134.06        113.32         6.81 o
   1   0  13         11.33         11.14         5.43 o
   3   0  13        590.96        636.41        14.53 o
   5   0  13         86.48         79.61         9.90 o
   7   0  13         80.91         69.76        11.82 o
   9   0  13         91.61         88.91        15.80 o
  11   0  13         31.97         50.60        24.26 o
  13   0  13         40.71          6.24        27.03 o
 -17   1  13         32.14         22.44        16.95 o
 -16   1  13         83.85         76.14        18.41 o
 -15   1  13        188.95        171.60        16.32 o
 -14   1  13        314.81        275.36        17.77 o
 -13   1  13         14.91         25.95        12.18 o
 -12   1  13         67.90         78.61        10.80 o
 -11   1  13          0.09          0.18         7.76 o
 -10   1  13        401.64        399.42        12.49 o
  -9   1  13       1164.10       1038.65        18.25 o
  -8   1  13       1705.69       1638.94        22.47 o
  -7   1  13          0.08         -2.49         6.43 o
  -6   1  13       1344.59       1251.57        18.71 o
  -5   1  13        270.20        242.31         8.49 o
  -4   1  13        197.28        196.44         6.85 o
  -3   1  13       1388.11       1329.99        13.19 o
  -2   1  13        157.87        197.85         6.00 o
  -1   1  13        913.50        788.06         9.68 o
   0   1  13         78.88        108.15         4.06 o
   1   1  13        105.22         87.84         4.51 o
   2   1  13         30.28         29.04         4.04 o
   3   1  13         10.65         14.44         4.55 o
   4   1  13        513.75        510.67         9.67 o
   5   1  13         76.09        100.74         6.12 o
   6   1  13        239.37        259.44         7.50 o
   7   1  13        814.83        802.86        13.09 o
   8   1  13        287.99        309.66         8.88 o
   9   1  13        123.00        119.15         8.90 o
  10   1  13        120.53        138.95        15.14 o
  11   1  13          3.16          5.84        12.77 o
  12   1  13         82.44        105.91        22.35 o
  13   1  13          0.31          0.98        14.89 o
 -17   2  13          5.71          3.71        14.42 o
 -16   2  13        139.15        131.64        16.46 o
 -15   2  13          5.12         13.06        12.66 o
 -14   2  13        202.33        183.82        14.53 o
 -13   2  13        224.99        230.47        20.56 o
 -12   2  13        238.92        208.24        11.36 o
 -11   2  13          0.43         -0.23         8.25 o
 -10   2  13        468.98        466.62        13.11 o
  -9   2  13        305.85        312.16        11.24 o
  -8   2  13       3366.91       3229.61        36.25 o
  -7   2  13        157.02        192.07         8.95 o
  -6   2  13        879.23        866.94        15.04 o
  -5   2  13        113.49        104.36         7.50 o
  -4   2  13        359.32        288.65         8.11 o
  -3   2  13        310.24        340.80         7.81 o
  -2   2  13         10.84          2.22         4.38 o
  -1   2  13         27.08         18.89         4.26 o
   0   2  13        711.79        637.55        10.12 o
   1   2  13       1076.92       1039.79        11.52 o
   2   2  13         79.31         77.46         4.06 o
   3   2  13         21.59         11.69         4.24 o
   4   2  13          8.72         13.34         6.01 o
   5   2  13        248.75        258.26         9.99 o
   6   2  13       1798.43       1792.43        22.20 o
   7   2  13        340.28        328.72         9.87 o
   8   2  13        109.80        126.76         9.26 o
   9   2  13         25.03         10.55         7.28 o
  10   2  13         39.82         38.66         7.93 o
  11   2  13        116.00        152.09        10.02 o
  12   2  13          6.31          7.21         7.67 o
  13   2  13          0.95          0.49        14.56 o
 -17   3  13        225.07        227.36        19.42 o
 -16   3  13         53.22         63.56        15.47 o
 -15   3  13         61.08         34.86        13.76 o
 -14   3  13         43.11         72.68        13.89 o
 -13   3  13        445.14        403.15        15.64 o
 -12   3  13         81.53         79.20         9.08 o
 -11   3  13         42.09         67.67         9.41 o
 -10   3  13         10.30          6.69        10.69 o
  -9   3  13        236.68        188.28         9.45 o
  -8   3  13       2117.26       1949.32        25.43 o
  -7   3  13       1989.26       1881.60        24.42 o
  -6   3  13          3.30          1.93         6.38 o
  -5   3  13        736.66        691.38        12.67 o
  -4   3  13         50.86         55.57         5.20 o
  -3   3  13        536.94        545.07        12.88 o
  -2   3  13        836.64        910.08        14.82 o
  -1   3  13       2498.28       2377.24        25.23 o
   0   3  13         92.73         80.68         6.17 o
   1   3  13         54.70         69.59         5.84 o
   2   3  13        107.18        120.25         5.51 o
   3   3  13         17.29         22.56         5.48 o
   4   3  13        154.05        125.60         6.83 o
   5   3  13        234.45        214.79         7.53 o
   6   3  13          0.77         -3.89         6.16 o
   7   3  13        574.02        536.00        11.91 o
   8   3  13        227.62        210.70         8.58 o
   9   3  13         37.00         41.33         8.27 o
  10   3  13          0.00        -12.80         8.54 o
  11   3  13         19.26         36.63        10.78 o
  12   3  13         11.61         -5.05        10.98 o
 -16   4  13        356.82        364.26        21.95 o
 -15   4  13        189.18        190.73        17.80 o
 -14   4  13         45.80         43.26        15.31 o
 -13   4  13          3.12          6.64         9.33 o
 -12   4  13          5.96         -6.12         8.39 o
 -11   4  13         74.97         65.80        11.80 o
 -10   4  13       1046.46        988.94        20.45 o
  -9   4  13          8.36         22.91         8.10 o
  -8   4  13         54.47         31.58         7.89 o
  -7   4  13         76.33         52.06         5.53 o
  -6   4  13         95.02         84.75         8.21 o
  -5   4  13        417.80        408.45        12.21 o
  -4   4  13        711.88        679.75        15.49 o
  -3   4  13       1522.94       1408.74        19.97 o
  -2   4  13         46.93         50.33         6.93 o
  -1   4  13         56.98         70.93         7.31 o
   0   4  13       1156.81       1212.28        18.01 o
   1   4  13        276.52        277.17         8.40 o
   2   4  13         30.70         30.91         5.63 o
   3   4  13        122.12        111.45         7.57 o
   4   4  13        248.91        211.59         8.42 o
   5   4  13        354.36        320.66        14.21 o
   6   4  13         96.82         79.13        10.78 o
   7   4  13         10.11          6.51         9.99 o
   8   4  13          0.06          3.81        10.28 o
   9   4  13         21.58         21.90        13.51 o
  10   4  13         11.09        -13.42         8.94 o
  11   4  13          3.63        -11.40        10.22 o
  12   4  13         41.05         29.21        11.91 o
 -15   5  13          6.40         24.73        15.44 o
 -14   5  13        190.53        166.08        19.31 o
 -13   5  13        106.02        119.35        13.63 o
 -12   5  13        162.21        174.23        11.28 o
 -11   5  13          5.94          6.09        10.14 o
 -10   5  13        134.59        166.84        10.64 o
  -9   5  13        278.24        325.57        12.34 o
  -8   5  13        149.92        144.37         9.27 o
  -7   5  13         53.19         46.43         8.80 o
  -6   5  13        260.22        289.33        15.18 o
  -5   5  13        237.35        203.48        10.49 o
  -4   5  13        231.52        240.35        10.71 o
  -3   5  13        551.14        610.50        15.01 o
  -2   5  13       2271.50       2291.83        32.91 o
  -1   5  13        800.78        820.96        18.57 o
   0   5  13          1.84          1.47         6.98 o
   1   5  13        560.96        576.13        17.33 o
   2   5  13        487.11        484.45        11.64 o
   3   5  13         19.13         11.83         6.81 o
   4   5  13       1960.27       1886.23        27.18 o
   5   5  13          1.91         -6.93         9.47 o
   6   5  13        224.06        208.58        13.74 o
   7   5  13        522.81        584.80        19.61 o
   8   5  13         28.12         29.17        14.57 o
   9   5  13         20.77         14.31        14.43 o
  10   5  13         31.97         28.99        18.00 o
  11   5  13          4.84         19.02        16.08 o
 -14   6  13         72.50         79.88        15.38 o
 -13   6  13        352.74        403.15        24.91 o
 -12   6  13         39.80         59.63        11.15 o
 -11   6  13          4.07         -4.82         9.30 o
 -10   6  13          6.86         -0.32         8.05 o
  -9   6  13          0.59         -1.73         7.64 o
  -8   6  13         32.54         36.98         9.21 o
  -7   6  13        172.63        207.16        13.38 o
  -6   6  13        300.92        285.11        25.95 o
  -5   6  13         25.86         22.27         8.39 o
  -4   6  13        659.18        609.61        14.37 o
  -3   6  13        901.56        944.82        19.72 o
  -2   6  13        139.72        146.11        10.57 o
  -1   6  13        352.09        344.40        13.29 o
   0   6  13        672.83        672.62        18.68 o
   1   6  13         50.77         57.09        10.44 o
   2   6  13        363.01        343.07        12.07 o
   3   6  13        103.96        106.96        10.60 o
   4   6  13        533.36        502.31        13.92 o
   5   6  13        200.91        193.42         9.92 o
   6   6  13         86.68         93.81        16.08 o
   7   6  13         70.20         87.55        16.74 o
   8   6  13         32.02         47.23        16.21 o
   9   6  13         34.56         37.81        16.37 o
  10   6  13          0.27        -23.30        15.54 o
 -13   7  13         31.88         11.33        17.70 o
 -12   7  13        123.19        121.50        14.74 o
 -11   7  13          0.04          1.08        11.31 o
 -10   7  13         10.88          8.52        10.95 o
  -9   7  13        179.27        216.75        17.82 o
  -8   7  13        290.72        292.84        13.55 o
  -7   7  13         35.78         54.68        12.61 o
  -6   7  13       1846.25       1759.60        36.83 o
  -5   7  13         22.74         30.88        11.78 o
  -4   7  13         92.84        108.51        17.41 o
  -3   7  13          0.94         -0.43         9.92 o
  -2   7  13        129.39        139.47        12.42 o
  -1   7  13        103.70        126.23        11.12 o
   0   7  13        398.05        366.01        15.87 o
   1   7  13         11.10         -3.57         8.35 o
   2   7  13        277.05        291.81        16.22 o
   3   7  13        453.98        423.30        16.60 o
   4   7  13          1.54         25.96         9.91 o
   5   7  13        163.32        131.47        12.67 o
   6   7  13         29.54         42.48        11.61 o
   7   7  13          2.45        -12.15        15.32 o
   8   7  13          2.70        -18.74        15.97 o
   9   7  13         94.37         69.49        18.60 o
 -12   8  13         94.39        102.99        14.97 o
 -11   8  13        296.60        334.00        18.67 o
 -10   8  13         93.04        119.30        14.05 o
  -9   8  13         15.48         36.14        11.83 o
  -8   8  13        428.80        437.50        20.55 o
  -7   8  13        830.91        830.60        26.41 o
  -6   8  13         69.74         66.30        13.52 o
  -5   8  13         16.08         16.52        12.52 o
  -4   8  13         13.40          4.74        12.47 o
  -3   8  13          0.96          2.22        11.80 o
  -2   8  13        135.85        140.47        19.21 o
  -1   8  13         10.17          3.84        14.62 o
   0   8  13        201.92        242.96        16.35 o
   1   8  13         65.23         60.36        12.54 o
   2   8  13         11.23         28.59        13.96 o
   3   8  13        370.78        388.39        17.02 o
   4   8  13          2.20        -10.25        14.57 o
   5   8  13        142.02        139.97        14.51 o
   6   8  13        116.88        118.44        14.26 o
   7   8  13         20.06         34.02        12.37 o
 -10   9  13          3.22          3.32        21.76 o
  -9   9  13        754.47        802.17        46.02 o
  -8   9  13        494.26        505.59        23.21 o
  -7   9  13          5.43         11.87        17.39 o
  -6   9  13        125.80        128.63        19.40 o
  -5   9  13         23.30         34.63        15.91 o
  -4   9  13        286.06        243.53        17.82 o
  -3   9  13        509.36        534.02        25.53 o
  -2   9  13          0.73        -19.54        13.71 o
  -1   9  13          3.30         -8.12        14.75 o
   0   9  13        268.13        308.53        20.57 o
   1   9  13         68.98         53.43        15.25 o
   2   9  13         68.95        120.40        28.38 o
   3   9  13        266.07        253.11        19.78 o
   4   9  13         32.03         50.85        15.29 o
   5   9  13          0.12          7.91        16.32 o
  -6  10  13         17.94         40.92        19.06 o
  -5  10  13          0.13        -24.41        16.27 o
  -4  10  13          0.90          0.24        20.83 o
  -3  10  13        101.43         89.51        21.54 o
  -2  10  13        155.91        176.32        19.82 o
  -1  10  13         20.83         21.66        16.05 o
   0  10  13        391.13        445.66        25.19 o
   1  10  13          7.59         -6.90        14.77 o
   2  10  13         62.95         59.84        16.99 o
 -16   0  14         12.16         47.62        21.14 o
 -14   0  14        823.57        795.09        35.96 o
 -12   0  14        472.52        498.31        33.64 o
 -10   0  14        502.71        528.46        19.68 o
  -8   0  14         23.44         29.48        18.11 o
  -6   0  14      11466.34      11389.40       149.55 o
  -4   0  14         64.87         62.89         7.98 o
  -2   0  14       2099.72       2063.89        22.97 o
   0   0  14         40.80         36.65         6.89 o
   2   0  14          5.28         10.24         6.46 o
   4   0  14        545.92        539.75        11.53 o
   6   0  14          0.06        -18.28        13.99 o
   8   0  14         79.81         79.64        13.26 o
  10   0  14         44.64         72.41        22.18 o
  12   0  14         52.14         66.54        26.34 o
 -17   1  14         27.84         27.49        17.36 o
 -16   1  14        210.43        172.97        19.95 o
 -15   1  14        215.10        217.07        21.27 o
 -14   1  14         96.97         78.75        13.80 o
 -13   1  14        527.43        554.00        19.73 o
 -12   1  14         10.54         -4.26         8.87 o
 -11   1  14       1632.98       1584.96        23.36 o
 -10   1  14         25.78         53.09         7.82 o
  -9   1  14        258.89        239.29        10.43 o
  -8   1  14        208.72        212.79         9.73 o
  -7   1  14        243.19        231.81        10.16 o
  -6   1  14          0.55          0.59         7.39 o
  -5   1  14         76.72         71.81         6.79 o
  -4   1  14       1807.48       1709.19        17.88 o
  -3   1  14        468.28        436.00         7.53 o
  -2   1  14        440.53        438.38         9.18 o
  -1   1  14          1.51          4.22         3.88 o
   0   1  14         22.43         20.39         3.68 o
   1   1  14       1902.65       1843.57        17.68 o
   2   1  14        199.37        181.05         5.81 o
   3   1  14         14.10          7.49         4.83 o
   4   1  14        309.30        294.97         9.57 o
   5   1  14          1.93         10.35         5.37 o
   6   1  14       1038.28       1036.05        15.17 o
   7   1  14         93.12        100.03         6.50 o
   8   1  14        492.59        541.59        19.74 o
   9   1  14         98.24         89.20        11.26 o
  10   1  14        469.15        483.92        27.51 o
  11   1  14          5.35         -8.85        13.13 o
  12   1  14         19.38          8.77        14.57 o
 -17   2  14         37.97         54.63        18.65 o
 -16   2  14        186.91        248.19        22.07 o
 -15   2  14         62.31         67.59        16.59 o
 -14   2  14         90.06        109.72        16.79 o
 -13   2  14       1324.34       1203.14        65.59 o
 -12   2  14          3.47          8.19        10.09 o
 -11   2  14         37.45         36.15         9.28 o
 -10   2  14          2.94         -2.50         7.04 o
  -9   2  14        123.07        102.75         8.36 o
  -8   2  14        439.33        424.41        12.41 o
  -7   2  14        687.64        627.03        14.09 o
  -6   2  14         89.54         99.57         7.60 o
  -5   2  14          3.88         -0.54         4.30 o
  -4   2  14          0.19          0.49         3.92 o
  -3   2  14         77.49         70.61         5.46 o
  -2   2  14         70.98         84.24         5.50 o
  -1   2  14        288.51        277.45         7.69 o
   0   2  14        503.89        522.12         9.51 o
   1   2  14        306.93        305.26         7.53 o
   2   2  14         58.14         53.09         5.75 o
   3   2  14        261.56        241.89         7.69 o
   4   2  14         71.22         64.70         5.67 o
   5   2  14        718.44        784.82        12.09 o
   6   2  14         16.44         17.43         5.94 o
   7   2  14        166.08        151.80         7.90 o
   8   2  14        112.81        111.30         8.43 o
   9   2  14        113.82        100.78         8.44 o
  10   2  14         76.38         91.23         8.36 o
  11   2  14          0.70          8.15         7.54 o
  12   2  14         61.53         65.90        15.81 o
 -16   3  14          5.31         -4.80        13.97 o
 -15   3  14         22.54         38.74        14.32 o
 -14   3  14         93.69        121.86        15.03 o
 -13   3  14         78.06         78.14        10.77 o
 -12   3  14        102.50         92.78        11.64 o
 -11   3  14         88.33         93.39        11.28 o
 -10   3  14        101.39         94.50        16.05 o
  -9   3  14         31.33         10.78         7.59 o
  -8   3  14        953.26        872.44        17.48 o
  -7   3  14        669.92        684.86        15.66 o
  -6   3  14        316.24        288.17         8.98 o
  -5   3  14        202.04        218.81         9.21 o
  -4   3  14       2660.95       2507.28        31.33 o
  -3   3  14         49.47         39.57         6.65 o
  -2   3  14       1202.75       1140.28        17.17 o
  -1   3  14         99.60        112.40         6.94 o
   0   3  14         12.59         13.54         5.93 o
   1   3  14        152.06        151.67         7.62 o
   2   3  14        372.60        397.45        10.13 o
   3   3  14        173.54        173.11         7.74 o
   4   3  14        364.49        339.19         9.60 o
   5   3  14        296.65        299.73        10.28 o
   6   3  14        289.05        310.57         9.44 o
   7   3  14          0.00         -1.85         5.77 o
   8   3  14        105.98        107.78         8.55 o
   9   3  14          5.28         -7.08         7.57 o
  10   3  14          0.27          0.09         9.05 o
  11   3  14         18.62         -1.98        14.71 o
  12   3  14         58.47         76.59        10.23 o
 -16   4  14          0.14        -15.65        13.72 o
 -15   4  14          2.28          5.61        13.67 o
 -14   4  14        232.32        240.85        19.91 o
 -13   4  14        115.95        147.97        11.96 o
 -12   4  14         41.37         32.74         8.97 o
 -11   4  14        806.89        827.74        19.93 o
 -10   4  14        126.04         72.57        10.63 o
  -9   4  14         13.23          5.46        10.27 o
  -8   4  14        120.44        134.68         9.18 o
  -7   4  14         54.91         59.83         8.52 o
  -6   4  14       1626.13       1417.43        22.76 o
  -5   4  14       1931.70       1965.43        29.57 o
  -4   4  14         13.73         10.40         7.79 o
  -3   4  14         30.71         44.53         7.95 o
  -2   4  14        137.08        140.94         8.79 o
  -1   4  14        387.03        375.23        10.22 o
   0   4  14         34.94         26.99         7.80 o
   1   4  14        380.97        358.10        10.29 o
   2   4  14         32.79         22.30         5.76 o
   3   4  14        650.44        670.03        14.50 o
   4   4  14         38.77         29.08         8.53 o
   5   4  14        114.87        113.61        10.97 o
   6   4  14         24.64         35.74        10.35 o
   7   4  14        202.09        152.64        12.76 o
   8   4  14         19.07        -13.44        13.01 o
   9   4  14        221.87        195.41        15.44 o
  10   4  14        123.43        122.77        11.71 o
  11   4  14         22.96         32.59        11.17 o
 -15   5  14        536.64        536.91        26.11 o
 -14   5  14         65.67         45.65        14.08 o
 -13   5  14        222.82        259.81        20.23 o
 -12   5  14        164.01        211.33        12.27 o
 -11   5  14        540.83        503.44        15.76 o
 -10   5  14        196.35        195.69        11.02 o
  -9   5  14        643.03        699.23        18.12 o
  -8   5  14         14.48          4.53        12.51 o
  -7   5  14        207.85        215.25        12.86 o
  -6   5  14        125.21        116.53        10.04 o
  -5   5  14         80.16         90.53         9.61 o
  -4   5  14        126.44         89.23         8.59 o
  -3   5  14          3.39         -4.62         7.14 o
  -2   5  14         80.17         87.95         9.64 o
  -1   5  14        288.70        278.62        12.03 o
   0   5  14          7.71          3.77         8.42 o
   1   5  14       1549.54       1491.30        23.21 o
   2   5  14        358.89        342.03        11.14 o
   3   5  14          7.30          6.79         8.03 o
   4   5  14         46.22         64.55         9.72 o
   5   5  14        138.30        151.56        14.73 o
   6   5  14         27.66          8.53        12.27 o
   7   5  14        725.71        755.59        43.80 o
   8   5  14         10.01         17.94        16.32 o
   9   5  14          2.87        -20.38        14.67 o
  10   5  14         49.40         46.48        16.82 o
 -14   6  14         72.85        110.23        18.71 o
 -13   6  14        233.38        261.16        21.40 o
 -12   6  14         13.35         -9.32         9.89 o
 -11   6  14          4.52         11.80         9.83 o
 -10   6  14         98.28        111.23        11.17 o
  -9   6  14        869.76        870.27        23.48 o
  -8   6  14        213.32        218.74        14.25 o
  -7   6  14        420.64        408.88        16.71 o
  -6   6  14        543.71        561.35        18.02 o
  -5   6  14         88.06         94.66        12.84 o
  -4   6  14         17.97          8.97         7.56 o
  -3   6  14        387.43        404.36        14.80 o
  -2   6  14        427.48        426.52        16.17 o
  -1   6  14        304.33        269.87        13.98 o
   0   6  14        414.93        419.44        15.53 o
   1   6  14         26.27         29.66         9.20 o
   2   6  14          9.66          6.59        11.51 o
   3   6  14        294.72        293.52        16.68 o
   4   6  14         66.02         62.97         9.64 o
   5   6  14        131.60        116.06         8.71 o
   6   6  14         40.14         44.10        15.16 o
   7   6  14        167.00        177.13        18.86 o
   8   6  14        200.78        215.12        20.71 o
   9   6  14         34.75         51.46        32.31 o
 -13   7  14         94.45         86.65        19.33 o
 -12   7  14         60.24         66.21        13.74 o
 -11   7  14          0.10        -16.49        11.00 o
 -10   7  14        324.83        293.67        16.73 o
  -9   7  14        234.26        268.22        16.27 o
  -8   7  14        163.50        179.96        13.98 o
  -7   7  14        271.80        318.11        17.19 o
  -6   7  14         21.52         42.61        10.75 o
  -5   7  14        314.48        341.81        18.43 o
  -4   7  14        559.25        547.66        21.55 o
  -3   7  14        173.98        159.87        13.28 o
  -2   7  14        251.09        253.07        16.06 o
  -1   7  14         29.24         60.36         9.49 o
   0   7  14         42.53         31.44         9.26 o
   1   7  14         55.89         69.85         9.51 o
   2   7  14        366.01        352.36        15.52 o
   3   7  14        157.06        149.78        12.26 o
   4   7  14         39.39         21.37         9.75 o
   5   7  14         49.01         54.03        11.37 o
   6   7  14         37.89         21.11        18.01 o
   7   7  14         78.77         66.36        20.63 o
   8   7  14         21.44         28.90        17.28 o
 -11   8  14        688.10        613.78        23.16 o
 -10   8  14        179.18        241.97        16.55 o
  -9   8  14         68.95         54.41        22.51 o
  -8   8  14        101.82        117.55        15.62 o
  -7   8  14         65.79         55.86        16.79 o
  -6   8  14          6.65          4.33        12.08 o
  -5   8  14        516.56        489.97        21.90 o
  -4   8  14        105.77        108.66        19.56 o
  -3   8  14         91.68        129.92        23.62 o
  -2   8  14        131.34        143.46        20.42 o
  -1   8  14        217.44        237.15        18.63 o
   0   8  14        335.72        344.28        18.25 o
   1   8  14          6.26         13.14        11.68 o
   2   8  14          5.61          3.01        11.27 o
   3   8  14         18.31         29.95        11.16 o
   4   8  14        262.39        274.69        18.21 o
   5   8  14          9.50         19.46        12.39 o
   6   8  14         77.50         93.43        13.68 o
  -9   9  14        307.01        384.48        27.47 o
  -8   9  14         20.97         44.02        18.25 o
  -7   9  14        153.07        186.85        21.76 o
  -6   9  14         57.28         79.03        15.41 o
  -5   9  14          0.07          2.22        15.01 o
  -4   9  14        574.53        591.02        27.50 o
  -3   9  14         18.39         20.44        14.62 o
  -2   9  14        210.29        228.37        19.86 o
  -1   9  14         23.76         19.35        17.30 o
   0   9  14        108.39         95.09        16.69 o
   1   9  14        108.57        123.84        16.83 o
   2   9  14         41.01         45.26        15.51 o
   3   9  14         37.95         49.63        15.48 o
   4   9  14          9.68         33.88        17.46 o
  -5  10  14         48.92         35.13        22.30 o
  -4  10  14         59.20         75.56        20.42 o
  -3  10  14         17.70         28.14        16.46 o
  -2  10  14         57.35         74.64        17.57 o
  -1  10  14          8.53         22.29        16.60 o
   0  10  14        115.84        133.75        18.33 o
 -17   0  15          5.88        -37.43        24.95 o
 -15   0  15        304.09        317.45        37.43 o
 -13   0  15          0.52         19.89        13.71 o
 -11   0  15         48.98         21.48        13.81 o
  -9   0  15       2184.56       2087.91        38.24 o
  -7   0  15       1610.66       1340.31        27.98 o
  -5   0  15       2026.21       1944.68        29.80 o
  -3   0  15        452.30        436.04        11.86 o
  -1   0  15        183.78        191.77         9.99 o
   1   0  15       1586.33       1546.24        23.12 o
   3   0  15         54.71         61.60         6.99 o
   5   0  15          6.34         -1.92        12.22 o
   7   0  15        319.74        373.14        18.05 o
   9   0  15        319.11        272.54        17.87 o
  11   0  15         40.83          7.62        23.57 o
 -17   1  15        349.18        353.34        29.58 o
 -16   1  15         12.76         34.48        16.74 o
 -15   1  15        250.01        266.81        35.13 o
 -14   1  15         25.92         19.01        14.25 o
 -13   1  15         56.15         26.60        12.01 o
 -12   1  15          3.78          6.90         9.03 o
 -11   1  15        156.10        149.26         9.64 o
 -10   1  15        215.66        183.63        11.00 o
  -9   1  15        420.37        443.37        12.70 o
  -8   1  15         41.80         30.99         7.21 o
  -7   1  15        794.48        740.49        15.02 o
  -6   1  15       1163.17       1112.28        17.53 o
  -5   1  15         88.58         66.00         6.09 o
  -4   1  15        626.58        649.28        11.18 o
  -3   1  15         32.54         34.90         4.05 o
  -2   1  15       1418.15       1369.40        17.91 o
  -1   1  15        781.70        687.04        10.09 o
   0   1  15         12.63         -3.59         5.14 o
   1   1  15          9.58         13.61         5.26 o
   2   1  15          5.99         -3.46         4.99 o
   3   1  15         44.40         42.73         5.87 o
   4   1  15         10.01          6.97         7.24 o
   5   1  15        154.93        168.95         7.29 o
   6   1  15        110.69        113.58         6.65 o
   7   1  15        343.68        345.14         9.76 o
   8   1  15          2.99        -13.92         9.28 o
   9   1  15        106.12         71.20        11.10 o
  10   1  15        294.12        340.45        19.02 o
  11   1  15         72.58         90.54        15.28 o
  12   1  15         34.55         22.60        19.06 o
 -16   2  15        580.36        618.97        30.07 o
 -15   2  15        112.08        117.68        20.22 o
 -14   2  15         90.41         77.73        13.92 o
 -13   2  15          7.60        -16.45        19.01 o
 -12   2  15         26.31         24.32        11.08 o
 -11   2  15         83.76        102.96        14.21 o
 -10   2  15          1.30         13.03         7.90 o
  -9   2  15         44.59         58.27         8.37 o
  -8   2  15         43.93         47.60         8.18 o
  -7   2  15       1709.61       1667.66        24.28 o
  -6   2  15        486.85        452.12        11.38 o
  -5   2  15        386.38        390.60        10.10 o
  -4   2  15       2760.62       2509.50        25.46 o
  -3   2  15        351.14        374.09         9.45 o
  -2   2  15         98.84        105.55         6.24 o
  -1   2  15         11.14          8.23         5.31 o
   0   2  15        794.28        796.17        12.85 o
   1   2  15        162.62        167.50         7.16 o
   2   2  15         16.96         15.00         6.24 o
   3   2  15         13.79         22.48         5.48 o
   4   2  15         53.71         49.32         5.68 o
   5   2  15          0.04         -1.70         5.69 o
   6   2  15        516.67        483.87        13.59 o
   7   2  15        147.96        155.59         8.74 o
   8   2  15        641.56        695.60        14.91 o
   9   2  15          0.05         -3.34         7.07 o
  10   2  15         14.87          6.25         7.12 o
  11   2  15          0.04        -13.67        13.26 o
 -16   3  15         29.76         33.37        25.02 o
 -15   3  15          0.75        -13.71        21.53 o
 -14   3  15          9.24         -7.37        11.77 o
 -13   3  15        848.83        840.80        25.63 o
 -12   3  15         35.78         22.66        10.49 o
 -11   3  15        108.03        143.15        12.28 o
 -10   3  15          0.63         10.56         8.61 o
  -9   3  15         16.39         12.58         7.53 o
  -8   3  15        278.58        290.55        12.65 o
  -7   3  15       2637.26       2529.15        32.15 o
  -6   3  15         18.65         12.28        10.70 o
  -5   3  15         63.52         61.78         7.08 o
  -4   3  15         37.39         43.98         8.11 o
  -3   3  15          1.14         -4.21         7.05 o
  -2   3  15       1271.43       1176.33        19.81 o
  -1   3  15        135.77        138.18         7.82 o
   0   3  15        299.02        297.63        10.81 o
   1   3  15         58.33         76.19         6.95 o
   2   3  15         74.79         84.59         7.41 o
   3   3  15        212.60        204.24         7.20 o
   4   3  15         34.92         28.33         6.15 o
   5   3  15        698.37        714.74        13.58 o
   6   3  15        314.92        301.51         9.62 o
   7   3  15        950.03        878.87        16.88 o
   8   3  15        196.07        160.41        11.57 o
   9   3  15        527.12        566.96        15.39 o
  10   3  15        267.61        265.46        11.70 o
  11   3  15          1.35          1.00         8.75 o
 -15   4  15        115.22        146.79        16.80 o
 -14   4  15        218.58        238.58        17.78 o
 -13   4  15          9.12          7.77        10.55 o
 -12   4  15         10.85         -4.71         9.19 o
 -11   4  15        196.83        238.34        14.52 o
 -10   4  15        411.22        390.52        16.26 o
  -9   4  15         44.55         72.97         9.48 o
  -8   4  15         48.03         56.96         9.51 o
  -7   4  15        240.86        250.42        10.43 o
  -6   4  15        207.88        177.21        10.84 o
  -5   4  15       1783.47       1706.37        26.97 o
  -4   4  15        723.43        729.51        20.07 o
  -3   4  15        700.96        672.93        15.29 o
  -2   4  15        282.23        291.54        11.32 o
  -1   4  15        328.34        304.61        12.93 o
   0   4  15          6.32          8.62         7.13 o
   1   4  15         89.62         72.01         6.70 o
   2   4  15         42.04         46.70         7.71 o
   3   4  15        251.29        231.25        11.20 o
   4   4  15          0.34         -6.62         7.27 o
   5   4  15          2.18          3.31         7.31 o
   6   4  15        124.28         91.19        13.38 o
   7   4  15        137.28        146.89        16.35 o
   8   4  15        195.55        185.88        19.58 o
   9   4  15        137.12        166.12        21.46 o
  10   4  15         86.70        110.20        17.14 o
 -15   5  15          0.04         -6.07        13.84 o
 -14   5  15         13.21        -11.58        13.12 o
 -13   5  15          0.03          6.94        11.31 o
 -12   5  15        224.52        230.73        17.46 o
 -11   5  15        127.42        122.34        11.37 o
 -10   5  15         88.33        100.57        10.73 o
  -9   5  15         89.82         93.41        15.41 o
  -8   5  15         14.41         -7.22        10.60 o
  -7   5  15         10.88          3.45         9.27 o
  -6   5  15        581.71        548.31        19.84 o
  -5   5  15         76.18        104.71         9.22 o
  -4   5  15          0.00          5.63         7.74 o
  -3   5  15        153.63        142.83        11.77 o
  -2   5  15        204.80        204.68        13.58 o
  -1   5  15         39.03         38.41         9.35 o
   0   5  15         21.43         19.72         8.93 o
   1   5  15         41.33         46.79         8.87 o
   2   5  15         72.69         76.24        11.56 o
   3   5  15        277.61        279.06        14.32 o
   4   5  15          2.34         -4.39         9.02 o
   5   5  15         20.80         38.88         9.14 o
   6   5  15          1.71         13.71        13.71 o
   7   5  15         61.21         66.14        15.58 o
   8   5  15         23.03         16.47        16.38 o
   9   5  15         11.81         31.19        16.39 o
  10   5  15          4.19          5.38        19.40 o
 -14   6  15        121.23        136.37        24.46 o
 -13   6  15         60.18         81.03        16.01 o
 -12   6  15        272.51        312.60        17.95 o
 -11   6  15         55.51         61.18        12.51 o
 -10   6  15         76.35         81.67        12.37 o
  -9   6  15        399.91        372.26        25.43 o
  -8   6  15         46.48         30.70        10.83 o
  -7   6  15         49.53         42.08        10.56 o
  -6   6  15        677.29        698.21        20.14 o
  -5   6  15        243.70        195.09        11.55 o
  -4   6  15         12.86          6.88         7.85 o
  -3   6  15        156.52        162.04        12.63 o
  -2   6  15        147.49        158.31        12.30 o
  -1   6  15         10.11         19.48        12.40 o
   0   6  15         18.94         34.61         9.83 o
   1   6  15         95.28        106.02        10.70 o
   2   6  15        262.02        231.77        15.69 o
   3   6  15        136.77        116.26        18.55 o
   4   6  15         43.53         63.57        15.54 o
   5   6  15        327.11        338.46        15.27 o
   6   6  15         18.55         17.18        14.81 o
   7   6  15         66.97         59.24        16.50 o
   8   6  15         43.25         56.80        21.07 o
   9   6  15         14.01         15.60        16.85 o
 -12   7  15         10.69         13.99        12.82 o
 -11   7  15          0.73          8.95        14.15 o
 -10   7  15        396.57        430.63        30.10 o
  -9   7  15         19.10         31.46        11.06 o
  -8   7  15         83.51         92.57        14.52 o
  -7   7  15        293.62        260.85        15.13 o
  -6   7  15         54.69         52.55        13.81 o
  -5   7  15        559.10        502.02        30.06 o
  -4   7  15        331.91        326.29        20.51 o
  -3   7  15         18.11         -8.91        10.88 o
  -2   7  15         52.43         31.05        10.38 o
  -1   7  15         40.36         45.04         9.43 o
   0   7  15        414.58        401.90        14.84 o
   1   7  15         65.04         88.88        11.69 o
   2   7  15        490.88        518.94        18.25 o
   3   7  15         73.86         84.85        11.25 o
   4   7  15          7.29          3.89        10.82 o
   5   7  15          7.30        -16.12        18.01 o
   6   7  15         80.64         79.26        11.56 o
   7   7  15         49.83         51.01        17.65 o
 -11   8  15         83.04         88.91        25.01 o
 -10   8  15         88.14        129.86        17.18 o
  -9   8  15         18.87         14.63        14.33 o
  -8   8  15         15.91          6.36        12.69 o
  -7   8  15        739.51        773.70        28.61 o
  -6   8  15        716.38        704.90        36.42 o
  -5   8  15         13.30          6.75        13.75 o
  -4   8  15        373.75        416.32        35.67 o
  -3   8  15         75.04         96.15        15.69 o
  -2   8  15        109.30        170.06        17.57 o
  -1   8  15        519.27        608.25        27.86 o
   0   8  15         70.04         18.65        13.80 o
   1   8  15         14.15         33.06        14.11 o
   2   8  15          8.81         -6.72        13.50 o
   3   8  15         37.01         26.90        12.88 o
   4   8  15          0.63        -11.59        12.09 o
   5   8  15         34.44         38.08        12.94 o
   6   8  15          1.92        -21.17        14.11 o
  -8   9  15         19.21         26.97        18.12 o
  -7   9  15         81.52        106.53        23.53 o
  -6   9  15          1.82         -3.03        14.88 o
  -5   9  15        287.03        325.58        23.01 o
  -4   9  15          1.67          1.28        15.16 o
  -3   9  15         20.48         22.73        15.47 o
  -2   9  15         92.80         71.28        30.09 o
  -1   9  15          1.98          2.29        18.41 o
   0   9  15          0.12          6.52        18.88 o
   1   9  15          0.58         -3.09        20.01 o
   2   9  15          0.13          1.28        14.78 o
   3   9  15         77.93         86.23        24.26 o
 -16   0  16          1.61          2.08        27.03 o
 -14   0  16        864.67        820.67        49.91 o
 -12   0  16         13.63         12.74        16.08 o
 -10   0  16         72.26         59.52        12.79 o
  -8   0  16        839.68        844.38        32.97 o
  -6   0  16         15.27         17.76        10.85 o
  -4   0  16       1376.89       1451.40        26.98 o
  -2   0  16       2796.29       2671.18        42.38 o
   0   0  16       1084.09       1085.74        23.08 o
   2   0  16        178.38        155.01         8.87 o
   4   0  16        323.88        345.71        18.81 o
   6   0  16          0.39          2.36        11.45 o
   8   0  16        238.99        228.83        16.20 o
  10   0  16         69.16         90.80        26.34 o
 -16   1  16        278.02        298.56        27.43 o
 -15   1  16         15.81          7.56        36.39 o
 -14   1  16         29.10         40.89        14.20 o
 -13   1  16        447.51        445.47        18.35 o
 -12   1  16        149.99        146.19        11.52 o
 -11   1  16        636.77        628.74        16.93 o
 -10   1  16        176.01        179.00        10.41 o
  -9   1  16        329.46        313.87        12.09 o
  -8   1  16        557.71        543.35        14.51 o
  -7   1  16        189.31        189.87         9.52 o
  -6   1  16        766.70        779.94        17.76 o
  -5   1  16        164.48        172.36         9.44 o
  -4   1  16       1594.07       1510.48        19.38 o
  -3   1  16        802.89        732.76        14.27 o
  -2   1  16        357.58        366.67        10.00 o
  -1   1  16          0.11          5.06         5.47 o
   0   1  16       1130.35       1056.48        16.92 o
   1   1  16        477.30        456.09        11.10 o
   2   1  16        141.73        114.04         8.75 o
   3   1  16          2.22         -3.17         6.15 o
   4   1  16         42.09         34.77         6.00 o
   5   1  16          0.11         -6.86         5.54 o
   6   1  16        134.28        136.88         8.35 o
   7   1  16        557.31        561.07        17.56 o
   8   1  16          9.83          8.53        10.72 o
   9   1  16         34.26         36.86        11.89 o
  10   1  16         18.02          3.73        13.26 o
  11   1  16         13.65         43.39        31.19 o
 -16   2  16        344.34        347.34        28.90 o
 -15   2  16        467.11        507.45        27.16 o
 -14   2  16         23.25         11.77        12.34 o
 -13   2  16        698.27        715.96        23.84 o
 -12   2  16        125.50        123.14        11.35 o
 -11   2  16        885.46        823.54        19.79 o
 -10   2  16        295.11        283.73        12.10 o
  -9   2  16        302.76        280.65        11.64 o
  -8   2  16        511.16        468.96        13.57 o
  -7   2  16       1027.64        947.61        17.63 o
  -6   2  16        247.18        228.68         9.86 o
  -5   2  16        940.63        874.59        14.38 o
  -4   2  16        687.84        680.36        14.62 o
  -3   2  16        646.75        613.27        13.05 o
  -2   2  16        121.91        111.10         7.24 o
  -1   2  16        192.40        216.26         9.26 o
   0   2  16         76.09         81.40         6.76 o
   1   2  16          8.76         19.82         6.69 o
   2   2  16         15.56          5.18         6.19 o
   3   2  16       1195.31       1135.10        15.81 o
   4   2  16         47.64         30.67         6.24 o
   5   2  16         32.00         43.02         7.19 o
   6   2  16         28.98         28.42         7.28 o
   7   2  16         17.16         14.92         6.98 o
   8   2  16        403.28        372.13        11.52 o
   9   2  16        200.12        224.47         9.97 o
  10   2  16          9.14         12.13        13.24 o
  11   2  16          0.33        -12.94        15.14 o
 -16   3  16        770.22        753.80        32.59 o
 -15   3  16         88.23         60.40        18.60 o
 -14   3  16        218.99        287.50        18.36 o
 -13   3  16        306.16        317.55        18.10 o
 -12   3  16         29.08         42.00        10.76 o
 -11   3  16          0.91        -12.63         8.42 o
 -10   3  16         29.27         14.88         8.65 o
  -9   3  16         65.51         79.39         8.75 o
  -8   3  16         19.70         -0.23         7.23 o
  -7   3  16         66.50         72.47         7.96 o
  -6   3  16        619.89        583.31        13.72 o
  -5   3  16         36.09         31.28         9.03 o
  -4   3  16        845.10        815.55        17.93 o
  -3   3  16         18.78         11.25         7.58 o
  -2   3  16       1098.93       1144.10        19.81 o
  -1   3  16         53.47         54.92         7.39 o
   0   3  16        648.38        682.36        16.85 o
   1   3  16         62.20         50.76        10.80 o
   2   3  16        221.98        205.26        11.16 o
   3   3  16          3.96         -2.85         8.01 o
   4   3  16        220.13        228.82         8.87 o
   5   3  16         63.09         79.81         7.96 o
   6   3  16          7.30         -6.34         6.89 o
   7   3  16       1005.34        930.92        17.95 o
   8   3  16        149.35        134.16         9.57 o
   9   3  16         20.26          4.75         8.64 o
  10   3  16         24.86         18.09         8.76 o
 -15   4  16          8.25         39.26        22.32 o
 -14   4  16        111.42        124.23        18.18 o
 -13   4  16        397.57        411.21        18.50 o
 -12   4  16         18.92         17.12        10.70 o
 -11   4  16        163.92        135.49        12.50 o
 -10   4  16        150.35        139.21        11.16 o
  -9   4  16        216.74        221.67        15.74 o
  -8   4  16         22.98         16.56         8.87 o
  -7   4  16        178.51        180.46        11.38 o
  -6   4  16        933.97        948.02        24.80 o
  -5   4  16         73.70         74.34         8.98 o
  -4   4  16        189.73        215.35        10.93 o
  -3   4  16          0.62          6.13         7.35 o
  -2   4  16        406.54        323.42        15.65 o
  -1   4  16          0.11          9.88         8.37 o
   0   4  16        815.52        807.29        22.92 o
   1   4  16          4.62         12.47         7.95 o
   2   4  16          0.36         -4.78         8.44 o
   3   4  16        218.32        228.21        17.70 o
   4   4  16          0.03        -11.36         9.14 o
   5   4  16         40.20         41.40         9.25 o
   6   4  16         20.76          5.66         6.61 o
   7   4  16          1.86         11.80        13.22 o
   8   4  16          1.96          6.47        13.91 o
   9   4  16          0.38        -21.23        14.15 o
  10   4  16        137.53        118.90        17.48 o
 -14   5  16         32.83         36.33        16.50 o
 -13   5  16         52.12         49.66        14.65 o
 -12   5  16        141.12        126.49        13.89 o
 -11   5  16        249.67        236.17        15.34 o
 -10   5  16          5.81          9.87        11.80 o
  -9   5  16        428.53        411.48        19.41 o
  -8   5  16         12.37         34.86        10.40 o
  -7   5  16        155.31        155.41        18.87 o
  -6   5  16        413.34        407.12        14.91 o
  -5   5  16       1060.38       1020.61        23.87 o
  -4   5  16          0.52         -5.60         7.97 o
  -3   5  16         25.62         31.51         8.32 o
  -2   5  16         99.67        140.24        11.57 o
  -1   5  16        157.69        163.28        14.38 o
   0   5  16        120.55        130.95        11.44 o
   1   5  16        331.52        340.94        13.80 o
   2   5  16         51.87         61.13        14.51 o
   3   5  16         46.05         62.37        14.84 o
   4   5  16          3.05         12.98        13.67 o
   5   5  16          1.17        -12.88        13.19 o
   6   5  16          1.02          3.15        13.80 o
   7   5  16        120.47         80.16        16.18 o
   8   5  16         13.53         32.49        22.20 o
   9   5  16          4.20        -11.72        15.49 o
 -13   6  16         19.74         25.72        15.19 o
 -12   6  16         14.51          7.06        14.10 o
 -11   6  16        382.57        396.62        18.72 o
 -10   6  16        330.61        345.92        23.64 o
  -9   6  16         28.45         59.54        11.53 o
  -8   6  16         19.93         27.36        10.68 o
  -7   6  16         17.83         13.88        10.26 o
  -6   6  16          2.39        -13.25         9.17 o
  -5   6  16        266.89        251.92        13.68 o
  -4   6  16         33.59         38.96         9.21 o
  -3   6  16        420.91        379.86        20.86 o
  -2   6  16        404.42        429.71        16.93 o
  -1   6  16        109.69        102.76        11.53 o
   0   6  16         34.40         44.80        11.67 o
   1   6  16         86.59         96.85        13.28 o
   2   6  16         17.51          3.98        11.27 o
   3   6  16         86.75         71.89        16.95 o
   4   6  16         71.29         64.18        15.68 o
   5   6  16          5.32         11.63         9.78 o
   6   6  16          4.75          3.72        15.46 o
   7   6  16        126.73         91.25        18.25 o
   8   6  16         63.61         62.56        17.71 o
 -12   7  16          1.97         -4.73        21.21 o
 -11   7  16        207.26        226.67        18.96 o
 -10   7  16         16.77         38.42        13.83 o
  -9   7  16         55.93         45.49        12.29 o
  -8   7  16         47.21         45.05        11.51 o
  -7   7  16          9.10         18.07        11.62 o
  -6   7  16         63.02         60.27        12.38 o
  -5   7  16        226.49        200.81        24.95 o
  -4   7  16        279.47        295.80        20.14 o
  -3   7  16       1910.06       1900.26        57.22 o
  -2   7  16          8.47         10.66         9.83 o
  -1   7  16          1.47         -7.80         8.78 o
   0   7  16          4.08          2.22         8.81 o
   1   7  16        473.52        515.61        18.60 o
   2   7  16        130.94        147.78        12.58 o
   3   7  16        202.46        173.56        14.89 o
   4   7  16         68.48         85.60        12.84 o
   5   7  16         56.17         22.41        11.63 o
   6   7  16         37.60         20.03        17.15 o
 -10   8  16        246.87        266.28        22.31 o
  -9   8  16        429.81        438.64        25.98 o
  -8   8  16         16.95          8.73        26.07 o
  -7   8  16        169.91        195.81        26.06 o
  -6   8  16         85.62         89.07        16.71 o
  -5   8  16        675.75        668.56        63.95 o
  -4   8  16        316.80        399.49        23.31 o
  -3   8  16        118.59        106.05        16.27 o
  -2   8  16         33.62         33.20        15.21 o
  -1   8  16        105.09        119.06        16.62 o
   0   8  16          1.11        -14.11        12.91 o
   1   8  16         15.52         13.86        12.56 o
   2   8  16          9.07          8.16        12.85 o
   3   8  16         60.53         89.66        14.55 o
   4   8  16         20.00         19.32        12.91 o
   5   8  16         65.57         74.41        32.92 o
  -7   9  16          0.22        -11.64        21.21 o
  -6   9  16         28.32          2.43        19.85 o
  -5   9  16        240.53        274.28        27.40 o
  -4   9  16          7.86         12.81        15.85 o
  -3   9  16         42.71         29.13        16.25 o
  -2   9  16         11.62         14.43        15.58 o
  -1   9  16        139.53        187.19        19.83 o
   0   9  16        206.21        215.53        19.96 o
   1   9  16         52.51         65.23        16.50 o
   2   9  16         19.33        -15.25        22.87 o
 -15   0  17        216.25        277.25        38.12 o
 -13   0  17         90.58        115.11        19.59 o
 -11   0  17        137.85        147.43        15.86 o
  -9   0  17       2093.66       2012.32        42.77 o
  -7   0  17       4151.79       3969.36        68.74 o
  -5   0  17        245.80        216.00        12.08 o
  -3   0  17       1021.45       1008.86        20.68 o
  -1   0  17        269.23        278.92        13.07 o
   1   0  17        652.37        646.22        22.11 o
   3   0  17         17.01         20.28         6.22 o
   5   0  17        307.42        313.50        17.28 o
   7   0  17          0.66         -6.07        11.39 o
   9   0  17        333.54        316.76        33.27 o
 -16   1  17        216.09        201.94        24.75 o
 -15   1  17         20.46          4.81        18.37 o
 -14   1  17        370.77        377.64        22.10 o
 -13   1  17        199.21        227.09        21.24 o
 -12   1  17        606.54        590.65        19.31 o
 -11   1  17        338.11        338.55        14.36 o
 -10   1  17        173.01        197.15        11.93 o
  -9   1  17        545.46        502.39        15.39 o
  -8   1  17         47.78         38.25         8.83 o
  -7   1  17          0.12          2.62         7.51 o
  -6   1  17         74.02         82.59         8.44 o
  -5   1  17        386.86        350.04        11.72 o
  -4   1  17         54.72         51.23         7.68 o
  -3   1  17       1467.71       1444.18        28.36 o
  -2   1  17        353.10        360.98        10.34 o
  -1   1  17        542.14        512.14        13.64 o
   0   1  17          0.30          4.51         6.01 o
   1   1  17        129.78        127.54         7.11 o
   2   1  17        131.26        125.75         8.74 o
   3   1  17          4.03          2.24         5.90 o
   4   1  17        466.22        478.81        11.22 o
   5   1  17         21.27         26.22         6.13 o
   6   1  17          0.77          7.49         5.52 o
   7   1  17          0.77          4.06         9.69 o
   8   1  17          0.01        -15.19        11.16 o
   9   1  17        179.94        180.34        20.81 o
  10   1  17          2.14         -7.46        16.58 o
 -16   2  17        301.12        287.80        27.66 o
 -15   2  17          0.01         -6.87        29.56 o
 -14   2  17        189.33        161.96        17.47 o
 -13   2  17        899.40        881.91        36.37 o
 -12   2  17          0.03          5.09        10.07 o
 -11   2  17          9.44         -2.27         9.90 o
 -10   2  17        118.47        122.13        10.53 o
  -9   2  17        189.75        195.88        11.40 o
  -8   2  17        307.88        271.17        11.88 o
  -7   2  17        132.46        127.70         9.38 o
  -6   2  17         44.94         58.23         8.11 o
  -5   2  17         39.50         38.86         8.84 o
  -4   2  17         11.57         19.51         8.30 o
  -3   2  17        557.00        544.23        15.19 o
  -2   2  17        145.76        155.15         9.39 o
  -1   2  17         93.02         75.51         7.30 o
   0   2  17        321.32        308.95        11.14 o
   1   2  17         18.78         14.81         7.83 o
   2   2  17        201.95        202.70         9.75 o
   3   2  17         15.91          4.42         6.17 o
   4   2  17         23.11         24.15         7.42 o
   5   2  17        142.29        129.91         8.61 o
   6   2  17          1.11         -0.06         9.42 o
   7   2  17        139.32        168.79         8.95 o
   8   2  17         17.98          4.50         6.92 o
   9   2  17        135.31        154.52        11.28 o
  10   2  17          7.44         -6.68        13.85 o
 -15   3  17        289.23        343.44        29.80 o
 -14   3  17         12.50         62.23        21.69 o
 -13   3  17         15.55          3.66        13.72 o
 -12   3  17        190.22        168.23        13.36 o
 -11   3  17          0.74         -3.46        10.69 o
 -10   3  17        137.13        152.37        11.17 o
  -9   3  17        303.45        291.92        12.05 o
  -8   3  17        195.93        190.76        10.85 o
  -7   3  17        580.94        558.41        17.71 o
  -6   3  17          6.87          9.29         8.57 o
  -5   3  17        248.79        226.66        12.21 o
  -4   3  17        190.18        203.36        10.63 o
  -3   3  17         29.82         52.56         7.98 o
  -2   3  17         14.79         15.92         7.12 o
  -1   3  17        559.70        590.40        13.59 o
   0   3  17         38.88         37.05         9.85 o
   1   3  17        198.02        174.18        13.65 o
   2   3  17         14.23          7.18         8.82 o
   3   3  17         78.38         61.94        13.23 o
   4   3  17          0.88          5.40         8.94 o
   5   3  17        118.68        123.15        10.52 o
   6   3  17        123.30        114.11        11.83 o
   7   3  17        350.24        356.90        15.13 o
   8   3  17         79.57         61.34         9.05 o
   9   3  17         87.97         60.33         9.40 o
  10   3  17          4.06         10.91        11.24 o
 -15   4  17        115.35        175.43        23.68 o
 -14   4  17         55.05         58.35        15.94 o
 -13   4  17         19.00          6.79        10.50 o
 -12   4  17          6.90         12.25        10.56 o
 -11   4  17          2.26        -13.79         9.19 o
 -10   4  17        370.85        319.46        17.67 o
  -9   4  17        336.43        322.50        15.61 o
  -8   4  17         67.98        106.43        11.43 o
  -7   4  17        178.84        165.85        14.44 o
  -6   4  17       1094.39       1038.42        22.72 o
  -5   4  17        235.47        241.57        12.82 o
  -4   4  17         48.27         46.33         8.65 o
  -3   4  17        240.95        207.80        15.81 o
  -2   4  17        418.30        398.91        13.69 o
  -1   4  17         10.16         13.81         8.48 o
   0   4  17        508.47        519.48        15.75 o
   1   4  17        193.25        174.84        12.43 o
   2   4  17         42.73         51.98        13.96 o
   3   4  17        349.99        361.13        20.67 o
   4   4  17        287.06        291.00        19.30 o
   5   4  17        531.69        496.59        20.89 o
   6   4  17        325.75        332.48        20.31 o
   7   4  17         20.13         14.75        15.15 o
   8   4  17        222.38        248.77        19.53 o
   9   4  17         12.05         20.35        14.97 o
 -14   5  17         94.27        106.05        33.27 o
 -13   5  17         31.00         66.45        13.59 o
 -12   5  17        563.72        658.89        24.77 o
 -11   5  17        106.15        108.56        13.32 o
 -10   5  17          0.47        -14.68        11.18 o
  -9   5  17         67.16         78.97        13.15 o
  -8   5  17        185.11        177.57        14.54 o
  -7   5  17         38.72         27.54        11.85 o
  -6   5  17        405.92        369.03        16.73 o
  -5   5  17         51.73         55.17         9.35 o
  -4   5  17         12.29         15.72         8.36 o
  -3   5  17        256.75        251.74        18.06 o
  -2   5  17        875.36        803.69        20.44 o
  -1   5  17          1.23          2.19         9.35 o
   0   5  17         15.75         14.95         9.15 o
   1   5  17        316.22        349.86        24.30 o
   2   5  17          4.15         -9.97        13.17 o
   3   5  17          5.59         11.26        13.77 o
   4   5  17        625.79        714.23        27.51 o
   5   5  17        110.53        119.65        26.85 o
   6   5  17         37.54         45.75        15.17 o
   7   5  17         64.14         38.61        16.02 o
   8   5  17        112.94        116.77        18.11 o
 -13   6  17        214.71        175.68        21.64 o
 -12   6  17         18.78         21.99        16.27 o
 -11   6  17         66.58        106.29        14.95 o
 -10   6  17        403.60        419.50        20.74 o
  -9   6  17        234.25        223.71        16.81 o
  -8   6  17        123.51        128.55        13.97 o
  -7   6  17         28.06         20.30        12.94 o
  -6   6  17          0.77         -2.68        10.26 o
  -5   6  17         29.09         17.28         9.57 o
  -4   6  17         44.68         22.21         9.19 o
  -3   6  17         51.01         61.96        13.14 o
  -2   6  17         74.93         97.74        11.87 o
  -1   6  17         34.22         31.84        10.03 o
   0   6  17         51.38         64.92        10.68 o
   1   6  17         14.71         36.83        14.57 o
   2   6  17        230.70        228.23        19.61 o
   3   6  17        103.67        145.74        17.70 o
   4   6  17         35.02         35.37        15.58 o
   5   6  17         36.36         15.35        15.48 o
   6   6  17        241.14        225.52        21.37 o
   7   6  17          7.43         -8.29        18.29 o
 -11   7  17         44.74         55.89        35.55 o
 -10   7  17        669.39        641.70        30.51 o
  -9   7  17         71.12         66.57        16.91 o
  -8   7  17          2.94         -0.34        11.96 o
  -7   7  17        295.77        289.56        17.67 o
  -6   7  17          6.90         11.94        11.39 o
  -5   7  17         44.86         32.74        14.25 o
  -4   7  17        268.76        270.18        16.73 o
  -3   7  17         68.72         38.62        10.77 o
  -2   7  17         89.54        103.79        12.67 o
  -1   7  17        342.45        332.62        14.52 o
   0   7  17         15.81         19.41        10.72 o
   1   7  17        259.33        277.65        15.23 o
   2   7  17          5.04         31.01        12.16 o
   3   7  17         80.38         69.66        13.11 o
   4   7  17         52.77         71.15        13.74 o
   5   7  17         37.68         39.14        17.50 o
  -9   8  17         36.26         50.00        17.83 o
  -8   8  17         56.66         67.90        17.64 o
  -7   8  17        187.89        262.72        24.84 o
  -6   8  17         24.26          7.29        14.78 o
  -5   8  17         82.76         58.72        27.17 o
  -4   8  17         15.39         35.73        15.72 o
  -3   8  17        258.62        333.14        22.13 o
  -2   8  17         70.92         52.96        16.26 o
  -1   8  17         70.56         57.79        15.68 o
   0   8  17        290.88        339.05        21.54 o
   1   8  17          3.41          7.64        14.86 o
   2   8  17          0.13         15.67        13.19 o
   3   8  17         75.36        100.01        17.71 o
  -5   9  17          6.53        -25.23        16.82 o
  -4   9  17          1.12        -24.02        16.01 o
  -3   9  17          4.79         36.60        17.28 o
  -2   9  17          1.56        -19.87        15.32 o
  -1   9  17        114.12        133.89        18.25 o
 -16   0  18        228.31        221.11        36.74 o
 -14   0  18          9.28         -0.12        17.07 o
 -12   0  18        679.29        633.73        31.47 o
 -10   0  18        271.09        229.33        17.66 o
  -8   0  18         42.16         42.60        12.31 o
  -6   0  18        647.43        618.65        21.11 o
  -4   0  18        662.35        655.18        22.59 o
  -2   0  18         30.87         21.79        16.08 o
   0   0  18          0.52          7.59         9.74 o
   2   0  18        541.62        560.53        15.38 o
   4   0  18        870.44        921.92        34.49 o
   6   0  18          6.69          4.89        19.43 o
   8   0  18        513.52        376.45        49.91 o
 -15   1  18        453.23        526.54        26.79 o
 -14   1  18        140.56        218.26        19.07 o
 -13   1  18          1.82         -5.62        11.38 o
 -12   1  18          0.43         -0.39         9.71 o
 -11   1  18          0.31         15.14         9.23 o
 -10   1  18        143.88        139.31        10.95 o
  -9   1  18        235.12        234.16        11.95 o
  -8   1  18        164.43        181.76        10.83 o
  -7   1  18         25.02         10.37         7.71 o
  -6   1  18        480.94        460.43        13.44 o
  -5   1  18        255.50        267.36        15.78 o
  -4   1  18       1395.88       1273.25        23.05 o
  -3   1  18       1200.01       1174.85        21.13 o
  -2   1  18          8.44         -1.98         7.91 o
  -1   1  18        542.28        544.67        19.81 o
   0   1  18         33.33         23.99         9.39 o
   1   1  18        388.26        410.39        11.57 o
   2   1  18        102.70        105.75         7.94 o
   3   1  18         18.19          7.50         6.25 o
   4   1  18         18.09          5.97         6.29 o
   5   1  18         24.88         22.75         6.36 o
   6   1  18        233.82        230.63        13.23 o
   7   1  18         31.57         26.65        10.57 o
   8   1  18        255.26        276.26        24.41 o
   9   1  18          2.01        -10.31        19.41 o
 -15   2  18         56.60          3.58        29.54 o
 -14   2  18        232.05        244.87        20.38 o
 -13   2  18        137.09        169.55        15.40 o
 -12   2  18        353.97        368.53        16.74 o
 -11   2  18         15.64         16.74         9.88 o
 -10   2  18          4.36         -3.18         8.75 o
  -9   2  18          1.09         -1.52         8.43 o
  -8   2  18         12.99         20.67         8.20 o
  -7   2  18        360.00        384.85        15.39 o
  -6   2  18        487.46        469.15        15.95 o
  -5   2  18        137.82        158.30        10.76 o
  -4   2  18         23.83         29.32         9.38 o
  -3   2  18         26.93         34.23         7.67 o
  -2   2  18         64.00         77.98         7.81 o
  -1   2  18       1773.67       1701.92        27.71 o
   0   2  18         27.31         15.48         6.85 o
   1   2  18          1.38         -1.76         9.14 o
   2   2  18          5.47          0.53         7.40 o
   3   2  18        393.99        415.19        11.89 o
   4   2  18          0.21          2.13         8.57 o
   5   2  18         25.29         18.26         7.20 o
   6   2  18          0.81         -8.20         6.96 o
   7   2  18          0.03         -7.79         7.25 o
   8   2  18        224.40        219.43        11.87 o
   9   2  18         17.15         -0.89        13.11 o
 -15   3  18        107.00        123.08        18.16 o
 -14   3  18         89.86         74.16        16.45 o
 -13   3  18         74.26         93.49        15.90 o
 -12   3  18        133.08        141.41        13.07 o
 -11   3  18          3.25         -7.99         9.65 o
 -10   3  18        844.17        815.64        26.91 o
  -9   3  18        288.83        259.07        14.53 o
  -8   3  18        224.86        239.30        13.86 o
  -7   3  18         79.72         76.86        11.93 o
  -6   3  18        258.65        255.08        13.20 o
  -5   3  18          2.30         -9.39         8.51 o
  -4   3  18        908.49        866.93        18.70 o
  -3   3  18       1696.85       1740.29        26.43 o
  -2   3  18        525.96        500.82        14.01 o
  -1   3  18        713.28        689.11        16.30 o
   0   3  18        190.63        180.13        12.95 o
   1   3  18          3.10         -2.15         9.63 o
   2   3  18         46.04         63.68        10.40 o
   3   3  18          0.94          3.01        11.98 o
   4   3  18         26.61         33.27        10.17 o
   5   3  18          9.00          6.96         9.50 o
   6   3  18          9.26         38.34        11.57 o
   7   3  18         42.42         35.70         9.98 o
   8   3  18        193.94        188.18        11.14 o
   9   3  18         27.90         12.88         8.41 o
 -14   4  18        102.00        135.27        22.48 o
 -13   4  18        224.60        256.54        21.27 o
 -12   4  18        245.75        252.00        20.54 o
 -11   4  18        462.12        469.37        21.04 o
 -10   4  18          2.67          8.97        11.77 o
  -9   4  18        157.80        160.62        14.52 o
  -8   4  18        170.71        193.49        14.73 o
  -7   4  18        144.04        145.17        12.07 o
  -6   4  18         61.63         56.29        10.47 o
  -5   4  18         65.56         55.50         9.96 o
  -4   4  18        282.54        276.02        12.15 o
  -3   4  18        313.08        298.10        12.06 o
  -2   4  18        634.24        609.21        14.90 o
  -1   4  18         27.75         37.23         9.51 o
   0   4  18        342.68        370.85        16.69 o
   1   4  18        156.77        168.89        13.10 o
   2   4  18        229.72        196.79        20.24 o
   3   4  18        267.33        239.61        18.37 o
   4   4  18         33.18         44.71        14.32 o
   5   4  18          0.12        -13.14        13.02 o
   6   4  18         24.43         34.80        13.75 o
   7   4  18         11.58          9.14        14.23 o
   8   4  18         49.04         56.23        15.59 o
 -13   5  18          4.48         -5.27        13.23 o
 -12   5  18          9.82          2.99        19.01 o
 -11   5  18        162.00        217.17        19.44 o
 -10   5  18          6.55         14.56        13.46 o
  -9   5  18          3.45         24.86        11.99 o
  -8   5  18        748.88        740.38        27.41 o
  -7   5  18          0.33        -13.74        10.36 o
  -6   5  18         41.59         48.30        10.51 o
  -5   5  18          5.73         -1.77         9.39 o
  -4   5  18          9.23         14.78         9.47 o
  -3   5  18         55.62         42.00        10.07 o
  -2   5  18        370.22        351.06        15.47 o
  -1   5  18          3.41         -9.32        10.51 o
   0   5  18          8.36         -1.67        15.01 o
   1   5  18        721.60        737.65        28.40 o
   2   5  18          1.03        -12.50        13.80 o
   3   5  18          1.24         14.39        14.00 o
   4   5  18          2.07        -11.55        18.73 o
   5   5  18         14.35         18.66        15.00 o
   6   5  18          0.02         -4.28        14.88 o
   7   5  18         24.98         15.46        15.18 o
 -12   6  18        403.41        400.81        26.59 o
 -11   6  18         93.43        144.63        19.34 o
 -10   6  18          3.94         16.38        12.82 o
  -9   6  18         22.81         18.86        12.41 o
  -8   6  18        316.16        362.89        32.93 o
  -7   6  18          8.37         -0.77        15.33 o
  -6   6  18        316.97        321.21        16.73 o
  -5   6  18         22.02         11.50         9.63 o
  -4   6  18         30.72         36.47        10.83 o
  -3   6  18          6.14         10.85        10.51 o
  -2   6  18         14.82         18.85        10.26 o
  -1   6  18         20.44         26.25        10.35 o
   0   6  18          5.03         17.15        14.59 o
   1   6  18         51.83         64.29        16.48 o
   2   6  18          1.05         12.72        14.69 o
   3   6  18        280.72        276.91        45.50 o
   4   6  18          6.55         -2.04        15.43 o
   5   6  18        118.71        127.98        19.13 o
   6   6  18        138.18        151.12        19.79 o
 -10   7  18        284.60        276.68        19.08 o
  -9   7  18         40.17         42.07        13.37 o
  -8   7  18         38.29         34.59        13.04 o
  -7   7  18        109.78        133.31        14.94 o
  -6   7  18        160.80        190.82        24.11 o
  -5   7  18        601.68        585.12        29.38 o
  -4   7  18         68.21         58.72        12.92 o
  -3   7  18         97.07         96.11        12.41 o
  -2   7  18        240.34        247.86        14.83 o
  -1   7  18         14.47         10.36        11.16 o
   0   7  18         42.46         55.80        13.38 o
   1   7  18         27.92         21.83        12.88 o
   2   7  18         94.94        124.57        14.68 o
   3   7  18        184.16        167.48        15.71 o
   4   7  18         16.94         13.47        12.22 o
  -8   8  18        281.74        291.61        36.81 o
  -7   8  18         17.65         30.75        16.12 o
  -6   8  18        161.18        160.76        19.81 o
  -5   8  18        118.67         91.64        21.37 o
  -4   8  18         15.76         23.93        15.86 o
  -3   8  18        412.98        354.11        22.94 o
  -2   8  18         91.19         69.82        26.51 o
  -1   8  18         62.30         98.32        23.88 o
   0   8  18        410.64        436.36        36.04 o
   1   8  18          1.89          2.05        20.26 o
   2   8  18         49.98         78.06        16.71 o
 -15   0  19        416.24        404.10        42.28 o
 -13   0  19        127.12        138.13        21.21 o
 -11   0  19        181.67        208.94        18.01 o
  -9   0  19         53.25         45.44        13.12 o
  -7   0  19         70.73         77.63        12.53 o
  -5   0  19        232.15        254.14        20.08 o
  -3   0  19          0.21        -18.48        12.32 o
  -1   0  19        401.07        373.61        17.99 o
   1   0  19       2407.05       2428.99        46.83 o
   3   0  19         14.32          9.93         7.14 o
   5   0  19          1.18        -13.00        12.02 o
   7   0  19         17.34         10.65        17.99 o
   9   0  19          4.34        -14.56        22.87 o
 -15   1  19        108.50         89.26        17.42 o
 -14   1  19          2.60          6.95        12.65 o
 -13   1  19        978.55       1048.04        44.62 o
 -12   1  19         79.85         88.28        12.04 o
 -11   1  19          8.94         10.34        10.07 o
 -10   1  19         15.74          4.09         9.87 o
  -9   1  19         73.67         62.88         9.71 o
  -8   1  19        331.74        309.27        13.04 o
  -7   1  19         57.27         62.79        10.01 o
  -6   1  19        343.93        329.81        13.98 o
  -5   1  19        435.42        431.72        14.86 o
  -4   1  19         22.13         30.33         9.76 o
  -3   1  19         99.72        101.41        13.97 o
  -2   1  19         85.70         76.41         9.33 o
  -1   1  19        368.89        378.06        13.63 o
   0   1  19          7.74          8.49         6.92 o
   1   1  19        322.36        297.01         9.18 o
   2   1  19          7.23         -3.37         7.12 o
   3   1  19        385.52        408.30        11.64 o
   4   1  19         67.45         77.53         7.00 o
   5   1  19          0.07         -6.00         7.96 o
   6   1  19         13.33         22.75        10.36 o
   7   1  19          6.35          0.26        14.81 o
   8   1  19         29.92         27.43        16.47 o
   9   1  19         15.07        -13.93        15.59 o
 -15   2  19          7.31         18.13        16.20 o
 -14   2  19        151.45        132.99        18.03 o
 -13   2  19        137.47        142.26        17.61 o
 -12   2  19          4.11         23.16        10.59 o
 -11   2  19        180.66        199.42        13.66 o
 -10   2  19        712.70        662.15        18.03 o
  -9   2  19          0.60          4.10         9.60 o
  -8   2  19        621.41        621.05        18.91 o
  -7   2  19        367.20        396.78        19.52 o
  -6   2  19        220.23        194.76        12.09 o
  -5   2  19        574.18        563.85        17.11 o
  -4   2  19         11.70         16.10        10.63 o
  -3   2  19         10.78         22.27         8.69 o
  -2   2  19         14.72         10.28         8.86 o
  -1   2  19        370.62        347.90        13.02 o
   0   2  19        148.86        139.61        12.07 o
   1   2  19         33.44         28.28        10.24 o
   2   2  19        356.25        378.01        12.59 o
   3   2  19         16.86         14.48         8.31 o
   4   2  19         62.50         54.63         8.33 o
   5   2  19         30.07         33.38         7.83 o
   6   2  19        136.41        150.96         9.73 o
   7   2  19          1.20         -5.84         7.09 o
   8   2  19        100.70         87.25        15.04 o
 -14   3  19        289.20        317.86        22.21 o
 -13   3  19       1114.79       1132.97        60.87 o
 -12   3  19         97.01         68.70        13.82 o
 -11   3  19         75.99         76.25        13.41 o
 -10   3  19          0.02         -5.68        10.90 o
  -9   3  19         45.09         63.02        11.23 o
  -8   3  19          3.54          1.51         9.52 o
  -7   3  19        221.18        231.15        13.49 o
  -6   3  19         87.15         92.11        10.72 o
  -5   3  19        541.86        555.34        23.51 o
  -4   3  19         33.47         28.12         9.09 o
  -3   3  19          3.28         12.85         7.54 o
  -2   3  19          3.78         17.10         8.16 o
  -1   3  19        509.08        460.88        13.86 o
   0   3  19        389.03        368.66        16.63 o
   1   3  19          0.94         -1.16         9.88 o
   2   3  19         57.46         21.63        13.23 o
   3   3  19        131.31        137.69        15.13 o
   4   3  19          0.02          0.47        19.06 o
   5   3  19         15.16         23.39        10.04 o
   6   3  19         11.56         16.12        10.70 o
   7   3  19         32.10         47.29        10.78 o
   8   3  19          3.82          4.44        13.20 o
 -14   4  19        201.41        204.12        24.72 o
 -13   4  19          0.96        -19.62        15.32 o
 -12   4  19          7.44        -14.53        13.99 o
 -11   4  19        247.94        191.37        16.33 o
 -10   4  19        458.45        482.71        21.04 o
  -9   4  19          0.03         20.19        22.83 o
  -8   4  19        106.66        106.30        13.38 o
  -7   4  19         22.28         40.31        11.31 o
  -6   4  19        334.91        322.42        15.09 o
  -5   4  19         23.12         31.54         9.47 o
  -4   4  19        892.61        851.76        19.13 o
  -3   4  19        127.11        143.54         9.97 o
  -2   4  19         84.54        107.97         9.89 o
  -1   4  19         52.51         47.27        11.74 o
   0   4  19          4.90          0.04        11.51 o
   1   4  19         38.89         48.10        14.20 o
   2   4  19         16.62         14.59        13.63 o
   3   4  19         17.26          9.10        13.22 o
   4   4  19         10.61          6.01        17.54 o
   5   4  19          0.02         17.27        14.18 o
   6   4  19        275.73        309.66        20.89 o
   7   4  19          5.71          7.12        14.38 o
 -13   5  19         31.74         16.88        13.91 o
 -12   5  19         68.26         34.93        14.44 o
 -11   5  19        123.70        156.54        34.77 o
 -10   5  19         58.91         74.38        15.85 o
  -9   5  19        143.03        170.06        20.61 o
  -8   5  19        340.43        330.31        18.08 o
  -7   5  19         10.71         18.17        11.00 o
  -6   5  19        149.06        154.42        12.45 o
  -5   5  19         11.44         -5.15         9.01 o
  -4   5  19         19.09         32.37        10.21 o
  -3   5  19        821.57        810.94        27.07 o
  -2   5  19         12.79         10.24         9.90 o
  -1   5  19         36.81         23.24        14.70 o
   0   5  19         71.25         38.93        15.07 o
   1   5  19        376.54        417.40        28.56 o
   2   5  19         17.09         24.17        14.54 o
   3   5  19        343.63        365.63        22.87 o
   4   5  19        633.81        684.75        33.67 o
   5   5  19          5.47          4.81        15.48 o
   6   5  19         55.93         13.73        16.27 o
 -11   6  19        308.34        317.65        20.41 o
 -10   6  19         12.00         -7.34        12.66 o
  -9   6  19          0.61          4.09        12.68 o
  -8   6  19         36.19         27.05        14.03 o
  -7   6  19        117.54        146.97        14.38 o
  -6   6  19         77.79         70.85        12.26 o
  -5   6  19        238.28        216.21        14.62 o
  -4   6  19         56.04         72.13        17.82 o
  -3   6  19         42.89         66.38        11.62 o
  -2   6  19         32.50         36.51        10.68 o
  -1   6  19          0.28        -20.92        13.95 o
   0   6  19         17.53         10.11        14.77 o
   1   6  19        260.29        244.86        21.17 o
   2   6  19         38.28         36.13        16.30 o
   3   6  19         11.64          9.74        16.19 o
   4   6  19         25.60         34.70        17.23 o
   5   6  19         21.24         40.70        17.15 o
  -9   7  19          2.17         -7.15        12.72 o
  -8   7  19         22.96          1.10        13.51 o
  -7   7  19        118.23        156.72        15.68 o
  -6   7  19        167.59        171.71        23.32 o
  -5   7  19         86.67        104.47        14.83 o
  -4   7  19          2.85        -12.65        12.04 o
  -3   7  19          0.70         11.72        14.31 o
  -2   7  19          4.21          5.31        12.64 o
  -1   7  19          3.01        -17.98        14.54 o
   0   7  19        430.07        501.13        28.04 o
   1   7  19         47.58         64.41        14.42 o
   2   7  19         14.85         22.19        13.41 o
   3   7  19         22.65         28.46        12.98 o
  -6   8  19          1.35         26.45        16.88 o
  -5   8  19          1.49         22.03        15.87 o
  -4   8  19          3.57          2.85        23.67 o
  -3   8  19        279.25        286.31        21.87 o
  -2   8  19         70.67         49.65        16.23 o
  -1   8  19          1.26          5.34        18.11 o
   0   8  19         25.95         50.53        19.53 o
 -14   0  20         72.20         88.54        20.79 o
 -12   0  20        408.90        422.28        28.31 o
 -10   0  20        106.39        120.86        15.62 o
  -8   0  20        158.40        176.21        15.81 o
  -6   0  20       3132.04       3085.27        71.80 o
  -4   0  20          4.49          8.77        14.11 o
  -2   0  20        491.72        438.08        28.76 o
   0   0  20         75.03         87.21        12.52 o
   2   0  20         49.21         58.93         8.11 o
   4   0  20        185.37        153.88        15.75 o
   6   0  20          1.02        -30.67        20.45 o
   8   0  20        285.88        283.49        33.27 o
 -14   1  20         57.28         59.60        14.44 o
 -13   1  20         18.75          5.74        12.17 o
 -12   1  20         99.45        105.93        12.64 o
 -11   1  20        524.05        566.23        17.71 o
 -10   1  20        142.89        154.22        11.52 o
  -9   1  20        487.90        482.11        21.17 o
  -8   1  20        135.68        130.54        11.90 o
  -7   1  20         32.00         14.36         9.32 o
  -6   1  20          1.00         -8.42         8.48 o
  -5   1  20        252.97        254.50        15.06 o
  -4   1  20       1246.26       1180.10        26.76 o
  -3   1  20         72.82         72.48        10.63 o
  -2   1  20        817.69        830.51        19.66 o
  -1   1  20          1.53          0.88         8.19 o
   0   1  20         38.49         44.43        10.53 o
   1   1  20        433.73        447.52        11.28 o
   2   1  20         73.39         92.68         8.58 o
   3   1  20          8.52          8.80         7.00 o
   4   1  20        162.03        168.15         8.98 o
   5   1  20        181.04        177.45        16.11 o
   6   1  20          0.43        -15.10        11.81 o
   7   1  20         64.37         94.52        14.73 o
   8   1  20          0.55          6.11        31.54 o
 -14   2  20         40.12         36.39        19.69 o
 -13   2  20        439.35        462.23        21.46 o
 -12   2  20          2.55          5.76        12.52 o
 -11   2  20        213.79        226.66        16.61 o
 -10   2  20        419.13        421.64        17.95 o
  -9   2  20        122.04        105.19        11.92 o
  -8   2  20          4.06         17.88        10.31 o
  -7   2  20          6.00         -2.79         9.14 o
  -6   2  20         69.69         62.67         9.99 o
  -5   2  20         49.66         52.72         9.69 o
  -4   2  20        798.62        799.55        22.15 o
  -3   2  20        433.14        431.95        15.52 o
  -2   2  20          5.26          0.72         8.35 o
  -1   2  20        220.44        239.44        11.41 o
   0   2  20         56.02         54.38        11.35 o
   1   2  20        112.03        106.44        12.12 o
   2   2  20         33.05         36.44        10.41 o
   3   2  20        291.93        301.47        16.28 o
   4   2  20          8.72         16.16         8.25 o
   5   2  20          7.77         20.45         8.58 o
   6   2  20         17.99         15.29         7.91 o
   7   2  20         36.50         36.66        14.51 o
 -14   3  20          0.36        -23.02        18.55 o
 -13   3  20          0.09        -21.13        14.09 o
 -12   3  20        727.68        664.91        25.45 o
 -11   3  20         87.83         64.18        13.62 o
 -10   3  20         79.73         83.34        13.41 o
  -9   3  20         38.15         37.95        10.70 o
  -8   3  20         89.19        105.66        11.56 o
  -7   3  20        204.97        238.25        13.72 o
  -6   3  20       1312.94       1269.51        25.65 o
  -5   3  20        199.38        194.13        12.33 o
  -4   3  20        359.45        394.41        14.73 o
  -3   3  20        182.33        179.18        15.42 o
  -2   3  20         25.51         36.60         8.48 o
  -1   3  20         89.88         99.35        12.65 o
   0   3  20          6.64        -13.65         9.99 o
   1   3  20          4.77         23.30        13.71 o
   2   3  20         14.13          3.47        12.64 o
   3   3  20         10.14         12.70        12.90 o
   4   3  20         18.96         20.71        13.19 o
   5   3  20         53.91         47.19        12.71 o
   6   3  20         24.58         20.39        10.54 o
   7   3  20          0.00         11.90        21.61 o
 -13   4  20        194.49        261.03        30.81 o
 -12   4  20         38.43         15.98        15.32 o
 -11   4  20         48.28         55.08        14.29 o
 -10   4  20          0.13          0.61        12.03 o
  -9   4  20        140.94        157.15        14.89 o
  -8   4  20        302.68        310.81        17.71 o
  -7   4  20         92.12        102.47        11.77 o
  -6   4  20        155.67        158.19        12.47 o
  -5   4  20        164.86        162.56        11.98 o
  -4   4  20        552.87        500.66        15.62 o
  -3   4  20        296.62        335.42        14.34 o
  -2   4  20        114.77        115.07         9.18 o
  -1   4  20          6.96         -2.26        11.09 o
   0   4  20          0.14          5.23        10.80 o
   1   4  20          0.56         18.74        19.27 o
   2   4  20          2.75        -19.93        13.29 o
   3   4  20        122.27        144.38        17.46 o
   4   4  20        101.74        111.84        16.80 o
   5   4  20         64.36        116.08        16.61 o
   6   4  20         64.76         67.58        33.74 o
 -12   5  20        131.90        138.69        18.80 o
 -11   5  20        326.06        385.10        28.20 o
 -10   5  20         25.15         35.23        13.38 o
  -9   5  20        901.72        877.19        26.37 o
  -8   5  20        214.28        218.10        16.03 o
  -7   5  20          0.14          2.88        11.21 o
  -6   5  20         61.57         74.28        17.20 o
  -5   5  20         55.19         61.02        10.60 o
  -4   5  20         38.04         43.73         9.04 o
  -3   5  20        394.50        400.38        17.11 o
  -2   5  20         15.42         14.13        11.88 o
  -1   5  20         50.73         68.18        12.85 o
   0   5  20         51.55         48.10        15.51 o
   1   5  20        344.88        348.18        22.38 o
   2   5  20         17.34         27.62        15.13 o
   3   5  20         52.39         81.61        17.33 o
   4   5  20        213.57        238.80        20.83 o
   5   5  20         32.71         45.76        16.15 o
 -10   6  20        429.73        436.39        22.17 o
  -9   6  20        301.87        271.34        28.51 o
  -8   6  20         52.94         63.83        13.59 o
  -7   6  20        227.22        270.18        17.00 o
  -6   6  20        439.88        488.74        20.15 o
  -5   6  20        106.00        139.85        13.50 o
  -4   6  20          5.61          2.92        11.01 o
  -3   6  20          7.88          2.73        10.84 o
  -2   6  20        220.26        217.21        16.88 o
  -1   6  20        128.97        146.85        18.80 o
   0   6  20         34.78         23.60        22.39 o
   1   6  20        184.68        192.27        20.39 o
   2   6  20         67.09         58.08        17.97 o
   3   6  20         54.33         64.58        17.83 o
   4   6  20          0.10          3.33        16.59 o
  -8   7  20         30.01         47.26        16.41 o
  -7   7  20          3.03         39.08        13.15 o
  -6   7  20        203.63        187.47        34.88 o
  -5   7  20          2.01         19.16        14.18 o
  -4   7  20         46.19         14.41        15.32 o
  -3   7  20        455.72        485.66        24.63 o
  -2   7  20         24.40        -29.16        19.44 o
  -1   7  20         10.37        -10.46        16.38 o
   0   7  20          0.37         51.11        18.42 o
   1   7  20         40.82         42.41        18.30 o
 -13   0  21          0.79          9.63        18.45 o
 -11   0  21        243.64        295.75        30.50 o
  -9   0  21       1306.71       1316.28        44.84 o
  -7   0  21        995.06        879.22        35.53 o
  -5   0  21        244.63        236.49        21.06 o
  -3   0  21        592.78        570.78        26.90 o
  -1   0  21          1.57         13.27        13.31 o
   1   0  21         17.08         28.15        10.39 o
   3   0  21         67.45         77.17        18.71 o
   5   0  21        174.22        255.77        32.58 o
   7   0  21         12.80         25.65        24.26 o
 -14   1  21        401.76        411.44        24.31 o
 -13   1  21         40.19         63.04        14.05 o
 -12   1  21        156.72        162.93        16.38 o
 -11   1  21        350.55        403.14        24.44 o
 -10   1  21         10.77         12.02        10.40 o
  -9   1  21         86.68         87.70        11.28 o
  -8   1  21        125.14        114.33        11.60 o
  -7   1  21         57.95         38.26        11.84 o
  -6   1  21          0.30          9.61        10.95 o
  -5   1  21        200.93        185.64        14.17 o
  -4   1  21          4.53        -11.64         9.85 o
  -3   1  21         16.20          4.73        10.20 o
  -2   1  21        296.59        296.83        14.62 o
  -1   1  21        134.49        128.47        10.41 o
   0   1  21          8.18         16.19         7.79 o
   1   1  21         70.10         94.32        10.05 o
   2   1  21          2.22         13.85         7.53 o
   3   1  21         37.08         40.64         7.61 o
   4   1  21         14.24         16.54         6.80 o
   5   1  21          0.41          3.53        13.11 o
   6   1  21          0.07         -9.12        13.41 o
   7   1  21          2.27         -9.85        16.15 o
 -13   2  21         24.46          9.59        22.41 o
 -12   2  21        218.68        184.87        19.95 o
 -11   2  21         60.22         59.01        13.16 o
 -10   2  21        100.99        128.07        12.95 o
  -9   2  21        131.06        124.68        12.36 o
  -8   2  21         59.65         67.17        11.06 o
  -7   2  21          2.06          3.87         9.39 o
  -6   2  21        221.31        223.06        15.12 o
  -5   2  21        128.14        130.74        13.14 o
  -4   2  21         38.57         53.02        11.28 o
  -3   2  21         21.73         24.96        10.31 o
  -2   2  21        614.08        621.66        17.59 o
  -1   2  21          1.54         -6.68         8.92 o
   0   2  21        134.98        144.12        13.35 o
   1   2  21         21.04         22.86        10.81 o
   2   2  21          7.72         13.95        10.18 o
   3   2  21          0.10         -3.15         8.25 o
   4   2  21          2.38         -0.53         8.32 o
   5   2  21          6.65          1.52         8.12 o
   6   2  21         68.54         60.70         8.25 o
 -13   3  21        108.56         68.57        15.23 o
 -12   3  21         18.78          8.28        15.60 o
 -11   3  21         25.62         13.40        12.61 o
 -10   3  21        128.68        133.82        17.71 o
  -9   3  21        102.47         95.04        18.38 o
  -8   3  21         22.63         17.15        10.45 o
  -7   3  21        779.01        812.96        31.25 o
  -6   3  21         43.97         53.96        10.24 o
  -5   3  21        188.50        175.69        13.88 o
  -4   3  21         31.12         16.38        10.53 o
  -3   3  21         42.32         51.30         9.98 o
  -2   3  21         54.15         55.07        10.84 o
  -1   3  21        430.41        424.53        21.31 o
   0   3  21         48.61         25.10        11.34 o
   1   3  21          1.00          6.95        13.44 o
   2   3  21         15.89         15.71        13.63 o
   3   3  21          3.49        -14.92        12.48 o
   4   3  21         18.12         19.70        13.80 o
   5   3  21        126.96        144.27        16.37 o
   6   3  21         15.28         21.78        11.01 o
 -12   4  21         69.60         62.77        23.10 o
 -11   4  21        116.19        127.11        21.79 o
 -10   4  21         96.99        138.72        18.23 o
  -9   4  21        188.52        164.02        23.61 o
  -8   4  21        211.12        203.35        15.63 o
  -7   4  21        175.36        189.52        13.57 o
  -6   4  21         88.55         92.40        13.63 o
  -5   4  21        119.00        135.05        11.45 o
  -4   4  21         29.29         29.71        10.44 o
  -3   4  21         21.31         54.21         9.52 o
  -2   4  21         80.54         65.66        13.19 o
  -1   4  21         43.43         40.87        12.12 o
   0   4  21         55.50         82.40        16.04 o
   1   4  21         24.48         16.07        25.13 o
   2   4  21         64.43         91.73        25.71 o
   3   4  21         12.00         10.08        14.63 o
   4   4  21         90.93        113.40        17.95 o
   5   4  21         50.42         64.39        18.80 o
 -11   5  21          1.71         11.70        20.44 o
 -10   5  21         12.28          6.74        12.89 o
  -9   5  21          0.54         15.03        12.55 o
  -8   5  21         12.48        -18.30        13.31 o
  -7   5  21         24.49         28.10        12.20 o
  -6   5  21          0.02          3.02         9.92 o
  -5   5  21        517.68        523.89        18.07 o
  -4   5  21        227.40        256.76        20.21 o
  -3   5  21         48.81         72.29        13.81 o
  -2   5  21        116.80        125.38        14.76 o
  -1   5  21          1.15         -0.71        14.76 o
   0   5  21         20.15         -2.17        15.15 o
   1   5  21         74.60         88.83        17.53 o
   2   5  21         46.45         50.85        16.61 o
   3   5  21          6.23        -27.78        36.61 o
   4   5  21          8.21         22.39        16.11 o
  -9   6  21        229.18        256.23        20.53 o
  -8   6  21        114.87        136.97        15.43 o
  -7   6  21         28.08         45.18        12.76 o
  -6   6  21          6.17         -0.38        11.55 o
  -5   6  21         51.90         47.79        15.51 o
  -4   6  21         26.72          7.23        13.52 o
  -3   6  21        347.83        385.84        20.96 o
  -2   6  21         81.95         56.41        20.21 o
  -1   6  21        271.16        298.77        28.11 o
   0   6  21          3.67          1.65        16.49 o
   1   6  21         21.95         33.05        17.42 o
   2   6  21         16.06         -7.45        16.37 o
  -6   7  21         47.54         40.12        14.44 o
  -5   7  21         34.22         50.16        16.20 o
  -4   7  21         34.99         33.06        19.74 o
  -3   7  21         40.54         50.77        23.91 o
  -2   7  21         96.43        126.16        23.68 o
  -1   7  21         32.05         39.85        27.53 o
 -12   0  22        466.84        438.06        45.05 o
 -10   0  22          1.22        -25.52        18.71 o
  -8   0  22          3.62         13.32        15.92 o
  -6   0  22         12.76         15.56        15.29 o
  -4   0  22        283.06        247.34        26.34 o
  -2   0  22        701.52        717.46        29.30 o
   0   0  22          0.12          9.40        11.02 o
   2   0  22         67.93         74.97        18.49 o
   4   0  22        305.45        317.37        24.26 o
   6   0  22          7.46         29.80        24.95 o
 -13   1  22          6.73         13.79        15.20 o
 -12   1  22          3.64          6.99        17.99 o
 -11   1  22         16.79         28.86        11.53 o
 -10   1  22          6.23         31.58        12.63 o
  -9   1  22         52.86         73.26        13.65 o
  -8   1  22         57.95         56.92        18.41 o
  -7   1  22         10.20          0.15        11.17 o
  -6   1  22         11.64         14.59        11.40 o
  -5   1  22        561.39        566.38        20.66 o
  -4   1  22        100.23         99.00        13.57 o
  -3   1  22          6.52         16.70        10.04 o
  -2   1  22         12.87         12.67         9.70 o
  -1   1  22          5.71         -3.50         9.36 o
   0   1  22          8.76          6.95         7.70 o
   1   1  22         34.66         46.72        10.70 o
   2   1  22        569.75        589.77        23.25 o
   3   1  22         35.23         43.98         8.28 o
   4   1  22        184.70        190.31        17.37 o
   5   1  22          9.67          6.27        13.85 o
 -13   2  22         76.02        103.96        18.00 o
 -12   2  22         51.08         69.31        14.59 o
 -11   2  22         66.13         61.68        13.89 o
 -10   2  22         69.50         81.49        12.61 o
  -9   2  22        261.56        276.24        15.54 o
  -8   2  22        247.17        319.74        23.61 o
  -7   2  22        567.96        556.83        21.77 o
  -6   2  22         14.98         18.59        11.41 o
  -5   2  22          1.61          1.71        10.65 o
  -4   2  22          0.04          0.29        10.33 o
  -3   2  22         85.29         87.23        11.48 o
  -2   2  22         13.54          9.00         8.89 o
  -1   2  22        370.77        375.14        17.59 o
   0   2  22         54.71         50.34        11.61 o
   1   2  22        246.75        233.39        15.05 o
   2   2  22          2.74          4.60        12.53 o
   3   2  22          0.35         13.55        10.00 o
   4   2  22          0.13         -5.88         8.45 o
   5   2  22         32.79         31.60         8.45 o
 -12   3  22         11.53          6.17        18.93 o
 -11   3  22          4.59          3.55        12.60 o
 -10   3  22        685.14        687.17        24.60 o
  -9   3  22          0.05         10.14        10.89 o
  -8   3  22         12.66         30.71        10.88 o
  -7   3  22         39.50         42.30        12.18 o
  -6   3  22          0.22         -9.60        12.61 o
  -5   3  22        134.44        141.08        13.54 o
  -4   3  22         72.21        104.56        14.91 o
  -3   3  22         32.36         19.84         9.29 o
  -2   3  22         24.41         19.66         8.60 o
  -1   3  22        200.64        246.39        16.30 o
   0   3  22        104.82        129.30        13.61 o
   1   3  22          0.05         11.91        13.69 o
   2   3  22         48.12         44.39        15.17 o
   3   3  22         32.89         40.84        15.08 o
   4   3  22         11.85         15.28        13.94 o
   5   3  22          0.01        -14.30        13.18 o
 -11   4  22          0.63        -20.41        13.60 o
 -10   4  22         73.18         61.74        15.51 o
  -9   4  22          0.12        -18.31        12.21 o
  -8   4  22        174.58        218.80        28.51 o
  -7   4  22        291.92        267.71        15.28 o
  -6   4  22         35.00         38.58        12.16 o
  -5   4  22        101.98        117.13        18.11 o
  -4   4  22         38.88         32.93        11.00 o
  -3   4  22        278.59        267.01        15.96 o
  -2   4  22         19.34         32.50        12.42 o
  -1   4  22        224.09        211.54        18.41 o
   0   4  22        207.28        209.51        19.63 o
   1   4  22        344.86        366.89        23.52 o
   2   4  22        123.66        136.73        20.79 o
   3   4  22         52.27         34.47        16.18 o
   4   4  22          1.33          0.61        15.09 o
 -10   5  22        373.54        377.46        20.43 o
  -9   5  22        236.81        241.91        17.69 o
  -8   5  22         79.32         76.01        13.65 o
  -7   5  22        239.15        241.46        16.98 o
  -6   5  22          9.76         11.39        12.03 o
  -5   5  22        334.46        374.54        17.91 o
  -4   5  22          0.05          3.61         9.59 o
  -3   5  22         88.01         96.02        14.87 o
  -2   5  22          5.49         -5.48        12.37 o
  -1   5  22         40.08         47.43        16.71 o
   0   5  22        177.38        185.51        20.44 o
   1   5  22          3.68         19.38        16.25 o
   2   5  22          7.92         16.32        16.93 o
  -7   6  22          5.92         11.05        12.61 o
  -6   6  22          2.82          5.87        23.11 o
  -5   6  22         11.60        -11.27        18.86 o
  -4   6  22        123.62        145.90        17.11 o
  -3   6  22          3.09         12.31        13.96 o
  -2   6  22         91.98        110.27        19.29 o
  -1   6  22        169.93        173.79        21.27 o
   0   6  22          4.23        -15.49        16.72 o
 -11   0  23        507.20        531.41        34.04 o
  -9   0  23        554.66        561.58        71.74 o
  -7   0  23         44.95         50.33        17.56 o
  -5   0  23         11.76         15.75        32.58 o
  -3   0  23        599.84        645.15        36.04 o
  -1   0  23         31.29         50.86        14.82 o
   1   0  23        146.12        156.16        10.64 o
   3   0  23        144.85         81.62        18.37 o
 -12   1  23        310.16        294.36        23.07 o
 -11   1  23        319.71        313.37        25.33 o
 -10   1  23         71.45         52.30        13.93 o
  -9   1  23         37.76         41.34        13.31 o
  -8   1  23         35.46         35.20        13.95 o
  -7   1  23          1.11         13.64        11.75 o
  -6   1  23        642.18        622.62        22.55 o
  -5   1  23        774.08        832.15        24.34 o
  -4   1  23        134.08        119.30        13.15 o
  -3   1  23         63.51         73.87        11.47 o
  -2   1  23        262.26        314.65        15.34 o
  -1   1  23         24.50         27.65         8.91 o
   0   1  23          3.85         14.21         7.89 o
   1   1  23         41.20         33.93         9.26 o
   2   1  23         23.30         52.05         8.53 o
   3   1  23         12.96         23.32         7.68 o
   4   1  23        116.30        155.79        21.85 o
 -12   2  23        317.30        284.34        19.47 o
 -11   2  23         22.18         25.28        16.08 o
 -10   2  23        267.55        292.77        21.91 o
  -9   2  23          1.98         27.12        12.88 o
  -8   2  23          1.23          2.99        11.92 o
  -7   2  23         87.28         87.05        13.51 o
  -6   2  23        213.35        228.99        16.02 o
  -5   2  23        320.09        343.15        17.25 o
  -4   2  23         19.10         23.78        11.07 o
  -3   2  23        118.47        152.30        12.96 o
  -2   2  23         13.15         19.85        13.61 o
  -1   2  23         14.22         17.25        11.47 o
   0   2  23        766.32        908.56        35.36 o
   1   2  23         27.27         18.97        12.71 o
   2   2  23         34.31         25.25        14.14 o
   3   2  23        107.96        127.92        25.58 o
   4   2  23         20.20         39.94        10.07 o
 -11   3  23         22.81         25.05        13.69 o
 -10   3  23         55.03         47.57        16.21 o
  -9   3  23         64.88         72.36        14.50 o
  -8   3  23          0.99         -0.85        12.23 o
  -7   3  23        372.48        385.04        19.39 o
  -6   3  23          8.62         21.83        12.04 o
  -5   3  23        107.90        107.22        13.26 o
  -4   3  23         42.33         49.00        14.01 o
  -3   3  23       1339.94       1404.46        44.82 o
  -2   3  23        117.21        153.03        14.95 o
  -1   3  23        275.08        287.02        17.53 o
   0   3  23         29.66         25.57        24.65 o
   1   3  23         12.86         -2.23        14.44 o
   2   3  23          5.05          8.12        14.54 o
   3   3  23         78.12         99.39        16.35 o
 -10   4  23         55.05         34.93        14.19 o
  -9   4  23         48.53         53.57        16.11 o
  -8   4  23        217.74        261.30        20.65 o
  -7   4  23          1.37         10.64        12.67 o
  -6   4  23          4.17          5.62        13.98 o
  -5   4  23        201.04        171.05        14.52 o
  -4   4  23          1.02         -0.38        10.40 o
  -3   4  23         78.55         99.83        11.58 o
  -2   4  23          9.46          9.60        12.87 o
  -1   4  23          0.03         -0.36        15.31 o
   0   4  23         18.45         24.78        16.21 o
   1   4  23         91.93         97.32        17.74 o
   2   4  23         23.07          1.31        16.48 o
  -8   5  23        115.92        115.90        27.32 o
  -7   5  23          6.02          1.95        13.70 o
  -6   5  23        551.51        555.43        22.27 o
  -5   5  23         13.11         21.53        11.52 o
  -4   5  23        121.26        110.50        12.33 o
  -3   5  23          1.09         19.74        16.61 o
  -2   5  23         33.30         17.65        16.65 o
  -1   5  23         23.48         45.82        17.33 o
   0   5  23          0.10          9.86        16.25 o
 -10   0  24          2.75          6.54        19.10 o
  -8   0  24        310.48        285.57        26.05 o
  -6   0  24          7.10         -1.44        16.64 o
  -4   0  24         60.08         73.16        17.96 o
  -2   0  24         93.77         93.03        27.73 o
   0   0  24         44.40         52.23        14.06 o
   2   0  24         92.97         86.10        46.44 o
 -11   1  24         21.58         -5.01        12.89 o
 -10   1  24        305.43        299.64        19.83 o
  -9   1  24         66.55         80.93        14.90 o
  -8   1  24          0.58         34.16        21.51 o
  -7   1  24          3.42         -1.22        11.84 o
  -6   1  24          3.84         19.54        12.06 o
  -5   1  24        698.15        708.42        23.42 o
  -4   1  24        136.14        159.18        17.61 o
  -3   1  24         95.49         87.26        12.41 o
  -2   1  24          0.24         10.15        10.63 o
  -1   1  24         41.94         60.28        10.64 o
   0   1  24        143.74        127.11        12.71 o
   1   1  24        190.82        261.66        15.56 o
   2   1  24          1.90          9.93         9.01 o
   3   1  24          5.95         12.40        14.80 o
 -10   2  24        247.67        275.95        19.65 o
  -9   2  24         84.22        101.03        15.16 o
  -8   2  24         34.43         20.12        12.95 o
  -7   2  24          7.23          9.57        12.34 o
  -6   2  24        143.66        141.56        14.86 o
  -5   2  24         25.88         38.74        12.32 o
  -4   2  24         53.96         63.51        12.33 o
  -3   2  24        708.38        703.11        21.34 o
  -2   2  24         41.80         32.80        10.25 o
  -1   2  24         17.65         10.51        12.25 o
   0   2  24         99.83        136.33        14.46 o
   1   2  24          3.10          7.54        13.93 o
   2   2  24         47.56         71.12        14.93 o
  -9   3  24          4.79         17.74        13.54 o
  -8   3  24         14.78          2.17        12.66 o
  -7   3  24          2.02         -7.69        12.19 o
  -6   3  24        259.26        312.38        18.20 o
  -5   3  24         61.40         61.38        12.74 o
  -4   3  24         87.00        116.44        13.12 o
  -3   3  24          5.73          0.33        10.21 o
  -2   3  24          5.48         21.22        13.28 o
  -1   3  24          0.15         28.27        15.31 o
   0   3  24         14.41         30.15        15.68 o
   1   3  24          1.67          1.11        14.78 o
  -8   4  24        103.58        140.97        18.24 o
  -7   4  24          5.61          3.81        12.90 o
  -6   4  24          2.40          6.97        12.16 o
  -5   4  24        165.97        137.65        16.11 o
  -4   4  24         74.12         90.79        20.61 o
  -3   4  24        115.33        162.13        23.39 o
  -2   4  24          4.53          5.92        13.22 o
  -1   4  24          0.88         22.97        16.27 o
   0   4  24          6.25         16.28        28.51 o
  -9   0  25         50.65         26.70        19.74 o
  -7   0  25         51.75         45.38        19.53 o
  -5   0  25          0.11          6.71        16.47 o
  -3   0  25        510.44        564.81        48.52 o
  -1   0  25        142.35        161.29        18.30 o
   1   0  25         10.32         -4.09         9.08 o
  -9   1  25         46.35         27.78        14.25 o
  -8   1  25         69.35         61.33        23.31 o
  -7   1  25          0.61          6.13        13.48 o
  -6   1  25          8.89         -6.75        13.11 o
  -5   1  25        165.83        179.74        15.52 o
  -4   1  25         31.87         58.30        13.78 o
  -3   1  25        102.39        105.08        13.24 o
  -2   1  25        152.00        152.35        13.26 o
  -1   1  25          9.80          4.60        10.30 o
   0   1  25         26.54         29.06        11.98 o
   1   1  25         36.58         34.88         9.62 o
  -9   2  25          0.56         28.02        18.83 o
  -8   2  25         20.78         62.56        14.73 o
  -7   2  25         64.07         86.75        14.38 o
  -6   2  25         68.71         56.27        13.50 o
  -5   2  25         10.85         12.48        16.71 o
  -4   2  25         37.66         51.20        12.38 o
  -3   2  25        275.85        272.61        15.74 o
  -2   2  25         66.45         48.85        10.60 o
  -1   2  25         35.98         13.52        12.58 o
   0   2  25        187.23        216.76        19.28 o
  -7   3  25        305.53        327.18        19.37 o
  -6   3  25          0.42         -6.87        12.52 o
  -5   3  25          3.17          6.95        12.16 o
  -4   3  25         12.42         22.99        11.79 o
  -3   3  25         51.55         51.26        10.88 o
  -2   3  25         35.48         84.41        16.30 o
  -1   3  25         25.31         15.79        15.97 o
  -6   0  26          6.54         32.89        26.69 o
  -4   0  26        105.61        133.96        34.31 o
  -2   0  26         26.11         38.38        16.54 o
  -7   1  26        104.56         98.28        20.02 o
  -6   1  26        125.43        152.75        15.42 o
  -5   1  26          7.92         15.17        12.44 o
  -4   1  26         19.63         27.06        12.37 o
  -3   1  26        210.10        213.25        15.23 o
  -2   1  26          3.04         -4.59        15.28 o
  -5   2  26         13.31         31.88        26.34 o
  -4   2  26         92.19        138.89        18.65 o
                                                
